# Supplementary material for: Increased expression of the tight junction protein TJP1/ZO-1 is associated with upregulation of TAZ-TEAD activity and an adult tissue stem cell signature in carfilzomib-resistant multiple myeloma cells and high-risk multiple myeloma patients
Source: Oncoscience. 2017 Aug 1;4(7-8):79–94. doi: 10.18632/oncoscience.356 (PMC5616201; doi:10.18632/oncoscience.356)
Supplement: Supplementary file 2 [file oncoscience-04-0079-s002.xlsx]

## Sheet: Summary
SHEET
GSE31161 (TT3 samples)	Includes the sample and accession numbers from the GEO GSE31161 data set of expression profiling data collected at baseline and relapse for 30 MM patients treated on the University of Arkansas for Medical Sciences (UAMS) Total Therapy (TT3) protocol which incorporates bortezomib up-front into the Total Therapy 2 (TT2) tandem transplant regimen, separated into two groups: 13/30 (43.3%) had signifi…
Expression changes	Contains ranked lists of differentially expressed genes analyzed with the GEO2R web tool (http://www.ncbi.nlm.nih.gov/geo/geo2r/) presented as log2 fold changes: includes LP-1/Cfz versus parental LP-1 cells (GEO GSE78069 data set); the 13 UAMS TT3 patients with increased TJP1 levels at relapse (GEO GSE31161 data set, relapse versus baseline); and the 17 UAMS TT3 patients with decreased TJP1 level…
C6 (Oncogenic signatures)	Contains lists of upregulated gene sets from the Molecular Signature Database (MSigDB v5.2) C6 oncogenic signatures collection ranked by Gene Set Enrichment Analysis (GSEA; http://software.broadinstitute.org/gsea/index.jsp) for: LP-1/Cfz versus parental LP-1 cells (GEO GSE78069 data set); the 13 UAMS TT3 patients with increased TJP1 levels at relapse (GEO GSE31161 data set, relapse versus baselin…
H (Hallmark collection)	Contains lists of upregulated gene sets from the MSigDB v5.2 Hallmark collection ranked by GSEA for: LP-1/Cfz versus parental LP-1 cells (GEO GSE78069 data set); the 13 UAMS TT3 patients with increased TJP1 levels at relapse (GEO GSE31161 data set, relapse versus baseline); and the 17 UAMS TT3 patients with decreased TJP1 levels at relapse (GEO GSE31161 data set, relapse versus baseline). The EPI…
C2.CP (Canonical pathways)	Contains lists of upregulated gene sets from the MSigDB v5.2 C2.CP canonical pathways collection ranked by GSEA for: LP-1/Cfz versus parental LP-1 cells (GEO GSE78069 data set); the 13 UAMS TT3 patients with increased TJP1 levels at relapse (GEO GSE31161 data set, relapse versus baseline); and the 17 UAMS TT3 patients with decreased TJP1 levels at relapse (GEO GSE31161 data set, relapse versus ba…
C5 (GO gene sets)	Contains lists of upregulated gene sets from the MSigDB v5.2 C5 GO gene sets collection ranked by GSEA for: LP-1/Cfz versus parental LP-1 cells (GEO GSE78069 data set); the 13 UAMS TT3 patients with increased TJP1 levels at relapse (GEO GSE31161 data set, relapse versus baseline); and the 17 UAMS TT3 patients with decreased TJP1 levels at relapse (GEO GSE31161 data set, relapse versus baseline). …
CMap (CLUE)	Contains the results of analyses using the current version of Connectivity Map (Data Version: 1.0.1.1; 2,911 compounds) (CMap and LINCS Unified Environment; https://clue.io/) listing compounds negatively linked to the gene expression signatures of: LP-1/Cfz versus parental LP-1 cells (GEO GSE78069 data set); the 13 UAMS TT3 patients with increased TJP1 levels at relapse (GEO GSE31161 data set, re…
CMap (Build 02)	Contains the results of analyses using the previous version of Connectivity Map (CMap Build 02; 1,309 compounds) (https://portals.broadinstitute.org/cmap/index.jsp) listing compounds negatively linked to the gene expression signatures (probe sets mapped to the HG-U133A array) of: LP-1/Cfz versus parental LP-1 cells (GEO GSE78069 data set); the 13 UAMS TT3 patients with increased TJP1 levels at re…

## Sheet: GSE31161 (TT3 samples)
TJP1 EXPRESSION INCREASED AT RELAPSE (logFC = 2.70; P = 7.63E-04)		TJP1 EXPRESSION DECREASED AT RELAPSE
		(logFC = -1.88; P = 3.98E-03)
SAMPLE	ACCESSION	SAMPLE	ACCESSION
Multiple myeloma, TT3, relapse, 2	GSM771660	Multiple myeloma, TT3, relapse, 3	GSM771661
Multiple myeloma, TT3, relapse, 7	GSM771665	Multiple myeloma, TT3, relapse, 8	GSM771666
Multiple myeloma, TT3, relapse, 10	GSM771668	Multiple myeloma, TT3, relapse, 16	GSM771674
Multiple myeloma, TT3, relapse, 11	GSM771669	Multiple myeloma, TT3, relapse, 18	GSM771676
Multiple myeloma, TT3, relapse, 12	GSM771670	Multiple myeloma, TT3, relapse, 102	GSM959907
Multiple myeloma, TT3, relapse, 13	GSM771671	Multiple myeloma, TT3, relapse, 103	GSM959908
Multiple myeloma, TT3, relapse, 14	GSM771672	Multiple myeloma, TT3, relapse, 104	GSM959909
Multiple myeloma, TT3, relapse, 15	GSM771673	Multiple myeloma, TT3, relapse, 105	GSM959910
Multiple myeloma, TT3, relapse, 101	GSM959906	Multiple myeloma, TT3, relapse, 107	GSM959912
Multiple myeloma, TT3, relapse, 106	GSM959911	Multiple myeloma, TT3, relapse, 109	GSM959914
Multiple myeloma, TT3, relapse, 108	GSM959913	Multiple myeloma, TT3, relapse, 110	GSM959915
Multiple myeloma, TT3, relapse, 116	GSM959921	Multiple myeloma, TT3, relapse, 111	GSM959916
Multiple myeloma, TT3, relapse, 117	GSM959922	Multiple myeloma, TT3, relapse, 112	GSM959917
		Multiple myeloma, TT3, relapse, 113	GSM959918
Multiple myeloma, TT3, baseline, 2	GSM772036	Multiple myeloma, TT3, relapse, 114	GSM959919
Multiple myeloma, TT3, baseline, 7	GSM772041	Multiple myeloma, TT3, relapse, 115	GSM959920
Multiple myeloma, TT3, baseline, 10	GSM772044	Multiple myeloma, TT3, relapse, 118	GSM959923
Multiple myeloma, TT3, baseline, 11	GSM772045
Multiple myeloma, TT3, baseline, 12	GSM772046	Multiple myeloma, TT3, baseline, 3	GSM772037
Multiple myeloma, TT3, baseline, 13	GSM772047	Multiple myeloma, TT3, baseline, 8	GSM772042
Multiple myeloma, TT3, baseline, 14	GSM772048	Multiple myeloma, TT3, baseline, 16	GSM772050
Multiple myeloma, TT3, baseline, 15	GSM772049	Multiple myeloma, TT3, baseline, 18	GSM772052
Multiple myeloma, TT3, baseline, 101	GSM772135	Multiple myeloma, TT3, baseline, 102	GSM772136
Multiple myeloma, TT3, baseline, 106	GSM772140	Multiple myeloma, TT3, baseline, 103	GSM772137
Multiple myeloma, TT3, baseline, 108	GSM772142	Multiple myeloma, TT3, baseline, 104	GSM772138
Multiple myeloma, TT3, baseline, 116	GSM772150	Multiple myeloma, TT3, baseline, 105	GSM772139
Multiple myeloma, TT3, baseline, 117	GSM772151	Multiple myeloma, TT3, baseline, 107	GSM772141
		Multiple myeloma, TT3, baseline, 109	GSM772143
		Multiple myeloma, TT3, baseline, 110	GSM772144
		Multiple myeloma, TT3, baseline, 111	GSM772145
		Multiple myeloma, TT3, baseline, 112	GSM772146
		Multiple myeloma, TT3, baseline, 113	GSM772147
		Multiple myeloma, TT3, baseline, 114	GSM772148
		Multiple myeloma, TT3, baseline, 115	GSM772149
		Multiple myeloma, TT3, baseline, 118	GSM772152

## Sheet: Expression changes
LP-1/Cfz vs LP-1				RELAPSED vs INITIAL				RELAPSED vs INITIAL
				TJP1 EXPRESSION INCREASED				TJP1 EXPRESSION DECREASED
				(logFC = 2.70; P = 7.63E-04)				(logFC = -1.88; P = 3.98E-03)
PROBE	GENE	logFC	P	PROBE	GENE	logFC	P	PROBE	GENE	logFC	P
227823_at	RGAG4	2.51071	1.67e-09	227697_at	SOCS3	3.99402	0.000168	224588_at	XIST	2.59	0.0428192
226213_at	ERBB3	2.3925	5.43e-10	204273_at	EDNRB	3.29419	0.00835	1553830_s_at	MAGEA2B///MAGEA2	2.56	0.0033582
204099_at	SMARCD3	2.34076	2.7e-09	221698_s_at	CLEC7A	3.2849	0.000202	231307_at		2.39	0.0152084
229778_at	SPX	2.27129	1.32e-07	200951_s_at	CCND2	3.27869	0.0094	222317_at	PDE3B	2.32	0.0046547
202454_s_at	ERBB3	2.25582	7.46e-09	202820_at	AHR	3.24472	0.0012	224590_at	XIST	2.32	0.0554055
214844_s_at	DOK5	2.04408	2.18e-08	215047_at	TRIM58	3.15325	0.00108	214603_at	MAGEA2B///MAGEA2	2.3	0.0033031
208373_s_at	P2RY6	1.86412	7.21e-06	209687_at	CXCL12	3.10192	0.000886	227792_at	ITPRIPL2	2.15	0.0098349
204540_at	EEF1A2	1.86158	5.55e-09	231963_at	ANKRD33B	3.0517	6.17e-05	1556697_at	GPRIN3	2.09	0.0002616
226325_at	ADSSL1	1.84664	3.56e-09	239999_at	MIR99AHG	3.00681	9.49e-06	215733_x_at	CTAG2	1.97	0.0458011
207174_at	GPC5	1.82143	2.01e-07	221911_at	ETV1	2.99746	0.00476	204848_x_at	HBG2///HBG1	1.91	0.0109667
212993_at	NACC2	1.7768	1.33e-08	237094_at	FAM19A5	2.97261	0.00801	205402_x_at	PRSS2	1.91	0.0015823
202177_at	GAS6	1.75949	2.43e-08	201340_s_at	ENC1	2.95737	2.1e-06	210546_x_at	CTAG1A///CTAG1B	1.9	0.0470165
227123_at	RAB3B	1.7286	1.17e-06	205174_s_at	QPCT	2.95726	0.00521	217339_x_at	CTAG1A///CTAG1B	1.89	0.0074799
235147_at		1.71102	6.76e-08	204237_at	GULP1	2.93264	0.0012	207090_x_at	ZFP30	1.87	0.0058236
210587_at	INHBE	1.67655	5.92e-09	240336_at	HBM	2.89434	0.000365	220445_s_at	CSAG2///CSAG3	1.86	0.0039644
211343_s_at	COL13A1	1.65223	5.03e-06	227399_at	VGLL3	2.89375	3.48e-06	1557129_a_at	FAM111B	1.85	0.0002026
228499_at	PFKFB4	1.65192	0.000962	218717_s_at	P3H2	2.89218	0.00434	1560371_at	LINC00997	1.85	0.0013185
235696_at	LOC105379362	1.62662	3.46e-06	204235_s_at	GULP1	2.86235	0.000136	236152_at	PAGE5	1.85	0.0055379
203186_s_at	S100A4	1.57944	1.78e-08	211379_x_at	B3GALNT1	2.84868	0.0115	219000_s_at	DSCC1	1.84	0.0003405
212554_at	CAP2	1.55108	2.36e-07	242173_at	PLD5	2.81258	2.6e-07	207918_s_at	TSPY10///TSPY8///TSPY4///TSPY3///TSPY1	1.83	0.157511
1566557_at	BAIAP2-AS1	1.53875	7.04e-06	233969_at	IGLC1	2.80922	0.00649	238898_at	FOXP4-AS1	1.83	0.0002711
201887_at	IL13RA1	1.51013	1e-07	209829_at	FAM65B	2.80136	0.00023	206627_s_at	SSX1	1.81	0.0579532
234980_at	TMEM56	1.5059	5e-06	200953_s_at	CCND2	2.80107	0.00772	1553645_at	CCDC141	1.8	0.0029169
230710_at	MIR210HG	1.48525	0.00158	242107_x_at	TBX18	2.79133	0.00215	1567182_at	LOC105376944	1.8	0.0050459
211612_s_at	IL13RA1	1.45024	3.89e-06	235065_at	GAREM1	2.76349	0.00249	1552906_at	FMR1NB	1.79	0.0134382
225060_at	LRP11	1.40825	2.84e-07	217414_x_at	HBA2///HBA1	2.7531	0.0168	235178_x_at	ESCO2	1.79	0.0010831
228051_at	ARFGEF3	1.40374	6.08e-07	203313_s_at	TGIF1	2.73963	1.9e-05	204430_s_at	SLC2A5	1.78	0.0087901
212724_at	RND3	1.39098	1.03e-08	215913_s_at	GULP1	2.72885	0.000423	240713_s_at	LINC00403	1.78	0.0022797
205924_at	RAB3B	1.37231	1.01e-07	202011_at	TJP1	2.7039	0.000763	211674_x_at	CTAG1A///CTAG1B	1.76	0.0648148
211643_x_at	IGK///IGKC	1.34951	0.0656	212589_at	RRAS2	2.69929	0.00708	208963_x_at	MIR1908///FADS1	1.74	0.001154
212551_at	CAP2	1.33544	4.41e-06	225575_at	LIFR	2.64125	0.00439	1569542_at	ADGRA3	1.73	0.005938
218623_at	HMP19	1.3255	2.89e-07	241560_at		2.63864	0.00383	242473_at	TRAF4	1.73	0.0007923
219696_at	DENND1B	1.31278	3.45e-08	206701_x_at	EDNRB	2.62218	0.0121	202095_s_at	BIRC5	1.72	0.0171661
209210_s_at	FERMT2	1.30971	1.68e-07	1566324_a_at	MAF	2.61648	0.000114	214614_at	MNX1	1.71	0.0019744
205114_s_at	CCL3L3///CCL3L1///CCL3	1.30493	8.83e-07	236644_at	RNF180	2.61425	0.0022	235644_at	CCDC138	1.71	0.0041246
236488_s_at		1.3035	6.47e-06	219682_s_at	TBX3	2.59886	0.000121	1564077_at		1.7	0.0304449
209209_s_at	FERMT2	1.30083	1.38e-06	203382_s_at	APOE	2.59369	0.00476	221558_s_at	LEF1	1.7	0.0108967
219671_at	HPCAL4	1.29191	1.68e-06	224325_at	MIR4683///FZD8	2.59122	1.84e-05	207912_s_at	DAZ4///DAZ2///DAZ3///DAZ1	1.69	0.108445
213435_at	SATB2	1.29122	4.93e-08	1563121_at	LOC101927650	2.59016	1.56e-05	205164_at	GCAT	1.68	0.0159875
1598_g_at	GAS6	1.28248	2.63e-08	218546_at	C1orf115	2.58182	0.000217	1570331_at		1.66	0.0010396
226303_at	PGM5	1.28228	3.49e-06	208456_s_at	RRAS2	2.56653	0.00556	238520_at	TRERF1	1.65	0.0067947
207655_s_at	BLNK	1.28125	7.9e-08	206023_at	NMU	2.54928	0.00251	1554764_a_at	LINC00301	1.64	0.0051544
227862_at	TRNP1	1.2797	3.22e-05	1565657_at	CMTM6	2.54918	0.00143	1568619_s_at	ITPRIPL2	1.64	0.0035387
214439_x_at	BIN1	1.25956	5.72e-07	1552394_a_at	ENTHD1	2.51269	0.000456	1569756_at	LOC101927292	1.64	0.0007743
210138_at	RGS20	1.2553	4.17e-07	223535_at	NUDT12	2.50789	2.49e-06	220651_s_at	MCM10	1.64	0.0050623
213110_s_at	COL4A5	1.2441	4.02e-08	227051_at	BACE2	2.50323	4.55e-05	204886_at	PLK4	1.63	0.0067294
231856_at	ARFGEF3	1.24149	1.93e-06	201012_at	ANXA1	2.48549	0.00488	208107_s_at	LOC81691	1.63	0.0105059
1558365_at	PGK1	1.24011	3.59e-05	209524_at	HDGFRP3	2.47652	0.00546	239650_at	NCKAP5	1.63	0.0247277
224952_at	TANC2	1.2383	9.82e-07	212158_at	SDC2	2.47489	0.00195	215047_at	TRIM58	1.62	0.0601759
213924_at	GNAL	1.23545	3.76e-08	210473_s_at	ADGRA3	2.46602	0.00621	236539_at	PTPN22	1.61	0.0077277
228503_at	RPS6KA6	1.2279	0.000204	209348_s_at	MAF	2.46462	0.00676	202934_at	HK2	1.6	0.0396906
1554262_s_at	KLHL29	1.22466	3.68e-07	1555756_a_at	CLEC7A	2.46333	0.0147	206500_s_at	MIS18BP1	1.6	0.005934
206394_at	MYBPC2	1.22355	5.83e-07	1554485_s_at	TMEM37	2.46143	0.00056	242628_at		1.6	0.0013013
202920_at	ANK2	1.21616	1.34e-06	208886_at	H1F0	2.45678	0.00439	204159_at	CDKN2C	1.59	0.0107197
205553_s_at	CSRP3	1.21147	8.94e-05	215294_s_at	SMARCA1	2.4483	0.0149	214522_x_at	HIST1H3D///HIST1H2AD	1.59	0.0298451
210904_s_at	IL13RA1	1.21002	1.58e-07	237676_at		2.44536	0.000103	236220_at	SLC16A10	1.59	0.0325309
222778_s_at	WHSC1	1.20463	2.05e-07	204848_x_at	HBG2///HBG1	2.44085	0.002	1560940_at	SACS-AS1	1.58	4.9e-05
214746_s_at	ZNF467	1.19667	4.91e-08	225129_at	CPNE2	2.43273	0.000169	206060_s_at	PTPN22	1.57	0.0190617
212956_at	TBC1D9	1.18856	3.07e-07	234432_at		2.4279	0.00152	208235_x_at	GAGE12F///GAGE12B///GAGE12G///GAGE12I///GAGE7///GAGE6///GAGE5///GAGE4	1.57	0.117338
210201_x_at	BIN1	1.17639	3.55e-07	229530_at	GUCY1A3	2.41209	0.000839	1553138_a_at	ANKLE1	1.56	0.0117227
219532_at	ELOVL4	1.17032	5.9e-05	220281_at	SLC12A1	2.41202	0.00234	1567862_at	DNAH14	1.56	0.0061227
225301_s_at	MYO5B	1.16391	2.23e-05	229963_at	BEX5	2.40911	0.00302	223381_at	NUF2	1.56	0.0061091
1554863_s_at	DOK5	1.15593	8.17e-07	214039_s_at	LAPTM4B	2.40714	0.0139	204126_s_at	CDC45	1.55	0.0179767
1554176_a_at	C3orf33	1.15466	0.00313	216846_at	CYAT1	2.40394	0.00139	205046_at	CENPE	1.55	0.0008594
238787_at	DENND1B	1.15259	2.56e-05	236264_at	ADGRL3	2.40036	0.00638	230200_at	NSUN6	1.55	5.92e-05
236480_at	MIR210HG	1.1377	0.00157	227006_at	PPP1R14A	2.39823	0.00955	231579_s_at	TIMP2	1.55	0.0110332
202931_x_at	BIN1	1.12344	2.71e-05	240770_at	TMEM171	2.39796	5.57e-06	201291_s_at	TOP2A	1.54	0.0167271
214071_at	GNAL	1.12004	1.7e-05	225911_at	NPNT	2.39643	0.00218	223362_s_at	2016-09-03	1.54	0.0037281
229830_at		1.11485	0.000194	217967_s_at	FAM129A	2.39536	0.0012	207086_x_at	GAGE12D///GAGE8///GAGE12F///GAGE2A///GAGE12H///GAGE12E///GAGE12B///GAGE12C///GAGE2D///GAGE12J///GAGE12G///GAGE13///GAGE2E///GAGE12I///GAGE7///GAGE6///GAGE5///GAGE4///GAGE2C///GAGE1	1.52	0.100746
223709_s_at	WNT10A	1.1134	8.39e-07	1562992_at		2.3927	0.00309	212012_at	PXDN	1.52	0.0302217
217022_s_at	IGHA2///IGHA1///IGH	1.11011	1.64e-07	1565937_a_at	LMO3	2.38917	5.11e-05	207534_at	MAGEB1	1.51	0.0752106
209695_at	PTP4A3	1.10017	9.59e-08	242186_x_at	ADGRL3	2.37359	4.57e-05	228347_at	SIX1	1.51	0.0333793
224336_s_at	DUSP16	1.09932	3.35e-07	241653_x_at		2.37306	0.000417	236846_at	MIR646HG	1.51	0.0047349
236122_at		1.09802	1.89e-05	1554459_s_at	CFHR3	2.37009	0.00374	243124_at	RRN3P2	1.51	0.0013253
203282_at	GBE1	1.09707	1.45e-07	228115_at	GAREM1	2.36504	0.000282	216228_s_at	WDHD1	1.5	0.0089846
224795_x_at	IGK///IGKC	1.09615	0.0156	211812_s_at	B3GALNT1	2.33562	0.00374	203213_at	CDK1	1.49	0.0045186
208869_s_at	GABARAPL1	1.09566	2.75e-06	1559037_a_at		2.31928	0.000147	1555355_a_at	ETS1	1.48	0.0365265
228032_s_at	DENND1B	1.09513	9.56e-07	214414_x_at	HBA2///HBA1	2.31723	0.00651	238752_at	GPLD1	1.48	0.0008548
219270_at	CHAC1	1.09368	3.04e-06	204018_x_at	HBA2///HBA1	2.30285	0.0287	219990_at	E2F8	1.47	0.0008331
214657_s_at	MIR612///NEAT1	1.08966	6.12e-07	1559568_at	ZC3H14	2.29102	4.03e-05	1559005_s_at	CNTLN	1.46	0.0021741
211458_s_at	GABARAPL3///GABARAPL1	1.08643	2.08e-07	207750_at		2.28154	0.000595	1565446_at	HPRT1	1.46	0.0435386
205774_at	F12	1.08478	1.59e-07	226425_at	CLIP4	2.27955	0.00696	241871_at	CAMK4	1.46	0.0064961
203749_s_at	RARA	1.0807	0.000354	219377_at	GAREM1	2.27911	0.00123	232687_at	GPRIN3	1.45	0.0134052
1564164_at	DENND1B	1.07021	4.57e-06	219670_at	BEND5	2.27502	0.00785	212999_x_at	LOC101060835///HLA-DQB1	1.44	0.0625903
206574_s_at	PTP4A3	1.06963	1.41e-07	207702_s_at	MAGI2	2.27387	0.0213	213008_at	FANCI	1.44	0.0524808
213201_s_at	TNNT1	1.06893	2.76e-07	223402_at	DUSP23	2.26537	0.000416	225548_at	SHROOM3	1.44	0.0521088
222939_s_at	SLC16A10	1.06143	2.9e-07	213506_at	F2RL1	2.26516	0.00151	230469_at	RTKN2	1.44	0.0280582
1556209_at	CLEC2B	1.05564	0.000124	206710_s_at	EPB41L3	2.26255	0.00282	242248_at	PHKB	1.44	0.0020327
214913_at	ADAMTS3	1.05287	2.48e-06	216853_x_at	IGLJ3	2.26132	0.00807	227671_at	XIST	1.43	0.0726206
202011_at	TJP1	1.04764	1.1e-07	223279_s_at	UACA	2.25976	0.0017	212949_at	NCAPH	1.42	0.01555
214669_x_at	IGKC	1.04516	0.0532	224973_at	FAM46A	2.25477	0.027	219494_at	RAD54B	1.42	0.0025468
209733_at	MID2	1.03991	4.44e-06	204271_s_at	EDNRB	2.25225	0.0123	226980_at	DEPDC1B	1.42	0.0099743
218086_at	NPDC1	1.03412	1.63e-05	1556351_at	HCN1	2.24536	0.000887	1557176_a_at	C14orf37	1.41	0.0028999
204222_s_at	GLIPR1	1.0337	0.000134	215172_at	PTPN20	2.2445	0.0231	202580_x_at	FOXM1	1.41	0.0393725
228483_s_at	TAF9B	1.02979	9.9e-06	1553380_at	PARP15	2.24278	0.00204	207493_x_at	SSX2B///SSX2	1.41	0.0539431
242384_at		1.02942	6.97e-06	228640_at	PCDH7	2.23867	0.00318	239913_at	SLC10A4	1.41	0.0073477
227582_at	KLHDC9	1.02727	1.93e-07	1560528_at		2.23861	0.000209	204557_s_at	DZIP1	1.4	0.0172172
240258_at	ENO1	1.02007	0.00105	230088_at	EPHB2	2.23279	2.25e-05	204709_s_at	KIF23	1.4	0.013275
244172_at		1.01853	4.35e-07	224296_x_at		2.23084	0.0102	209680_s_at	KIFC1	1.4	0.0213095
217678_at	SLC7A11	1.01452	5.77e-07	238067_at	TBC1D8B	2.22935	0.00944	214596_at	CHRM3	1.4	0.0230153
220952_s_at	PLEKHA5	1.00985	4.6e-06	1554723_x_at		2.2261	0.00145	225655_at	UHRF1	1.4	0.0065554
205925_s_at	RAB3B	1.00863	1.12e-06	208029_s_at	LAPTM4B	2.22521	0.082	227174_at	WDR72	1.4	0.021137
204029_at	CELSR2	1.00851	1.18e-06	32128_at	CCL18	2.22466	0.0164	244739_at	RDX	1.4	0.0004826
226125_at	LOC100288152	1.00718	1.32e-05	1554314_at	C6orf141	2.22328	0.00643	210497_x_at	SSX2B///SSX2	1.39	0.108817
213424_at	KIAA0895	1.0055	8.27e-05	1565861_at		2.21513	0.000368	224560_at	TIMP2	1.39	0.0370275
204078_at	P3H4	1.00479	2.9e-06	1553311_at	C20orf197	2.21094	0.00326	1557215_at	LINC00648	1.38	0.0082195
222446_s_at	BACE2	1.00422	1.65e-07	209995_s_at	TCL1A	2.21005	0.000114	210467_x_at	MAGEA12	1.38	0.0221579
36499_at	CELSR2	1.00151	8.17e-06	212298_at	NRP1	2.20891	0.000722	214612_x_at	MAGEA6	1.38	0.0903521
211828_s_at	TNIK	0.996984	6.42e-06	242002_at	NKAIN2	2.19853	0.00104	1555146_at	ATF2	1.37	0.0029071
223196_s_at	SESN2	0.983559	3.39e-06	1556920_s_at	LINC01330	2.19542	0.00021	1557128_at	FAM111B	1.37	0.0059983
226803_at	CHMP4C	0.982354	0.000191	243462_s_at		2.1848	5.44e-05	1561923_a_at	SF3B6	1.37	0.0024808
205413_at	MPPED2	0.978002	2.96e-06	221047_s_at	MARK1	2.18054	0.00131	1562997_a_at	LOC105374042	1.37	0.0569553
215506_s_at	DIRAS3	0.972659	3.19e-05	232056_at	SCEL	2.17238	0.0181	241470_x_at	RASSF9	1.37	0.0570676
224829_at	CPEB4	0.972363	2.42e-06	200762_at	DPYSL2	2.16115	0.0044	242881_x_at	DUXAP10	1.37	0.0253191
203733_at	DEXI	0.971782	2.33e-07	224503_s_at	ZCCHC2	2.15896	0.000229	228273_at	PRR11	1.36	0.0027677
219165_at	PDLIM2	0.969554	8.27e-07	209458_x_at	HBA2///HBA1	2.15775	0.0283	238418_at	SLC35B4	1.36	0.0109323
1556216_s_at		0.96535	1.3e-05	211699_x_at	HBA2///HBA1	2.15373	0.0228	238962_at	ZNF681	1.36	0.04866
227870_at	IGDCC4	0.963636	2.49e-05	1558176_at	CYAT1///IGLV1-44///IGLC1	2.1525	0.0125	243183_at		1.36	0.019459
211126_s_at	CSRP2	0.961667	1.95e-06	234623_x_at		2.15191	0.00245	244567_at		1.36	0.0252899
232235_at	DSEL	0.960846	7.06e-05	237007_at		2.14528	0.0016	1557094_at	LOC100996760	1.35	0.0022051
223472_at	WHSC1	0.959692	1.97e-06	224710_at	NARR///RAB34	2.14009	0.0271	204827_s_at	CCNF	1.35	0.0097016
201170_s_at	BHLHE40	0.959517	0.00944	222453_at	CYBRD1	2.13484	0.0343	204887_s_at	PLK4	1.35	0.0101147
1555579_s_at	PTPRM	0.95431	0.000187	213069_at	HEG1	2.13178	0.0169	205240_at	GPSM2	1.35	0.022835
206355_at	GNAL	0.953545	3.6e-06	213308_at	SHANK2	2.13019	0.00192	213172_at	TTC9	1.35	0.0255414
211432_s_at	TYRO3	0.951072	5.8e-07	216365_x_at	IGLJ3///CKAP2	2.12447	0.00648	217624_at	PDAP1	1.35	0.0027328
225941_at	EIF4E3	0.946677	6.52e-07	216560_x_at	IGLC1	2.12215	0.0823	219274_at	TSPAN12	1.35	0.0815301
207030_s_at	CSRP2	0.943201	8.71e-07	223901_at	SYT3	2.12132	5.96e-06	242909_at		1.35	0.0392951
209921_at	SLC7A11	0.940172	6.75e-07	212442_s_at	CERS6	2.11807	0.00273	1559612_at		1.34	0.0468292
218346_s_at	SESN1	0.939551	1.34e-06	226837_at	SPRED1	2.11199	0.00451	202345_s_at	FABP5	1.34	0.0232065
209589_s_at	EPHB2	0.939341	2.36e-06	229655_at	FAM19A5	2.10935	0.015	212013_at	PXDN	1.34	0.0793608
201888_s_at	IL13RA1	0.939286	1.9e-06	239710_at	FIGN	2.10568	0.0084	219525_at	SLC47A1	1.34	0.0197288
206356_s_at	GNAL	0.928346	1.2e-05	242385_at	RORB	2.10271	0.00417	1562890_at		1.33	0.0041602
217820_s_at	ENAH	0.92755	9.27e-06	205033_s_at	DEFA1B///DEFA3///DEFA1	2.0969	0.00315	201308_s_at	2016-09-11	1.33	0.0099811
223195_s_at	SESN2	0.926623	3.14e-06	238608_at		2.09419	0.00022	221880_s_at	FAM174B	1.33	0.0032569
239202_at	RAB3B	0.925057	3.55e-05	229352_at	SPESP1	2.09306	0.00651	226425_at	CLIP4	1.33	0.0959705
238695_s_at	RAB39B	0.924872	5.3e-06	1568686_at	ATP8B5P	2.09133	0.000408	239697_x_at	C3orf67	1.33	0.0491689
213397_x_at	RNASE4	0.924118	8.99e-06	216050_at		2.08248	0.0224	242135_at	LOC101930531///LOC101930288	1.33	0.0409065
235802_at	PLD4	0.923791	3.48e-07	233703_x_at		2.08205	0.00975	1553441_at	CNTNAP4	1.32	0.0449798
208384_s_at	MID2	0.92204	2.5e-05	206602_s_at	LOC401021///HOXD4///HOXD3	2.07717	1.37e-05	1556347_at		1.32	0.0225736
230075_at	RAB39B	0.919089	2.29e-06	220836_at	ZNF407	2.07612	0.00108	1558569_at	LOC100131541	1.32	0.0149669
224828_at	CPEB4	0.918754	6.25e-05	206519_x_at	SIGLEC6	2.07374	0.000186	218663_at	NCAPG	1.32	0.0101107
205943_at	TDO2	0.918522	1.95e-06	242613_at		2.06493	0.000279	230128_at	CKAP2	1.32	0.0769368
202973_x_at	FAM13A	0.917154	0.00534	228624_at	TMEM144	2.06305	0.0104	1556102_x_at	LOC389906	1.31	0.0104549
204455_at	DST	0.91321	4.31e-05	210244_at	CAMP	2.05959	0.000458	1557762_at	LOC105377458	1.31	0.0192619
225079_at	EMP2	0.911941	1.82e-06	231925_at	P2RY1	2.05631	0.00171	1561732_at	LOC101929181	1.31	0.0025526
215692_s_at	MPPED2	0.909097	2.65e-05	233944_at		2.05538	0.000196	202240_at	PLK1	1.31	0.0129694
1556641_at	SLC7A14	0.908851	7.06e-06	239309_at	DLX6	2.05506	0.000331	207739_s_at	GAGE12D///GAGE8///GAGE12F///GAGE2A///GAGE12H///GAGE12E///GAGE12B///GAGE12C///GAGE2D///GAGE12J///GAGE12G///GAGE13///GAGE2B///GAGE2E///GAGE12I///GAGE7///GAGE6///GAGE5///GAGE4///GAGE3///GAGE2C///GAGE1	1.31	0.122401
228569_at	PAPOLA	0.908016	3.51e-05	1568867_x_at		2.05398	0.0154	219730_at	LOC100996782///MED18	1.31	0.0231842
226272_at	RCAN3	0.907187	1.88e-06	240026_x_at		2.05259	0.00274	227954_at	ITPRIPL2	1.31	0.0068528
224831_at	CPEB4	0.900564	2.22e-06	209160_at	AKR1C3	2.05257	0.0222	228667_at	AGPAT4	1.31	0.0130712
222433_at	ENAH	0.898285	1.89e-06	1555601_at		2.052	0.000425	233921_s_at		1.31	0.0099933
218720_x_at	SEZ6L2	0.897949	3.71e-05	205860_x_at	FOLH1B///FOLH1	2.05152	0.000935	1554910_at	PRKD3	1.3	0.0142694
208763_s_at	TSC22D3	0.893947	1.09e-06	205466_s_at	HS3ST1	2.05083	0.00224	204379_s_at	FGFR3	1.3	0.222795
232810_at	AIG1	0.892613	0.000121	206091_at	MATN3	2.04933	0.0189	213684_s_at	PDLIM5	1.3	0.0128951
1557309_at	DENND1B	0.887592	9.25e-06	1566277_at	OR5E1P	2.04898	0.000353	225834_at	FAM72A///FAM72D///FAM72B///FAM72C	1.3	0.0056222
223201_s_at	LOC101928589///TMEM164	0.884546	2.18e-06	213693_s_at	MUC1	2.04737	0.0133	1554264_at	CKAP2	1.29	0.0008394
229086_at	ZNF436-AS1	0.882305	1.22e-05	244183_x_at	PCDHB3	2.04713	0.00602	203496_s_at	MED1	1.29	0.0090873
226597_at	REEP6	0.882181	4.48e-05	231581_at	LINC00664	2.0469	0.000184	210692_s_at	SLC43A3	1.29	0.0103289
215949_x_at	IGHM	0.881043	0.00165	207272_at	ZNF80	2.04371	0.00117	234652_at	LOC105376944	1.29	0.0059245
227909_at	SMIM10L2B///SMIM10L2A	0.880057	4.49e-07	240378_at		2.04196	2.76e-05	237461_at	NLRP7	1.29	0.0231001
227068_at	PGK1	0.876311	5.93e-07	240548_at		2.04171	4.95e-06	241896_at	MACF1	1.29	0.0025902
1554452_a_at	HILPDA	0.875553	0.00665	214021_x_at	ITGB5	2.03838	0.0059	1565599_at		1.28	0.0025056
223136_at	AIG1	0.87018	6.58e-07	227623_at	CACNA2D1	2.03724	0.00244	1567183_s_at	LOC105376944	1.28	0.0282752
201169_s_at	BHLHE40	0.863523	0.0146	231961_at	RBPMS	2.03672	6.77e-05	1569768_at		1.28	0.0006548
226136_at	GLIPR1	0.862815	8.08e-05	212526_at	SPG20	2.03511	0.0102	203819_s_at	IGF2BP3	1.28	0.0261245
204975_at	EMP2	0.856782	1.64e-06	212550_at	STAT5B	2.03457	8.67e-05	205937_at	CGREF1	1.28	0.0212653
217867_x_at	BACE2	0.856136	5.35e-06	215777_at		2.03365	0.0127	213566_at	RNASE6	1.28	0.280895
1564015_at	PIEZO2	0.85361	0.00218	229157_at	PRKAG2-AS1	2.03161	0.00408	223666_at	SNX5	1.28	0.017981
230425_at	EPHB1	0.853337	3.89e-05	237521_x_at		2.02728	0.000515	227211_at	PHF19	1.28	0.0174412
224832_at	DUSP16	0.85002	1.08e-06	209803_s_at	PHLDA2	2.02537	0.000535	235527_at	DLGAP1	1.28	0.0237317
204796_at	EML1	0.84314	2.9e-06	1565563_at		2.02417	0.0178	1557339_at	PIK3CD-AS2	1.27	0.0074142
209726_at	CA11	0.842687	3.59e-06	211745_x_at	HBA2///HBA1	2.02253	0.0203	206140_at	LHX2	1.27	0.0217186
1566558_x_at	BAIAP2-AS1	0.841901	0.00183	1565026_a_at	OFCC1	2.01891	0.00368	220649_at	AGBL3	1.27	0.0087622
225955_at	METRNL	0.838	0.0011	241652_x_at	LIN7A	2.01763	0.00329	222962_s_at	MCM10	1.27	0.0457105
231835_at	FAM213B	0.837694	2.41e-06	214605_x_at	GPR1	2.01215	0.00173	239282_at	CEP83	1.27	0.0048762
211165_x_at	EPHB2	0.836855	5.35e-06	238302_at		2.01206	0.000912	206632_s_at	APOBEC3B	1.26	0.0714015
1564139_at	A2M-AS1	0.835103	1.37e-05	203780_at	MPZL2	2.01065	0.000362	224753_at	CDCA5	1.26	0.027731
202672_s_at	ATF3	0.83383	1.87e-06	1557176_a_at	C14orf37	2.01002	0.00108	230494_at	SLC20A1	1.26	0.0160061
210214_s_at	BMPR2	0.832573	2.65e-05	226374_at	CXADR	2.00897	0.00157	234457_at	HCG8///ZNRD1ASP	1.26	0.0257418
47560_at	ADGRL1	0.829916	1.84e-06	213716_s_at	SECTM1	2.00875	0.00316	1553396_a_at	CCDC13	1.25	0.0300635
225144_at	BMPR2	0.828951	3.73e-06	206454_s_at	RHO	2.0075	9.2e-05	1558046_x_at	LOC389906	1.25	0.0085902
232098_at	DST	0.828452	2.26e-06	228637_at	ZDHHC1	2.00563	8.57e-05	206510_at	SIX2	1.25	0.0175109
214168_s_at	TJP1	0.828216	3.61e-06	1560790_at	GOLGA6L2	2.00278	0.000175	207337_at	CTAG2	1.25	0.0040613
228084_at	PLA2G12A	0.827758	8.26e-06	237537_at	LINC01360	2.0005	0.000879	213329_at	SRGAP2C///SRGAP2B///SRGAP2	1.25	0.0078011
219202_at	RHBDF2	0.827737	1.28e-06	238116_at	DYNLRB2	1.99864	0.00248	235572_at	SPC24	1.25	0.0154583
1557383_a_at		0.826139	2.1e-05	217201_at	RASAL2	1.99673	0.000117	208502_s_at	PITX1	1.24	0.05864
236220_at	SLC16A10	0.825056	0.000662	1568619_s_at	ITPRIPL2	1.99557	0.00783	1556648_a_at	LINC01553	1.23	0.004365
1561895_at		0.825006	2.84e-05	1557398_at	DKFZP564C152	1.99552	3.73e-05	1559391_s_at		1.23	0.0126197
209505_at	NR2F1	0.824546	1.98e-05	1554863_s_at	DOK5	1.9943	0.000571	1564707_x_at	GLS2	1.23	0.0166245
202336_s_at	PAM	0.824223	1.7e-06	207002_s_at	PLAGL1	1.99347	0.00647	204419_x_at	HBG2///HBG1	1.23	0.0619625
224204_x_at	ARNTL2	0.822558	0.00123	202620_s_at	PLOD2	1.99189	0.0248	216517_at	IGKC	1.23	0.136736
200737_at	PGK1	0.821594	2.73e-06	206915_at	NKX2-2	1.99045	0.000778	219179_at	DACT1	1.23	0.0252866
229552_at	LOC283454///HRK	0.8212	5.44e-06	222215_at	SLC38A7	1.99016	0.000171	224589_at	XIST	1.23	0.135807
243336_at	LOC101928042///LOC101927579	0.821075	0.00638	210546_x_at	CTAG1A///CTAG1B	1.98992	0.0818	244345_at	CADM1	1.23	0.0647841
227059_at	GPC6	0.816116	3.8e-06	211835_at	IGKC	1.98961	0.00403	204162_at	NDC80	1.22	0.0411404
202551_s_at	CRIM1	0.814175	3.58e-06	228365_at	CPNE8	1.98848	0.00108	208605_s_at	NTRK1	1.22	0.0211648
242931_at		0.81385	2.64e-06	218847_at	IGF2BP2	1.98619	0.00197	209891_at	SPC25	1.22	0.0095996
212285_s_at	AGRN	0.807748	1.39e-05	1562321_at	PDK4	1.98587	0.00502	213610_s_at	PHOSPHO2-KLHL23///KLHL23	1.22	0.0148508
227084_at	DTNA	0.806132	4.01e-06	1554764_a_at	LINC00301	1.98584	0.0106	1569921_at		1.21	0.014455
209692_at	EYA2	0.806104	0.00733	206856_at	LILRB5	1.98574	0.00504	207663_x_at	GAGE3	1.21	0.129709
230624_at	SLC25A27	0.80552	2.05e-05	201163_s_at	IGFBP7	1.98527	0.0224	211382_s_at	TACC2	1.21	0.022089
206307_s_at	FOXD1	0.804612	3.36e-06	232178_at	ZNF503	1.98488	2.95e-05	211576_s_at	SLC19A1	1.21	0.0280624
208430_s_at	DTNA	0.803689	5.42e-05	205286_at	TFAP2C	1.98445	0.00394	217712_at		1.21	0.0075757
222116_s_at	TBC1D16	0.802338	6.19e-06	216573_at	IGLV1-44	1.98243	0.0056	226661_at	CDCA2	1.21	0.0102975
203632_s_at	GPRC5B	0.802295	3.83e-05	1569712_at	LOC101928052	1.98196	0.000731	239387_at		1.21	0.0061572
218983_at	C1RL	0.801831	0.0014	227850_x_at	CDC42EP5	1.98141	0.00481	203989_x_at	F2R	1.2	0.0884135
222777_s_at	WHSC1	0.801714	1.08e-06	243998_at	KRT222	1.9799	0.000406	207828_s_at	CENPF	1.2	0.007867
217979_at	TSPAN13	0.80107	1.81e-05	1555214_a_at	CLEC7A	1.973	0.00339	215117_at	RAG2	1.2	0.0472612
225078_at	EMP2	0.801049	5.11e-06	220301_at	CCDC102B	1.97284	0.00263	220057_at	XAGE1B///XAGE1E	1.2	0.16524
204141_at	TUBB2A	0.800584	4.23e-06	236517_at	MEGF10	1.97244	0.0026	228640_at	PCDH7	1.2	0.101367
229228_at	LOC401317///CREB5	0.80024	0.000255	240480_at	TINAG	1.96719	0.00209	239384_at	SRSF1	1.2	0.0057055
208820_at	PTK2	0.799471	0.000132	216892_at	IGHG1	1.96343	0.0109	242865_at		1.2	0.0200525
242326_at	COL22A1	0.798641	1.45e-05	210683_at	NRTN	1.96317	0.000145	1552518_s_at	MTBP	1.19	0.0005261
212339_at	EPB41L1	0.798111	2.55e-06	228297_at	CNN3	1.96235	0.0402	1557267_s_at	GEN1	1.19	0.0382643
203946_s_at	ARG2	0.797253	0.000173	226388_at	TCEA3	1.96211	0.00766	1561104_at	LOC101926962	1.19	0.0112533
209195_s_at	ADCY6	0.79662	3.01e-05	1552393_at	ENTHD1	1.96111	0.000666	202589_at	TYMS	1.19	0.0297192
238461_at	EIF4E3	0.796365	1.39e-05	232202_at	FAM83B	1.95831	0.00986	204318_s_at	GTSE1	1.19	0.0012724
202933_s_at	YES1	0.796173	9.75e-06	217227_x_at	IGLV1-44	1.95783	0.0382	210948_s_at	LEF1	1.19	0.0500075
214620_x_at	PAM	0.794924	1.51e-06	1561867_at		1.95678	0.00187	213520_at	RECQL4	1.19	0.040211
202242_at	TSPAN7	0.794894	2.68e-06	223125_s_at	C1orf21	1.95665	0.0172	214162_at	ASXL3	1.19	0.0369651
221671_x_at	IGK///IGKC	0.793925	0.0365	202437_s_at	CYP1B1	1.95526	0.000843	223669_at	HEMGN	1.19	0.0750634
217197_x_at	N4BP2L1	0.79249	2.18e-05	211709_s_at	CLEC11A	1.95513	0.0113	1559062_at		1.18	0.005957
218796_at	FERMT1	0.791336	0.00679	217258_x_at	IGLV1-44	1.9496	0.0322	1560992_at	LOC400590	1.18	0.051881
200897_s_at	PALLD	0.791062	1.51e-06	226189_at	ITGB8	1.94835	0.0664	207222_at	LOC100652777///PLA2G10	1.18	0.000604
210257_x_at	CUL4B	0.790451	5.52e-06	235074_at	SPRED1	1.94495	0.00232	208079_s_at	AURKA	1.18	0.0381762
228873_at	COL22A1	0.789742	9.7e-06	215469_at	SLITRK5	1.9425	0.0045	208528_x_at	SSX7///SSX3///SSX5	1.18	0.0155037
225009_at	CMTM4	0.788571	2.91e-06	222810_s_at	RASAL2	1.94136	0.000761	214097_at	RPS21	1.18	0.0111992
220738_s_at	RPS6KA6	0.787157	1.26e-05	213515_x_at	HBG2///HBG1	1.94116	0.00153	214254_at	MAGEA4	1.18	0.0833336
243673_at		0.783934	1.48e-05	1557823_s_at	LOC401134	1.93592	0.000478	218308_at	TACC3	1.18	0.0661527
201828_x_at	FAM127A	0.782765	3.65e-06	213553_x_at	APOC1	1.93592	0.0141	219555_s_at	CENPN	1.18	0.0427349
212338_at	MYO1D	0.782559	4.38e-05	241673_x_at		1.93447	0.00117	234432_at		1.18	0.0788702
1566433_at	PLD4	0.782167	1.52e-05	217357_at		1.9344	0.00013	242939_at	TFDP1	1.18	0.0012019
1557014_a_at	FAM201A	0.781562	4.78e-05	227238_at	MUC15	1.93361	0.00571	1570103_at		1.17	0.0146083
214212_x_at	FERMT2	0.780842	6.41e-06	227235_at	GUCY1A3	1.93268	0.0226	220565_at	CCR10	1.17	0.0551353
202974_at	MPP1	0.777677	1.27e-05	220247_at	KNL1	1.93251	0.00347	226299_at	PKN3	1.17	0.0333261
229963_at	BEX5	0.777187	2.26e-06	230446_at	LOC101927811	1.92987	0.0221	235903_at	ANKS6	1.17	0.0051245
212572_at	STK38L	0.775899	1.38e-06	234601_x_at		1.92861	0.0337	242260_at	MATR3	1.17	0.0460537
220009_at	LONRF3	0.774923	0.000102	207717_s_at	PKP2	1.92737	0.0295	1555403_a_at	CDH19	1.16	0.0093137
204042_at	WASF3	0.774172	4.07e-06	201170_s_at	BHLHE40	1.92692	0.0154	1568795_at	LOC105373495	1.16	0.0077286
202214_s_at	CUL4B	0.772893	1.32e-06	217148_x_at	IGLJ3///IGLV@///IGLC1	1.9254	0.015	206834_at	HBD	1.16	0.079585
222451_s_at	ZDHHC9	0.772451	5.5e-06	214930_at	SLITRK5	1.92268	0.0454	227758_at	RERG	1.16	0.0487053
220486_x_at	LOC101928589///TMEM164	0.771226	2.94e-06	201110_s_at	THBS1	1.92055	0.0262	229732_at	ZNF823	1.16	0.0034161
227372_s_at	BAIAP2L1	0.770535	8.94e-07	229842_at	ELF3	1.91892	0.00083	235942_at	FAM224A///FAM224B	1.16	0.0305068
222534_s_at	INF2	0.770188	0.00251	1562991_at	ZNF292	1.91838	0.00472	239712_at	CCDC171	1.16	0.0607053
201849_at	BNIP3	0.769365	0.00123	1552906_at	FMR1NB	1.91492	0.0575	1554863_s_at	DOK5	1.15	0.0384206
207001_x_at	TSC22D3	0.767094	5.83e-06	215214_at	IGLC1	1.91472	0.00884	1556698_a_at	GPRIN3	1.15	0.0157129
214608_s_at	EYA1	0.766366	3.55e-05	209656_s_at	TMEM47	1.91332	0.0681	1559007_s_at		1.15	0.0050316
212565_at	STK38L	0.761784	1.73e-05	240724_at		1.91085	0.00303	1562544_at		1.15	0.0197317
233536_at	ASXL3	0.760893	0.0083	217966_s_at	FAM129A	1.91037	0.00313	1564911_at	SNHG4	1.15	0.0062538
217948_at	FAM127B	0.760003	1.5e-06	235557_at	GPAT2	1.90933	0.0536	203398_s_at	GALNT3	1.15	0.0110528
227452_at	LINC00673///LINC00511	0.759247	2.71e-05	230051_at	PROSER2	1.90814	0.000458	216626_at		1.15	0.0207387
201976_s_at	MYO10	0.759211	4.82e-05	204642_at	S1PR1	1.90532	0.015	222565_s_at	PRKD3	1.15	0.121505
1556047_s_at	MAGEE1	0.758513	1.58e-05	1557214_at	LOC100506107	1.90366	0.00304	228011_at	FAM92A1	1.15	0.015008
205544_s_at	CR2	0.757759	0.00129	202207_at	ARL4C	1.90332	0.00742	228401_at	ATAD2	1.15	0.0088313
223202_s_at	LOC101928589///TMEM164	0.755321	2.34e-06	244568_at		1.90297	0.000685	231234_at	CTSC	1.15	0.0176292
237034_at		0.753268	0.00074	1552337_s_at	HOXD4	1.90187	0.00105	235059_at	RAB12	1.15	0.0175676
201235_s_at	BTG2	0.749976	9.53e-06	1567878_at	DEFB114	1.90025	0.00167	235122_at	HIVEP3	1.15	0.0575959
218507_at	HILPDA	0.748476	0.0108	1570136_at		1.89785	0.000459	238279_x_at		1.15	0.0106192
202213_s_at	CUL4B	0.747015	5.93e-06	1567379_at		1.89778	0.00255	1558834_s_at	AKNAD1	1.14	0.0136801
219660_s_at	ATP8A2	0.745581	1.57e-05	206363_at	MAF	1.89771	0.119	1561789_at	LOC105375640	1.14	0.0117652
243683_at	MORF4L2	0.742573	3.01e-05	201694_s_at	EGR1	1.89702	0.000245	206640_x_at	GAGE12D///GAGE12F///GAGE2A///GAGE12H///GAGE12E///GAGE12B///GAGE12C///GAGE12G///GAGE12I///GAGE7///GAGE6///GAGE5///GAGE4///GAGE2C	1.14	0.267872
224480_s_at	GPAT3	0.742106	0.000288	233029_at	OBSCN	1.89279	0.000897	210744_s_at	IL5RA	1.14	0.138792
221651_x_at	IGK///IGKC	0.741872	0.0508	202953_at	C1QB	1.89199	0.0108	223582_at	ADGRV1	1.14	0.0842577
227871_at	CHM	0.741096	2.98e-06	1562596_at	LINC00437	1.89085	0.00757	238214_at	LRRC69	1.14	0.0022884
225940_at	EIF4E3	0.739444	2.77e-06	209209_s_at	FERMT2	1.89082	0.0018	240921_at		1.14	0.0064871
243857_at	MORF4L2	0.738495	1.17e-05	209347_s_at	MAF	1.88713	0.0123	240957_at		1.14	0.0038733
210202_s_at	BIN1	0.737955	4.64e-05	1569410_at	FLG2	1.88664	0.00237	242560_at	FANCD2	1.14	0.0258683
238598_s_at		0.737653	5.38e-05	207066_at	HRC	1.88582	0.000152	41660_at	CELSR1	1.14	0.0224575
202552_s_at	CRIM1	0.736208	1.83e-06	227194_at	FAM3B	1.88522	0.0151	1557341_x_at	PIK3CD-AS2	1.13	0.0059825
242656_at	GTF2H1	0.735558	1.92e-05	1570125_at	GHET1	1.88382	0.000914	1563055_at		1.13	0.0679943
202304_at	FNDC3A	0.734776	1.52e-05	204137_at	GPR137B	1.88374	0.012	1569969_a_at	UNC13C	1.13	0.125882
214023_x_at	TUBB2B	0.731285	0.00014	1561365_at	NRP1	1.88338	0.00299	202283_at	SERPINF1	1.13	0.0291193
231233_at	PCAT6	0.730376	1.74e-05	1566558_x_at	BAIAP2-AS1	1.88333	0.00297	203608_at	ALDH5A1	1.13	0.0615623
228488_at	TBC1D16	0.72946	7.61e-05	229441_at	PRSS23	1.88109	0.000503	204086_at	PRAME	1.13	0.0460635
1558412_at	MIR1199///MISP3	0.727456	1.27e-05	223044_at	SLC40A1	1.87967	0.0083	207480_s_at	MEIS2	1.13	0.145408
235763_at	SLC44A5	0.726497	0.000751	209116_x_at	HBB	1.87802	0.0102	220022_at	ZNF334	1.13	0.0239255
204411_at	KIF21B	0.726373	3.94e-06	1552489_s_at	MPP4	1.87619	0.0106	221728_x_at	XIST	1.13	0.184654
207874_s_at	CFHR4	0.725676	0.00136	227646_at	EBF1	1.87617	0.0031	233092_s_at		1.13	0.0582652
221553_at	MAGT1	0.722819	7.27e-06	228922_at	SHF	1.87417	0.0012	236028_at	IBSP	1.13	0.025525
203662_s_at	TMOD1	0.722567	4.51e-05	230585_at	KCNJ15	1.87208	0.00111	242572_at		1.13	0.0222834
218872_at	TESC	0.721274	3.07e-05	241412_at	BTC	1.8718	0.00173	60474_at	FERMT1	1.13	0.0191397
226301_at	SLC18B1	0.720739	3.71e-05	209674_at	CRY1	1.87171	0.0225	1556778_at		1.12	0.0148676
225777_at	SAPCD2	0.720704	1.42e-05	239552_at	VWDE	1.86967	0.00861	1563466_at	MYLK	1.12	0.0316772
207574_s_at	GADD45B	0.720198	2.49e-05	209555_s_at	CD36	1.86962	0.0144	1566191_at	SUZ12	1.12	0.0312242
233337_s_at	SEZ6L2	0.720058	7.09e-05	220656_at	NAA16	1.86816	0.00237	1570448_at		1.12	0.0121055
227425_at	REPS2	0.719848	0.000608	205399_at	DCLK1	1.86798	0.0121	201890_at	RRM2	1.12	0.0255742
219650_at	ERCC6L	0.719056	4.86e-05	1562736_at	LHX9	1.86548	0.00446	207307_at	HTR2C	1.12	0.103571
206865_at	HRK	0.71846	0.000411	206100_at	CPM	1.86417	0.00779	209980_s_at	MIR6778///SHMT1	1.12	0.0397052
202422_s_at	ACSL4	0.717124	0.000493	229377_at	GRTP1	1.86392	0.0223	210394_x_at	SSX4B///SSX4	1.12	0.121461
1557780_at		0.716544	4.58e-05	209924_at	CCL18	1.86376	0.0134	214218_s_at	XIST	1.12	0.194868
223441_at	SLC17A5	0.716018	2.02e-06	241200_x_at		1.86296	0.0228	215067_x_at	PRDX2	1.12	0.0192157
204749_at	NAP1L3	0.715774	8.63e-06	221796_at	NTRK2	1.86163	0.00844	217818_s_at	ARPC4	1.12	0.0353265
242311_x_at		0.714601	0.000278	228716_at	THRB	1.86004	0.00123	219915_s_at	SLC16A10	1.12	0.0313814
201971_s_at	ATP6V1A	0.714347	0.0121	234368_at		1.85899	0.00198	221520_s_at	CDCA8	1.12	0.0200585
201848_s_at	BNIP3	0.714288	0.00239	1554012_at	RSPO2	1.85854	0.00383	221796_at	NTRK2	1.12	0.106216
241535_at	LOC101060391	0.712349	0.000486	202007_at	NID1	1.85806	0.0104	242603_x_at	KIN	1.12	0.0710418
236405_at	LOC101927826///FBXO41	0.71206	2.04e-05	233092_s_at		1.85787	0.00719	1553185_at	RASEF	1.11	0.0025501
222890_at	CCDC113	0.711027	0.00037	206595_at	CST6	1.85656	0.0354	1553186_x_at	RASEF	1.11	0.0041414
202796_at	SYNPO	0.708778	5.97e-05	216412_x_at	CKAP2///IGLC1	1.85636	0.0432	1553970_s_at	CEL	1.11	0.0083506
40472_at	LPCAT4	0.706947	4.8e-06	218468_s_at	GREM1	1.85632	0.0177	1562142_at	SKIV2L2	1.11	0.0035617
206342_x_at	IDS	0.70669	3.22e-06	229327_s_at	MAF	1.85449	0.0294	1567657_at	OR2H1	1.11	0.0353571
201141_at	GPNMB	0.705839	3.23e-06	233088_at		1.85199	0.000722	201292_at	TOP2A	1.11	0.0837836
1558487_a_at	TMED4	0.705189	7.59e-06	205862_at	GREB1	1.85198	0.00696	205024_s_at	RAD51	1.11	0.0204755
213428_s_at	COL6A1	0.704725	6.19e-05	224646_x_at	MIR675///H19	1.85127	9.52e-05	212141_at	MCM4	1.11	0.0407989
220520_s_at	NUP62CL	0.704601	1.23e-05	1569528_at	LOC105375240	1.85088	5.1e-05	220552_at	TRPC5	1.11	0.0124141
1558685_a_at	CH17-340M24.3	0.704448	8.02e-06	216430_x_at	IGLV1-44	1.85005	0.0655	224851_at	CDK6	1.11	0.0855898
221551_x_at	ST6GALNAC4	0.704064	6.43e-05	234058_at		1.84952	0.000366	229064_s_at	RCAN3	1.11	0.0609497
241879_at	LPP	0.704045	0.00233	1570300_at		1.84786	0.00016	235343_at	VASH2	1.11	0.0664695
220448_at	KCNK12	0.702961	3.09e-06	1559957_a_at	LOC642852	1.84725	0.000931	236198_at	LINC01215	1.11	0.0101448
227747_at	MPZL3	0.702563	4.23e-05	242447_at	C3orf70	1.84429	0.011	240336_at	HBM	1.11	0.104639
227679_at	HDAC11	0.701445	4.75e-05	241420_at		1.84342	0.00325	240472_at		1.11	0.0453396
1557311_at		0.701305	4.66e-05	1555197_a_at	C21orf58	1.8425	0.000635	243000_at	CDK6	1.11	0.0511222
219010_at	C1orf106	0.701294	2.35e-06	237148_at		1.84219	0.000114	1556873_at	MEX3C	1.1	0.024702
205016_at	TGFA	0.700903	1.7e-05	203030_s_at	PTPRN2	1.83651	0.017	1563724_at		1.1	0.0162023
202932_at	YES1	0.699806	1.26e-05	231474_at	KHDC3L	1.83605	0.000432	1569025_s_at	FAM13A	1.1	0.0377702
1569785_at	LOC101927943	0.699225	9.45e-05	209369_at	ANXA3	1.83484	0.0101	1570213_at		1.1	0.103174
209304_x_at	GADD45B	0.698491	9.5e-06	238962_at	ZNF681	1.83373	0.0324	205700_at	HSD17B6	1.1	0.0456262
204446_s_at	ALOX5	0.698188	0.000342	200602_at	APP	1.83296	0.147	205890_s_at	UBD///GABBR1	1.1	0.149797
215997_s_at	CUL4B	0.697052	1.09e-05	1569756_at	LOC101927292	1.82968	0.00503	226303_at	PGM5	1.1	0.0633331
228988_at	ZNF711	0.696625	1.36e-05	225275_at	EDIL3	1.82934	0.00703	228438_at	MSC-AS1	1.1	0.0335909
1559103_s_at	LOC105377371	0.696032	0.013	224235_at		1.82904	0.00136	235931_at	METTL21A	1.1	0.0673291
226548_at	SBK1	0.693982	2.91e-05	205902_at	KCNN3	1.82861	0.0156	242908_x_at		1.1	0.0571124
242006_at	LCA5	0.693103	3.11e-05	217231_s_at	MAST1	1.82775	0.015	243810_at		1.1	0.045936
225667_s_at	FAM84A	0.691751	0.000105	239776_at	TMEM232	1.82727	0.0148	1557765_at	LINC01021	1.09	0.0697399
205968_at	KCNS3	0.691635	7.33e-06	1552661_at	PCDHGB7	1.82721	0.0387	1557852_at	PHC2	1.09	0.0045187
212958_x_at	PAM	0.690162	8.84e-06	1558034_s_at	CP	1.8272	0.000777	1561313_at		1.09	0.015938
209606_at	CYTIP	0.689082	1.58e-05	240585_at		1.82591	0.00083	204286_s_at	PMAIP1	1.09	0.32063
231930_at	LOC643923///ELMOD1	0.688862	0.000217	1559289_at	TADA1	1.82553	0.00121	204962_s_at	SLC35F6///CENPA	1.09	0.0307917
230467_at	TMEM52	0.685413	4.74e-05	201131_s_at	CDH1	1.82408	0.0155	212442_s_at	CERS6	1.09	0.0492159
203329_at	PTPRM	0.683655	0.000519	204518_s_at	PPIC	1.82356	0.0305	215604_x_at		1.09	0.0131519
1557196_a_at		0.683163	0.000924	235900_at	SPNS3	1.82281	0.0176	218726_at	HJURP	1.09	0.0225793
40837_at	TLE2	0.683101	1.41e-05	226545_at	CD109	1.8228	0.00383	228812_at	REL	1.09	0.0095204
205226_at	PDGFRL	0.682958	1.85e-05	215439_x_at		1.82116	0.0004	229502_at	CHDH	1.09	0.0256612
200771_at	LAMC1	0.682817	2.95e-06	208083_s_at	LOC100505984///ITGB6	1.82105	0.000328	230966_at	IL4I1	1.09	0.0287306
230448_at	SLC38A10	0.681991	1.49e-05	233394_at	NFIB	1.82053	0.00363	239892_at		1.09	0.0261284
225383_at	ZNF275	0.680846	2.79e-06	222890_at	CCDC113	1.81825	0.000509	1554408_a_at	TK1	1.08	0.0356028
209462_at	APLP1	0.680209	0.000274	236538_at	GRIA2	1.81802	0.028	1554705_at	SCARA5	1.08	0.0140555
202371_at	TCEAL4	0.680096	6.97e-06	224650_at	MAL2	1.81667	0.00953	1555772_a_at	CDC25A	1.08	0.0226814
226185_at	CDS1	0.679302	7.84e-05	227034_at	SOWAHC	1.81584	0.0294	1560395_at		1.08	0.111163
227371_at	BAIAP2L1	0.679088	5.75e-06	238964_at	FIGN	1.80937	0.00177	211411_at		1.08	0.0066617
208868_s_at	GABARAPL1	0.679066	0.000224	219552_at	SVEP1	1.80832	0.00368	218039_at	NUSAP1	1.08	0.0201947
225930_at	NKIRAS1	0.678939	0.000132	239006_at	SLC26A7	1.80656	0.0303	218741_at	CENPM	1.08	0.0534268
243301_at	COL22A1	0.678662	0.00132	219532_at	ELOVL4	1.80655	0.0705	236554_x_at	TMC8	1.08	0.0427234
207781_s_at	ZNF711	0.678386	5.18e-05	211568_at	ADGRB3	1.80633	0.00439	239291_at	TRPM3	1.08	0.120005
207643_s_at	TNFRSF1A	0.677957	5.22e-06	1566087_at		1.80628	0.00469	240077_at		1.08	0.0139756
204048_s_at	PHACTR2	0.676674	3.12e-05	236234_at	PDE1A	1.80315	0.00144	240586_at	ENAM	1.08	0.111345
226869_at	MEGF6	0.676004	7.56e-05	202206_at	ARL4C	1.80283	0.039	243108_at	RANBP9	1.08	0.0260424
202219_at	SLC6A8	0.675298	6.97e-05	235562_at	C3orf70	1.80233	0.00223	1556095_at	UNC13C	1.07	0.162007
225288_at	COL27A1	0.675123	7.79e-05	239847_at		1.80142	0.0374	1558329_at	TONSL	1.07	0.0607671
239765_at	CPEB3	0.674402	0.000207	205485_at	RYR1	1.80089	0.000766	1566464_at	KCNK1	1.07	0.0372144
203661_s_at	TMOD1	0.673769	1.59e-05	243930_x_at	KRR1	1.80076	0.00535	203276_at	LMNB1	1.07	0.0053269
240482_at		0.673582	0.00704	209737_at	MAGI2	1.80069	0.0256	209942_x_at	MAGEA6///MAGEA3	1.07	0.169498
217744_s_at	PERP	0.673251	2.21e-05	1553214_a_at	CCDC7	1.80045	0.009	211812_s_at	B3GALNT1	1.07	0.0867335
228968_at	ZNF449	0.672984	1.68e-05	234426_x_at	PIH2	1.79931	0.000724	218706_s_at	GRAMD3	1.07	0.0771274
91703_at	EHBP1L1	0.671863	3.36e-06	230319_at		1.79795	0.0371	219148_at	PBK	1.07	0.0181125
233016_at	LOC101929305	0.671096	6.77e-06	217091_at		1.79707	0.0081	222939_s_at	SLC16A10	1.07	0.0543493
221802_s_at	SHTN1	0.670994	1.86e-05	232958_at		1.79682	0.00487	225061_at	DNAJA4	1.07	0.0147015
240561_at	RAP2C-AS1	0.67028	4.53e-05	213975_s_at	LYZ	1.79524	0.0618	228400_at	SHROOM3	1.07	0.136507
205794_s_at	NOVA1	0.668862	3.71e-05	216984_x_at	IGLJ3///IGLV1-44///CKAP2///IGLV@///IGLC1	1.79495	0.0713	232790_at	RNASEH1-AS1	1.07	0.0183537
202439_s_at	IDS	0.666357	9.96e-06	208146_s_at	CPVL	1.79322	0.0462	233436_at	MTBP	1.07	0.012575
225293_at	COL27A1	0.665074	0.000228	1560750_at	LOC151121	1.79276	0.00592	241273_at		1.07	0.0043906
206398_s_at	CD19	0.665022	0.0175	1566582_x_at		1.79271	0.000628	242644_at	TMC8	1.07	0.0176253
200907_s_at	PALLD	0.663733	2.5e-05	1555630_a_at	NARR///RAB34	1.7916	0.0144	243044_at		1.07	0.0075008
205081_at	CRIP1	0.661689	0.000718	244163_at	SEMA3A	1.79157	0.0139	244861_at	ZNF527	1.07	0.0057189
221755_at	EHBP1L1	0.661057	7.58e-06	1553299_at	DUSP5P1	1.79122	0.00966	1552649_a_at	RAD51L3-RFFL///RFFL	1.06	0.0100548
232989_s_at	CCDC136	0.66056	0.00503	1556683_x_at		1.79092	9.33e-05	1562857_at	LOC101928417	1.06	0.0078067
220937_s_at	ST6GALNAC4	0.66037	8.99e-06	243320_at		1.79008	0.0077	201710_at	MYBL2	1.06	0.0672555
214906_x_at	N4BP2L1	0.660133	0.00148	223374_s_at	B3GALNT1	1.78985	0.0517	212741_at	MAOA	1.06	0.0122336
229307_at	ANKRD28	0.659456	1.47e-05	230377_s_at	TBC1D2B	1.78404	0.00209	215248_at	GRB10	1.06	0.0098714
52940_at	SIGIRR	0.659407	8.1e-06	211343_s_at	COL13A1	1.78353	0.000419	219271_at	GALNT14	1.06	0.0480372
242457_at		0.659248	0.00124	1566442_at		1.78324	0.00611	219918_s_at	ASPM	1.06	0.0404282
235758_at	PNMA6A	0.658995	0.0107	210964_s_at	GYG2	1.78294	6.77e-05	228098_s_at	MYLIP	1.06	0.0262614
201408_at	PPP1CB	0.658846	7.11e-06	206295_at	IL18	1.78293	0.00319	228281_at	DDIAS	1.06	0.0187673
1557575_at	STBD1	0.656447	9.15e-06	1560537_at	FGF13-AS1	1.78264	8.46e-05	229902_at	FLT4	1.06	0.0170756
1555923_a_at	CASC10	0.654903	0.000568	243184_at		1.78198	0.0122	232838_at	ASXL3	1.06	0.0088656
235036_at	LIX1L	0.65469	0.0451	206140_at	LHX2	1.78084	0.00695	244613_at		1.06	0.0402683
1558411_at	EGFEM1P	0.654365	1.92e-05	231126_at	C2orf70	1.77894	0.00691	244791_at		1.06	0.0219468
209054_s_at	WHSC1	0.65403	1.84e-05	233283_at		1.77884	0.000416	1554071_at	DEUP1	1.05	0.0274378
206805_at	SEMA3A	0.653173	1.51e-05	1568487_x_at		1.77819	0.0451	1560418_at	CEP57L1	1.05	0.0029987
1559203_s_at	KRAS	0.652745	8.82e-05	1552798_a_at	TLR4	1.77795	0.026	1561948_at	COQ10B	1.05	0.014452
219283_at	C1GALT1C1	0.652541	1.31e-05	1562071_at		1.77727	0.000684	1562428_at	LOC654780	1.05	0.0162127
206506_s_at	SUPT3H	0.652255	9.45e-06	223170_at	TMEM98	1.77625	0.00986	1563704_at		1.05	0.0559087
216493_s_at	IGF2BP3	0.651569	0.000244	1568736_s_at	DLGAP1	1.7756	0.00186	1568736_s_at	DLGAP1	1.05	0.0442788
224566_at	MIR612///NEAT1	0.650691	1.08e-05	215733_x_at	CTAG2	1.77553	0.136	1570194_x_at		1.05	0.029988
204165_at	WASF1	0.650612	3.25e-05	1563881_at	MAGI1	1.77531	0.00115	201340_s_at	ENC1	1.05	0.0732492
244407_at	CYP39A1	0.650133	0.00851	215141_at	NOP14-AS1	1.77286	0.000543	211767_at	GINS4	1.05	0.0119429
211836_s_at	MOG	0.650124	0.000142	215534_at		1.77111	0.000853	230158_at	DPY19L2	1.05	0.0922669
226229_s_at	SSU72	0.649674	4.7e-05	202350_s_at	LOC100506558///MATN2	1.76939	0.00757	237134_at		1.05	0.0424385
202912_at	ADM	0.649584	2.6e-05	215117_at	RAG2	1.76892	0.0159	1554319_at	RPS6KA5	1.04	0.0920505
1554882_at	ERCC8	0.649577	1.34e-05	201537_s_at	DUSP3	1.76625	0.002	1554696_s_at	TYMS	1.04	0.0326196
204483_at	ENO3	0.649457	2.38e-05	227714_s_at	RABL6	1.7652	0.000622	1558887_at	ZNF816-ZNF321P///ZNF321P	1.04	0.0146508
228220_at	FCHO2	0.648491	2.82e-05	1557770_at	IPO11	1.76492	0.00121	1569203_at	CXCL2	1.04	0.0188296
235455_at	FAM131C	0.648435	0.00744	1566638_at		1.76404	0.00127	201830_s_at	NET1	1.04	0.0163829
217360_x_at	IGHV4-31///IGHM///IGHG3///IGHG1///IGHA1	0.646417	0.000384	201596_x_at	KRT18	1.76337	0.00684	202503_s_at	KIAA0101	1.04	0.0296237
223103_at	STARD10	0.645579	0.000269	1556520_at		1.76315	7.8e-06	203764_at	DLGAP5	1.04	0.0150566
223285_s_at	ST6GALNAC4	0.645096	7.5e-06	205751_at	SH3GL2	1.76284	0.0163	204794_at	DUSP2	1.04	0.0338916
235028_at		0.644497	0.000108	1555235_s_at	IQCF3	1.75963	0.00107	205269_at	LCP2	1.04	0.11404
219441_s_at	LRRK1	0.644473	6.64e-05	234289_x_at		1.7596	0.000768	207177_at	PTGFR	1.04	0.0585432
232336_at	ZSWIM5	0.644383	1.26e-05	205391_x_at	ANK1	1.75948	2.7e-05	209116_x_at	HBB	1.04	0.132111
223532_at	ANKRD39	0.643786	5.71e-05	226809_at	FAR2P3///FAR2P2	1.75813	0.00077	209299_x_at	PPIL2	1.04	0.0185111
204035_at	SCG2	0.643608	0.000135	232926_x_at	ANKRD19P	1.7573	3.89e-05	213222_at	PLCB1	1.04	0.0256632
236982_at		0.643082	0.00438	239672_at		1.75559	0.0129	217640_x_at	SKA1	1.04	0.105814
228935_at	SLC4A8	0.642653	0.000499	218700_s_at	RAB29	1.75553	0.00771	227053_at	PACSIN1	1.04	0.034924
210879_s_at	RAB11FIP5	0.641848	6.23e-06	239783_at		1.75529	0.00467	243624_at	PIAS2	1.04	0.0094234
1555399_a_at	DUSP16	0.641276	2.17e-05	225662_at	ZAK	1.75475	0.00788	1561177_at		1.03	0.115583
227863_at	IFITM10	0.641258	0.0071	244441_at	USP31	1.7514	0.00127	1562482_at		1.03	0.0478506
205321_at	EIF2S3	0.638877	0.0389	217757_at	A2M	1.7508	0.0352	1563881_at	MAGI1	1.03	0.062547
219489_s_at	NXN	0.638867	2.52e-05	224583_at	COTL1	1.74917	0.0552	211792_s_at	CDKN2C	1.03	0.018558
221041_s_at	SLC17A5	0.638508	1.9e-05	204419_x_at	HBG2///HBG1	1.74871	0.00177	214410_at	TRPM1	1.03	0.0475988
205198_s_at	ATP7A	0.63782	1.3e-05	211696_x_at	HBB	1.74721	0.0114	222196_at	LOC389906	1.03	0.0705102
201125_s_at	ITGB5	0.637044	8.34e-06	239962_at		1.74608	0.0154	222341_x_at		1.03	0.0053954
224565_at	MIR612///NEAT1	0.635668	1.59e-05	203868_s_at	VCAM1	1.74508	0.0278	224847_at	CDK6	1.03	0.0589302
225939_at	EIF4E3	0.635192	5.73e-05	1552813_at	KLF14	1.74374	0.00119	228496_s_at	CRIM1	1.03	0.184168
228977_at	LOC729680	0.634192	4.5e-06	204416_x_at	APOC1	1.7423	0.0388	229778_at	SPX	1.03	0.134105
236402_at	BRAF	0.633073	6.67e-06	208208_at	MYH13	1.74026	0.000519	234252_at		1.03	0.007017
203543_s_at	KLF9	0.632952	0.00122	237984_x_at		1.73853	0.000141	235458_at	HAVCR2	1.03	0.101227
207056_s_at	SLC4A8	0.631928	1.13e-05	1563591_at	LOC101928269///LOC100506403///RUNX1	1.73824	0.00724	236920_at	RHOXF2B///RHOXF2	1.03	0.0663558
231914_at	NUDT14	0.631756	0.000107	229459_at	FAM19A5	1.73768	0.0832	238317_x_at		1.03	0.0149668
229787_s_at	OGT	0.63158	0.000214	1553915_at	C10orf126	1.73712	0.0201	238541_at	C21orf58	1.03	0.0182242
208934_s_at	LGALS8	0.630843	0.00904	215587_x_at		1.73582	0.00315	238791_at	ZNF100	1.03	0.0067061
229546_at	LOC653602///FAM84A	0.630646	0.00136	1562439_at	NCOA3	1.73563	0.00254	239806_at		1.03	0.0304882
226549_at	SBK1	0.629821	4.4e-05	230962_at	DCLK1	1.7333	0.00426	243145_at		1.03	0.0118888
219139_s_at	CROCCP3	0.629625	0.000606	207437_at	NOVA1	1.73309	0.0102	1557260_a_at	ZNF382	1.02	0.0257508
206246_at	PFKFB4	0.629507	0.00329	205560_at	PCSK5	1.7326	0.00711	1557432_at	RASAL2	1.02	0.0304469
234305_s_at	GSDMC	0.628884	5.66e-05	212446_s_at	CERS6	1.73206	0.0192	1561765_at	LOC105377925	1.02	0.21493
221027_s_at	PLA2G12A	0.628876	0.000132	204517_at	PPIC	1.73105	0.0118	1562287_at	SNTG1	1.02	0.0372662
236113_at		0.628664	4.82e-05	241979_x_at		1.72871	0.00373	204233_s_at	CHKA	1.02	0.0354646
224998_at	CMTM4	0.627714	1.06e-05	225207_at	PDK4	1.72761	0.00653	205210_at	TGFBRAP1	1.02	0.0560604
212327_at	LIMCH1	0.627274	0.000529	237133_at		1.72726	0.00139	209773_s_at	RRM2	1.02	0.0372517
1563584_at	PIEZO2	0.62718	0.000355	201744_s_at	LUM	1.72629	0.0533	212695_at	CRY2	1.02	0.0469272
238551_at	FUT11	0.626581	0.0137	1569331_at	CNKSR3	1.72563	0.00431	219777_at	GIMAP6	1.02	0.113766
212561_at	DENND5A	0.626126	2.72e-05	233002_at	PPP4R4	1.72495	0.00811	221496_s_at	TOB2	1.02	0.0172599
222988_s_at	TMEM9	0.625931	7.06e-06	244118_at	GABRA1	1.72476	0.00115	223949_at	TMPRSS3	1.02	0.119747
227051_at	BACE2	0.624831	0.00137	237017_s_at	LOC102723493	1.72455	0.00584	225407_at	MBP	1.02	0.0340886
208343_s_at	NR5A2	0.624662	0.0185	221841_s_at	KLF4	1.72413	0.0817	230876_at	ZNF883	1.02	0.178775
240467_at		0.624136	0.00178	228523_at	NANOS1	1.72327	0.0143	234296_s_at	TEX11	1.02	0.0952557
1552835_at	DENND1B	0.622859	1.9e-05	239650_at	NCKAP5	1.72257	0.0113	236040_at	XAGE3	1.02	0.0751817
1557411_s_at	SLC25A43	0.622197	4.73e-05	206950_at	SCN9A	1.71886	0.0421	241129_at		1.02	0.0360805
207099_s_at	CHM	0.622159	1.96e-05	231478_at	LOC729966///PDE4C	1.71725	0.00666	1552511_a_at	CPA6	1.01	0.0416785
233571_x_at	PPDPF	0.619786	0.0002	1565111_x_at	OFCC1	1.71684	0.000274	1555538_s_at	FAM9B	1.01	0.0827872
225382_at	ZNF275	0.619454	1.22e-05	225782_at	MSRB3	1.71639	0.0888	1564972_x_at	SETDB2	1.01	0.0547797
230937_at	LOC101929072///LOC285835	0.619117	0.000322	214601_at	TPH1	1.71548	0.0147	1569391_at	TNKS	1.01	0.0229843
51146_at	PIGV	0.618884	4.51e-05	212724_at	RND3	1.71386	0.033	205862_at	GREB1	1.01	0.154541
206160_at	APOBEC2	0.618186	0.000216	238520_at	TRERF1	1.71321	0.00745	209870_s_at	APBA2	1.01	0.0284868
236357_at	LMBR1	0.618153	7.15e-05	1560621_at		1.711	0.00742	210656_at	EED	1.01	0.0141863
1554006_a_at	LLGL2	0.617831	0.00121	215496_at	SAMD4A	1.71094	0.000526	213007_at	FANCI	1.01	0.0102124
1565628_at	LRRK1	0.617307	0.00174	1562099_at		1.71033	0.00653	222439_s_at	THRAP3	1.01	0.061832
207717_s_at	PKP2	0.616652	1.35e-05	221370_at	ZNF717	1.70949	0.000414	224507_s_at	MGC12916	1.01	0.0845998
228623_at		0.61656	0.000313	206847_s_at	HOXA7	1.70858	0.0126	228678_at	DENND6B	1.01	0.139609
206724_at	CBX4	0.616449	4.9e-05	201417_at	SOX4	1.70846	0.0773	240073_at		1.01	0.0241941
225384_at	DOCK7	0.61636	9.46e-05	1563608_a_at	KCNT1	1.70838	0.00061	240137_at		1.01	0.0990047
203786_s_at	TPD52L1	0.615894	1.67e-05	224192_at	FCRL2	1.70779	0.0049	241041_at		1.01	0.0159402
211798_x_at	IGLJ3	0.615862	0.0493	223720_at	SPINK7	1.7076	0.00253	241425_at	NUP58	1.01	0.0399751
210036_s_at	KCNH2	0.615837	3.45e-05	1562698_x_at	LOC339988	1.70725	0.00729	243581_at	LOC100422526	1.01	0.0326916
214352_s_at	KRAS	0.614743	9.31e-06	201062_at	STOM	1.70664	0.00229	1560533_at	LOC101928098	1	0.0187675
203820_s_at	IGF2BP3	0.614727	9.76e-06	242910_x_at		1.70393	0.021	1564705_at	GLS2	1	0.0512336
228771_at	GRK3	0.614712	4.44e-05	213652_at	PCSK5	1.70319	0.0307	1566861_at	GATM	1	0.0184391
225511_at	GPRC5B	0.614253	0.000833	211099_s_at	CNGB1	1.70239	3.59e-06	1567009_at		1	0.0216541
1560774_at		0.613886	0.0389	229800_at	DCLK1	1.70171	0.00758	207325_x_at	MAGEA1	1	0.191187
204030_s_at	IQCJ-SCHIP1///SCHIP1	0.613443	0.000201	223939_at	SUCNR1	1.70143	0.00269	209160_at	AKR1C3	1	0.143465
239035_at	MTHFR	0.613173	0.00175	234779_at		1.69972	0.0175	217560_at	GGA1	1	0.0277412
224451_x_at	ARHGAP9	0.612443	0.000106	206871_at	ELANE	1.69895	0.019	218500_at	THEM6	1	0.0259062
218790_s_at	TMLHE	0.611379	8.7e-05	1552837_at	ICK	1.6987	0.0217	227212_s_at	PHF19	1	0.10299
210212_x_at	CMC4	0.610936	8.28e-06	219093_at	PID1	1.69848	0.00108	231886_at	LOC100134822	1	0.0313562
213155_at	LOC339166///WSCD1	0.610833	1.14e-05	204400_at	EFS	1.69804	0.0027	233512_at	SH3RF3-AS1	1	0.070661
235850_at	FAM162A	0.610731	0.00637	238919_at	PCDH9	1.69799	0.217	236430_at	TMED6	1	0.0058795
239302_s_at	LOC100506922	0.610196	6.95e-05	1559664_at		1.69751	0.00625	241903_at		1	0.0389307
213078_x_at	LPCAT4	0.609564	4.51e-05	242948_x_at		1.6973	0.0102	204489_s_at	CD44	0.998	0.153321
50221_at	TFEB	0.608953	7.69e-06	228740_at		1.69716	0.0292	209684_at	RIN2	0.998	0.0248824
206412_at	FER	0.608784	4.66e-05	216634_at	PLCH1	1.69631	0.00392	1559053_at		0.997	0.0162095
233251_at	STRBP	0.607979	0.00123	238718_at		1.69614	0.0045	211796_s_at	TRBC1	0.997	0.153848
202284_s_at	CDKN1A	0.607632	3e-05	225544_at	TBX3	1.69589	0.00494	211177_s_at	TXNRD2	0.996	0.055067
202620_s_at	PLOD2	0.607497	0.000201	1557348_at		1.69415	0.00886	218355_at	KIF4A	0.996	0.033161
211425_x_at	SSX4B///SSX4	0.606787	0.000824	227792_at	ITPRIPL2	1.69382	0.0457	208505_s_at	FUT2	0.994	0.0195297
211431_s_at	TYRO3	0.606779	0.00217	217235_x_at	IGLL5	1.69377	0.0397	1559634_at	CHRM3	0.993	0.0186697
218815_s_at	TMEM51	0.606619	3.37e-05	240253_at		1.69154	0.000842	217232_x_at	HBB	0.993	0.0950743
218029_at	FAM65A	0.606574	8.27e-06	202897_at	SIRPA	1.68967	0.0354	241031_at	C2CD4A	0.993	0.0497884
218450_at	HEBP1	0.606462	2.95e-05	1562919_at	FAM45A	1.68944	0.00735	210135_s_at	SHOX2	0.991	0.0462738
204045_at	TCEAL1	0.606416	2.81e-05	207957_s_at	PRKCB	1.68874	0.062	214183_s_at	TKTL1	0.991	0.0463448
220588_at	BCAS4	0.605797	0.000151	1563904_at	LOC100129620	1.68788	0.0062	244673_at	KIAA1841	0.991	0.0296029
224577_at	ERGIC1	0.605795	5.58e-05	235700_at	CT45A8///CT45A9///CT45A10///CT45A7///CT45A2///CT45A1///CT45A6///CT45A5///CT45A3	1.68785	0.000187	210031_at	CD247	0.99	0.0069535
221238_at	HMGN5	0.605723	2.53e-05	206751_s_at	PCYT1B	1.68711	0.00124	213113_s_at	SLC43A3	0.99	0.0459695
201409_s_at	PPP1CB	0.605629	1.27e-05	244299_at		1.68655	0.000244	229492_at	VANGL1	0.99	0.157371
221478_at	BNIP3L	0.605444	0.000304	240440_at	NPL	1.68629	0.00165	232596_at	DIAPH3	0.99	0.08124
208337_s_at	NR5A2	0.605408	4.11e-05	213943_at	TWIST1	1.68603	0.0061	206364_at	KIF14	0.989	0.0067222
229286_at	MAGEE1	0.60508	7.48e-06	215035_at	IGLV6-57	1.68601	0.103	229390_at	FAM26F	0.989	0.329602
1554010_at	NDST1	0.604192	3.17e-05	229484_at	PPM1J	1.68581	6.33e-05	239481_at	FAM133A	0.989	0.048488
237515_at	TMEM56	0.603966	0.00965	204036_at	LPAR1	1.68511	0.000574	243998_at	KRT222	0.989	0.0366186
218853_s_at	MOSPD1	0.603936	2.68e-05	204017_at	KDELR3	1.68489	0.00988	1553365_at	DEPDC4	0.988	0.0765269
202887_s_at	DDIT4	0.603906	0.00371	213155_at	LOC339166///WSCD1	1.68396	0.0598	228729_at	CCNB1	0.988	0.0826582
205262_at	KCNH2	0.60288	2.66e-05	1568732_at		1.68343	0.000349	236641_at	KIF14	0.988	0.0084054
38043_at	FAM3A	0.602482	8.28e-06	60474_at	FERMT1	1.68334	0.0019	238964_at	FIGN	0.988	0.0634091
1554113_a_at	SLC4A8	0.60089	0.00284	1558387_at	UG0898H09	1.68254	0.0226	1569886_a_at	GLB1L3	0.987	0.169345
243296_at	NAMPT	0.600586	1.92e-05	217090_at	ADAM3A	1.68218	0.00353	218236_s_at	PRKD3	0.987	0.101533
1557455_s_at	MOSPD1	0.600167	2.46e-05	208235_x_at	GAGE12F///GAGE12B///GAGE12G///GAGE12I///GAGE7///GAGE6///GAGE5///GAGE4	1.68203	0.158	205909_at	POLE2	0.986	0.0213249
32137_at	JAG2	0.599924	3.55e-05	209351_at	KRT14	1.68129	0.0249	242427_at	WAC	0.985	0.0071531
1569311_at		0.599915	0.000206	217232_x_at	HBB	1.68086	0.0101	207011_s_at	PTK7	0.984	0.0154105
209305_s_at	GADD45B	0.599671	1.8e-05	239935_at	MDGA2	1.68027	0.0323	1566324_a_at	MAF	0.982	0.141364
218309_at	CAMK2N1	0.599279	0.000525	215059_at		1.67988	0.0424	205358_at	GRIA2	0.982	0.0344075
213338_at	TMEM158	0.597716	1.69e-05	1554375_a_at	NR1H4	1.67888	0.000908	227415_at	DGKH	0.982	0.0748032
203736_s_at	PPFIBP1	0.597578	0.000143	229944_at	OPRK1	1.67851	0.0026	242167_at		0.982	0.0086599
227756_at	FAM81A	0.59679	0.000147	1567559_s_at	TREML4	1.67663	0.0137	1552378_s_at	RDH10	0.981	0.0658699
242121_at	FTX	0.596198	0.000102	236120_at		1.67629	0.00604	214804_at	CENPI	0.981	0.0158183
222269_at	APOOL	0.596069	0.000179	1563040_s_at	LARGE-AS1	1.67618	0.0028	204894_s_at	AOC3	0.98	0.0242867
202660_at	ITPR2	0.595052	0.000135	201540_at	FHL1	1.67564	0.0223	239973_at		0.98	0.0206804
201656_at	ITGA6	0.59496	0.00038	211674_x_at	CTAG1A///CTAG1B	1.67537	0.153	1553859_at	TPH1	0.979	0.0264873
214874_at	PKP4	0.591627	2.04e-05	205630_at	CRH	1.67373	0.00103	242957_at	VWCE	0.979	0.0231213
235442_at	CXorf56	0.590196	0.00481	213624_at	SMPDL3A	1.67144	0.0069	1557717_at	LINC00550	0.978	0.0606888
219915_s_at	SLC16A10	0.589937	2.48e-05	1560182_at	LOC101927066	1.6696	0.000882	201005_at	CD9	0.978	0.326561
218456_at	CAPRIN2	0.589914	1.66e-05	225589_at	SH3RF1	1.6683	0.00446	210052_s_at	TPX2	0.978	0.0175853
227711_at	GTSF1	0.589272	0.00124	234652_at	LOC105376944	1.66761	0.00074	1555871_at	TTC28-AS1	0.977	0.0159403
235024_at	JADE1	0.589221	7.92e-06	1553696_s_at	ZNF569	1.66722	0.0212	1566111_at	PIEZO1	0.977	0.0276612
230964_at	FREM2	0.588636	0.000642	240602_at	HBS1L	1.66713	0.0111	205706_s_at	ANKRD26	0.977	0.0036852
239721_at		0.587846	9.74e-05	240122_at	DIRAS2	1.66621	0.00374	208539_x_at	SPRR2B	0.977	0.02967
236773_at		0.587302	0.0758	212998_x_at	LOC101060835///HLA-DQB1	1.66532	0.0386	1569936_a_at	ZNF664	0.976	0.0069721
203105_s_at	DNM1L	0.587228	3.32e-05	201743_at	CD14	1.66494	0.0329	207281_x_at	VCX2	0.976	0.214565
242323_at	PLA2G12A	0.587033	1.22e-05	201539_s_at	FHL1	1.66377	0.0156	220060_s_at	PARPBP	0.976	0.0071381
209588_at	EPHB2	0.586694	0.0013	1553546_at		1.66306	0.0237	241426_at	CEP44	0.976	0.021275
212099_at	RHOB	0.586372	9.89e-06	231472_at	FBXO15	1.66274	0.000278	1554133_at	RUFY2	0.975	0.0503492
226591_at	PWAR6	0.585769	0.000813	209210_s_at	FERMT2	1.66216	0.0145	207987_s_at	GNRH1	0.975	0.0464511
227741_at	HACD2	0.584955	0.0147	219024_at	PLEKHA1	1.66119	0.0102	222077_s_at	RACGAP1	0.975	0.013243
209920_at	BMPR2	0.584441	0.000582	232271_at	HNF4G	1.66083	0.00137	228494_at	PPP1R9A	0.975	0.109799
212602_at	WDFY3	0.584407	2.14e-05	242516_x_at	RBM46	1.66082	0.0168	233438_at		0.975	0.0492617
203819_s_at	IGF2BP3	0.583741	1.15e-05	238135_at	AGTRAP	1.66071	0.00018	1554375_a_at	NR1H4	0.974	0.0480017
1554577_a_at	PSMD10	0.582932	7.49e-06	205280_at	GLRB	1.6607	0.0677	1570618_at		0.974	0.0664864
210372_s_at	TPD52L1	0.582108	0.00071	211161_s_at	COL3A1	1.6605	0.00507	240602_at	HBS1L	0.974	0.0553101
209566_at	INSIG2	0.581805	0.00522	1565774_at	PIEZO2	1.66029	0.000279	204822_at	TTK	0.972	0.0470505
218532_s_at	FAM134B	0.581769	7.37e-05	1555725_a_at	RGS5	1.66006	0.00749	210215_at	TFR2	0.972	0.0253619
1554026_a_at	MYO10	0.581767	0.000119	229492_at	VANGL1	1.65956	0.0351	1552740_at	C2orf15	0.971	0.0244661
226074_at	PPM1M	0.581732	2.04e-05	205890_s_at	UBD///GABBR1	1.65889	0.0189	1559889_at		0.971	0.0574666
202756_s_at	GPC1	0.581032	0.000137	1567334_at		1.65859	5.83e-05	209465_x_at	PTN	0.97	0.0654703
1563253_s_at	ERBB3	0.580693	7.43e-05	237675_at	LINC01351	1.65851	0.00652	237387_at		0.97	0.0336262
238516_at	BMPR2	0.580096	0.000111	203948_s_at	MPO	1.65827	0.0164	1567912_s_at	CT45A8///CT45A9///CT45A10///CT45A7///CT45A2///CT45A1///CT45A6///CT45A5///CT45A3	0.969	0.110361
218010_x_at	PPDPF	0.579937	5.17e-05	206214_at	PLA2G7	1.65693	0.0173	237693_at		0.969	0.0255693
202619_s_at	PLOD2	0.579046	0.000195	1561846_s_at	CCDC168	1.65629	0.0264	1553886_at	CFAP65	0.968	0.0768686
223498_at	SPECC1	0.578996	0.000231	208526_at	OR2F1	1.65494	0.00149	1554182_at	TRIM74///TRIM73	0.966	0.0335547
1553646_at	HDX	0.578736	1.72e-05	232925_at		1.6539	0.000235	1559147_at		0.966	0.0612346
223439_at	NKAP	0.578296	1.44e-05	221331_x_at	CTLA4	1.65233	6.92e-06	203362_s_at	MAD2L1	0.966	0.0269144
219335_at	ARMCX5	0.576879	2.53e-05	211962_s_at	ZFP36L1	1.65091	0.000652	1552390_a_at	ERICH5	0.964	0.0494113
229483_at		0.576489	0.000436	208353_x_at	ANK1	1.65074	0.000591	235425_at	SGO2	0.964	0.0020094
219015_s_at	ALG13	0.575862	8.57e-06	234614_at	FLI1	1.65066	0.000348	207748_at		0.963	0.0448836
218163_at	MCTS1	0.575058	1.22e-05	210508_s_at	KCNQ2	1.64954	0.000355	208496_x_at	HIST1H3G	0.963	0.041792
202838_at	FUCA1	0.574693	3.95e-05	228518_at	LOC102725426///MIR8071-2///MIR8071-1///IGHM///IGHG1	1.64786	0.0306	218662_s_at	NCAPG	0.963	0.0032045
219485_s_at	PSMD10	0.57432	1.37e-05	1553944_at	MIA2///CTAGE5	1.64785	0.0011	223235_s_at	SMOC2	0.962	0.107867
203446_s_at	OCRL	0.573747	2.42e-05	235740_at	MCTP1	1.6473	0.00464	1570651_at	KYAT1	0.961	0.0034749
207543_s_at	P4HA1	0.573495	0.000338	205114_s_at	CCL3L3///CCL3L1///CCL3	1.64625	0.043	203820_s_at	IGF2BP3	0.961	0.0276514
217007_s_at	ADAM15	0.573378	0.000146	1557753_at	LOC101927282	1.64601	0.00599	222909_s_at	BAG4	0.961	0.0152923
217894_at	KCTD3	0.573358	0.00012	1558007_s_at	LCMT1-AS2	1.64555	0.0029	223678_s_at	SFTPA2///SFTPA1	0.961	0.0447967
201236_s_at	BTG2	0.571975	9.91e-06	241548_at		1.64548	0.000234	234610_at	HSPA12B	0.96	0.107443
205807_s_at	TUFT1	0.571795	2.18e-05	227361_at	HS3ST3B1	1.64507	0.129	242112_at	LSM11	0.96	0.0287692
222008_at	COL9A1	0.571145	0.000262	212327_at	LIMCH1	1.64298	0.0199	1561710_at	SNX19	0.959	0.0290473
213415_at	CLIC2	0.571066	2.55e-05	214981_at	POSTN	1.64272	0.00371	216442_x_at	FN1	0.959	0.205107
205012_s_at	HAGH	0.571051	3.47e-05	226865_at	PLXDC2	1.64245	0.012	227016_at	ERICH1	0.959	0.0205892
239609_s_at	LPCAT4	0.571049	0.000117	223911_at		1.64223	0.00152	231887_s_at	PALD1	0.959	0.0985855
230033_at	DNAAF3	0.570915	0.000101	205709_s_at	CDS1	1.64153	0.0136	244862_at		0.959	0.0324981
220182_at	SLC25A23	0.569673	1.15e-05	204014_at	DUSP4	1.63732	0.0809	205002_at	AHDC1	0.958	0.0653285
222281_s_at	LOC101929219///LOC100505650///C1orf186	0.569219	0.000186	202208_s_at	ARL4C	1.63705	0.028	225105_at	C12orf75	0.958	0.14918
219882_at	TTLL7	0.568679	0.000319	210145_at	PLA2G4A	1.63701	0.00457	1564736_a_at	CASP12	0.957	0.0035698
217281_x_at	LOC102725526///IGHV4-31///IGHM///IGHG3///IGHG2///IGHG1///IGHA2///IGHA1///IGH	0.56768	0.000332	214576_at	KRT36	1.63541	0.00122	224428_s_at	CDCA7	0.957	0.0428393
227692_at	GNAI1	0.567126	6.3e-05	1566843_at	PER4	1.6333	0.00293	225646_at	CTSC	0.957	0.0344514
204009_s_at	KRAS	0.56711	1.99e-05	1564758_at	LOC643659	1.63276	0.000222	231078_at	SLC25A37	0.956	0.0409283
212341_at	YIPF6	0.566177	1.05e-05	1559653_at	GRTP1-AS1	1.63239	0.0148	240866_at		0.956	0.0673952
209881_s_at	LAT	0.565587	0.0104	241250_at		1.63	0.0123	244719_at		0.956	0.017275
228941_at	ALG10B///ALG10	0.565375	0.00151	211645_x_at		1.62925	0.0187	227711_at	GTSF1	0.955	0.076751
243184_at		0.564532	0.000148	237048_at	LOC105373383	1.62924	0.00369	1555324_at	PTK7	0.954	0.0422146
222392_x_at	PERP	0.564462	2.83e-05	237425_at	SORCS3-AS1	1.62921	0.00659	1556269_at	MYT1	0.954	0.0359677
238135_at	AGTRAP	0.564346	0.000119	233425_at		1.62849	0.0179	206102_at	GINS1	0.953	0.0308025
211106_at	SUPT3H	0.564325	5.23e-05	1562158_at		1.62779	0.00725	1554314_at	C6orf141	0.952	0.102947
232543_x_at	ARHGAP9	0.563399	3.51e-05	211959_at	IGFBP5	1.62713	0.00595	1563673_a_at	ALS2CR11	0.952	0.0633891
1557135_at		0.563297	0.000448	206600_s_at	SLC16A5	1.62696	0.0133	210329_s_at	SGCD	0.952	0.0235728
213931_at	ID2B///ID2	0.563047	6.98e-05	232204_at	EBF1	1.6263	0.0043	214516_at	HIST2H4B///HIST4H4///HIST2H4A///HIST1H4L///HIST1H4E///HIST1H4B///HIST1H4H///HIST1H4C///HIST1H4J///HIST1H4K///HIST1H4F///HIST1H4D///HIST1H4A///HIST1H4I	0.952	0.0443495
227296_at	MFSD3	0.562565	4.35e-05	1559843_s_at		1.62628	0.000247	223229_at	UBE2T	0.952	0.0695688
229064_s_at	RCAN3	0.561749	5.59e-05	1554018_at	GPNMB	1.62617	0.0147	225102_at	MGLL	0.951	0.136018
219763_at	DENND1A	0.561624	9.15e-05	204141_at	TUBB2A	1.62598	0.00634	242494_at		0.951	0.0089973
211423_s_at	SC5D	0.560698	2.68e-05	236009_at	PERP	1.62551	0.00304	1566294_at		0.95	0.0139447
202165_at	PPP1R2	0.560596	1.62e-05	1560713_a_at	ELFN2	1.62456	0.0029	208710_s_at	AP3D1	0.95	0.0101681
223249_at	CLDN12	0.560455	2.05e-05	1561700_at		1.62448	0.000403	1560184_at	TMCO5A	0.949	0.0452876
232453_at		0.560374	0.00136	227889_at	LPCAT2	1.62415	0.0128	1560483_at		0.949	0.0701313
235805_at		0.559426	0.000831	210673_x_at	NKX2-1	1.62336	7.42e-05	218782_s_at	ATAD2	0.949	0.0129551
219168_s_at	PRR5	0.559199	2.98e-05	1553412_at	AGBL4	1.62281	7.75e-05	1564007_at		0.948	0.0110444
210736_x_at	DTNA	0.559178	0.00145	242206_at		1.62217	0.0237	221521_s_at	GINS2	0.948	0.146242
218981_at	SDHAF3	0.559147	0.1	209867_s_at	ADGRL3	1.62192	0.0282	204817_at	ESPL1	0.947	0.0494015
204142_at	ENOSF1	0.558592	0.0974	203304_at	BAMBI	1.62163	0.00959	225802_at	TOP1MT	0.947	0.0904584
232079_s_at	NECTIN2	0.558511	0.000871	1553075_a_at	OFCC1	1.62098	0.00712	230272_at	LINC00461///MIR9-2	0.947	0.0557703
226258_at	AMN1	0.558506	0.0159	210299_s_at	FHL1	1.62089	0.0179	1559827_at	LINC00960	0.946	0.259512
224609_at	SLC44A2	0.558383	0.000773	220777_at	KIF13A	1.62019	0.00165	1568597_at	LOC646762	0.946	0.0066396
210986_s_at	TPM1	0.556794	0.000177	209909_s_at	TGFB2	1.61972	0.0237	236549_x_at		0.946	0.0503081
244020_at		0.556629	0.000459	209871_s_at	APBA2	1.61888	0.000396	238489_at	PRKAA2	0.946	0.0311899
205625_s_at	CALB1	0.556568	0.00083	237847_at	NTN1	1.61821	0.00105	241696_at	CNTLN	0.946	0.0770139
209194_at	CETN2	0.556201	1.11e-05	210382_at	SCTR	1.61816	0.000138	1555953_at	SLC19A1	0.945	0.0743271
58780_s_at	ARHGEF40	0.556173	6.3e-05	238234_at		1.61708	0.0413	212063_at	CD44	0.945	0.219773
226154_at	DNM1L	0.556106	3.05e-05	217897_at	FXYD6	1.61566	0.00214	222740_at	ATAD2	0.944	0.045527
204571_x_at	PIN4	0.555955	1.72e-05	204679_at	KCNK1	1.61546	0.00507	1559633_a_at	CHRM3	0.943	0.0645743
222217_s_at	SLC27A3	0.55588	0.000106	241426_at	CEP44	1.61462	7.11e-05	200795_at	SPARCL1	0.943	0.0198478
205741_s_at	DTNA	0.555469	1.99e-05	219046_s_at	PKNOX2	1.61417	0.000985	238797_at	TRIM11	0.943	0.0324486
59697_at	RAB15	0.555384	2.51e-05	219607_s_at	MS4A4A	1.61408	0.0701	244827_at		0.943	0.0053245
230263_s_at	DOCK5	0.555373	4.3e-05	233045_at		1.61353	0.00441	1567705_at		0.942	0.0652025
237592_at	ZC2HC1B	0.554817	8.13e-05	242019_at	CERS6	1.61165	0.0154	209491_s_at	CAND1.11///AMPD3	0.942	0.0350654
221031_s_at	APOLD1	0.554769	1.51e-05	220269_at	ZBBX	1.61065	0.00322	214230_at	CDC42	0.942	0.009087
225125_at	MMGT1	0.553963	2.7e-05	202554_s_at	GSTM3	1.61049	0.00443	239234_at		0.942	0.0211008
200837_at	BCAP31	0.55388	1.24e-05	218236_s_at	PRKD3	1.60886	0.0125	221777_at	RITA1	0.941	0.0130678
212342_at	YIPF6	0.553851	0.000106	221942_s_at	GUCY1A3	1.60831	0.0302	224392_s_at	OPN3	0.941	0.0007287
204547_at	RAB40B	0.553569	0.00068	243191_at		1.60729	0.00429	1558501_at	DNM3	0.94	0.0139919
226120_at	TTC8	0.553152	0.000239	239670_at	WNK2	1.60713	0.00261	238462_at	UBASH3B	0.94	0.0989093
209739_s_at	PNPLA4	0.553021	2.74e-05	234702_x_at	CFTR	1.60692	0.00431	1561553_at	LOC101929147	0.939	0.0441915
213107_at	TNIK	0.552804	0.00272	1557321_a_at	CAPN14	1.60598	0.00329	210163_at	CXCL11	0.939	0.0817554
205659_at	HDAC9	0.552798	2.68e-05	1558480_at	TMCC1-AS1	1.60594	0.0202	1559652_at		0.938	0.0260848
210854_x_at	SLC6A8	0.552456	0.000105	240901_at		1.60578	0.00464	216174_at	HCRP1	0.938	0.0019449
224970_at	NFIA	0.551439	0.00229	213413_at	STON1	1.60526	0.00223	239442_at	CEP68	0.938	0.0275735
242292_at	FAM226B///FAM226A	0.551119	2.63e-05	1565840_at	PRDM4	1.6049	0.00437	1567985_at		0.937	0.0576681
1568817_at	LOC105372840	0.551067	2.78e-05	1559478_at		1.60416	0.00194	204033_at	TRIP13	0.937	0.0263297
203379_at	RPS6KA1	0.550872	0.00021	238372_s_at		1.60151	0.0144	212771_at	FAM171A1	0.937	0.0533399
217249_x_at		0.550647	0.00926	1556395_at		1.6014	0.00102	232365_at	SIAH1	0.936	0.0724167
64408_s_at	CALML4	0.549915	6.57e-05	206420_at	IGSF6	1.60095	0.00708	1563919_a_at	CEP89	0.935	0.0201862
204588_s_at	SLC7A7	0.54941	0.000148	1558103_a_at	HDGFRP3	1.60073	0.023	232834_at		0.934	0.0362685
222744_s_at	TMLHE	0.549307	3.16e-05	207240_s_at	LHCGR	1.60069	0.00417	236245_at	ODF3L1	0.934	0.0241483
242270_at	ACP6	0.549303	9.84e-05	1564767_at		1.59988	0.0421	242549_at	PRKD3	0.934	0.0747018
201430_s_at	DPYSL3	0.548951	4.76e-05	1560538_at	LOC101928386	1.59983	0.0154	1565544_at	RNF141	0.933	0.0525485
201295_s_at	WSB1	0.548748	0.00833	218559_s_at	MAFB	1.59921	0.0936	216695_s_at	TNKS	0.933	0.0266603
203065_s_at	CAV1	0.548608	1.6e-05	235465_at	AMER2	1.59884	0.00973	209458_x_at	HBA2///HBA1	0.932	0.27442
212516_at	ARAP1	0.548523	0.000186	211476_at	MYOZ2	1.59819	0.000889	222848_at	CENPK	0.932	0.0445775
226346_at	MEX3A	0.54811	0.0252	224358_s_at	MS4A7	1.59775	0.0386	211227_s_at	PCDH11Y///PCDH11X	0.931	0.0376236
227314_at	ITGA2	0.548069	0.000592	209774_x_at	CXCL2	1.5966	0.000203	211470_s_at	SULT1C2	0.931	0.0630802
200765_x_at	CTNNA1	0.548028	5.53e-05	233591_at	LOC101930164	1.59653	0.0139	216462_at		0.931	0.134453
236080_at	LOC100507670	0.547899	0.000614	1557529_at	HECTD4	1.59496	0.00471	237955_at	C5orf58	0.931	0.0171919
1564027_a_at	LOC101928422///TCAF2P1///TCAF2	0.54785	0.00154	235385_at	2016-03-01	1.59479	0.0616	1563900_at	FAM83B	0.93	0.0150905
209388_at	PAPOLA	0.547784	0.000236	209821_at	IL33	1.59478	0.0161	241772_at		0.93	0.117551
212343_at	YIPF6	0.547372	6.31e-05	241768_at		1.59451	0.000844	243489_at		0.927	0.0463702
202940_at	WNK1	0.546958	0.000284	240433_x_at	CADM2	1.5943	0.013	203962_s_at	NEBL	0.926	0.0741082
244358_at		0.546384	1.66e-05	244102_at		1.59418	0.00476	218755_at	KIF20A	0.926	0.028372
221893_s_at	ADCK2	0.545663	5.06e-05	243036_at	CCDC30	1.59392	0.00322	1561149_at		0.925	0.0623186
217356_s_at	PGK1	0.545276	1.82e-05	1554679_a_at	LAPTM4B	1.59316	0.0153	204825_at	MELK	0.925	0.0328242
201407_s_at	PPP1CB	0.54499	0.000165	236678_at		1.59276	0.000232	208072_s_at	DGKD	0.925	0.016183
219754_at	RBM41	0.544888	3.17e-05	228015_s_at	TRIM8	1.59261	0.000282	228035_at	STK33	0.925	0.0199356
228660_x_at	SEMA4F	0.544204	9.41e-05	223829_at	TKTL2	1.59152	0.00175	237520_x_at		0.925	0.119986
227133_at	FAM199X	0.544077	0.000186	239401_at		1.59095	0.0116	1554296_at	CYP19A1	0.924	0.14165
208165_s_at	PRSS16	0.543995	0.000117	223704_s_at	DMRT2	1.59036	0.0843	1559957_a_at	LOC642852	0.924	0.0682274
1561396_at	EPHA6	0.543813	0.0231	237401_at	ACTN1	1.59013	4.15e-05	204146_at	RAD51AP1	0.924	0.0288783
220591_s_at	EFHC2	0.543637	0.00389	234889_at		1.58977	0.00128	242546_at	LINC01296///DUXAP10	0.924	0.0402192
201215_at	PLS3	0.543329	2.11e-05	205152_at	SLC6A1	1.58977	0.00143	236741_at	WDR72	0.923	0.0902533
235433_at	APOOL	0.543185	1.69e-05	205718_at	ITGB7	1.58944	0.00617	239686_at		0.923	0.0160493
212445_s_at	NEDD4L	0.542675	9.99e-05	224937_at	PTGFRN	1.58932	0.00792	1557403_s_at		0.921	0.138043
203146_s_at	GABBR1	0.541766	2.71e-05	1555682_at	OTUB2	1.58907	0.000736	220668_s_at	DNMT3B	0.92	0.0069897
226972_s_at	CCDC136	0.541547	8.2e-05	1564699_at		1.58903	0.0151	242069_at	CBX5	0.92	0.0406661
213242_x_at	CEP170B	0.541424	3.07e-05	206505_at	UGT2B4	1.58776	0.0326	1565799_at	RAB3IP	0.919	0.149871
45749_at	FAM65A	0.541313	4.38e-05	218678_at	NES	1.5869	0.0467	1557529_at	HECTD4	0.917	0.0465207
224899_s_at	MAGT1	0.541242	4.12e-05	1554072_s_at	DEUP1	1.58633	0.0188	209829_at	FAM65B	0.917	0.175008
201242_s_at	ATP1B1	0.541154	0.000155	209191_at	TUBB6	1.58594	0.0021	1555264_a_at	LINC00598	0.916	0.0607663
1566150_at	CALML4	0.540044	0.000591	1558779_at	H2AFY	1.58563	0.00483	1558371_a_at	ERICH1	0.916	0.0558004
203262_s_at	FAM50A	0.539887	1.29e-05	204103_at	CCL4	1.58483	0.0621	241489_at		0.916	0.0075806
244841_at	SEC24A	0.539778	0.000378	208767_s_at	LAPTM4B	1.58441	0.00613	1562071_at		0.915	0.113963
235762_at	TAS2R14	0.539603	0.000168	1563055_at		1.58218	0.0112	242343_x_at		0.915	0.0204273
234970_at	TC2N	0.539566	0.00118	1566642_at		1.58196	0.000264	241911_at	CDKL3	0.914	0.0217436
228375_at	IGSF11	0.539319	0.000298	226534_at	KITLG	1.58189	0.0257	243869_at		0.914	0.0525208
223373_s_at	PLA2G12A	0.539277	5.44e-05	240366_at	LHFPL3-AS1	1.58136	0.000749	1562898_at		0.913	0.0365989
203416_at	CD53	0.539254	0.000271	224342_x_at	BMS1P20	1.57959	0.06	201655_s_at	HSPG2	0.913	0.0427723
209052_s_at	WHSC1	0.537943	7.17e-05	1562724_at	LOC286114	1.57943	0.0027	1555214_a_at	CLEC7A	0.912	0.280175
1558136_s_at	TAF11	0.537507	0.067	1560180_at		1.57773	0.00361	205967_at	HIST2H4B///HIST4H4///HIST2H4A///HIST1H4L///HIST1H4E///HIST1H4B///HIST1H4H///HIST1H4C///HIST1H4J///HIST1H4K///HIST1H4F///HIST1H4D///HIST1H4A///HIST1H4I	0.911	0.0148417
203298_s_at	JARID2	0.536841	4.6e-05	244791_at		1.57739	0.000556	211737_x_at	PTN	0.91	0.0639499
216862_s_at	CMC4	0.536646	5.69e-05	236220_at	SLC16A10	1.57704	0.00814	220030_at	STYK1	0.91	0.0383198
221606_s_at	HMGN5	0.536187	0.000403	205358_at	GRIA2	1.57649	0.00353	1564049_at	LOC339593	0.909	0.0511597
34206_at	ARAP1	0.536185	4.47e-05	1562287_at	SNTG1	1.57513	0.0162	207590_s_at	CENPI	0.909	0.0446979
239047_at	FAM122C	0.535989	0.000229	209185_s_at	IRS2	1.57495	0.0138	235242_at	REL	0.909	0.0257698
242087_x_at	MFI2-AS1	0.535694	0.00218	1560227_at	GDPD1	1.57474	0.00455	239710_at	FIGN	0.909	0.225066
205463_s_at	PDGFA	0.535337	0.000328	203980_at	FABP4	1.57416	0.00706	1557583_at	ST18	0.907	0.0606334
1569675_at	POU2AF1	0.535241	0.00894	1562301_at	C8orf34	1.57195	0.0135	1566749_at		0.907	0.0856922
1569464_at	PPFIBP1	0.535047	0.000327	1557137_at	TMEM17	1.57182	0.000795	238497_at	TMEM136	0.907	0.0504726
1559510_at	LINC00630	0.534843	0.000173	1570115_at	PP12708	1.57172	0.0107	239129_at		0.907	0.0493221
1555680_a_at	SMOX	0.534818	2.8e-05	232603_at	DCDC5///DCDC1	1.57159	0.00914	1556271_at	LOC101928896	0.906	0.147741
222421_at	UBE2H	0.534204	2.01e-05	222565_s_at	PRKD3	1.571	0.0481	216548_x_at	HMGB3P1	0.906	0.0526796
232230_at	OLMALINC	0.534061	0.00877	1559005_s_at	CNTLN	1.57082	0.00361	1558941_at	ZNF704	0.905	0.0067775
205933_at	SETBP1	0.53404	2.39e-05	204463_s_at	EDNRA	1.57011	0.00251	218350_s_at	GMNN	0.905	0.0078
242055_at	PSMG4	0.533998	0.00101	223344_s_at	MS4A7	1.5699	0.0053	225777_at	SAPCD2	0.905	0.0195719
238029_s_at	SLC16A14	0.53356	2.35e-05	1556904_at	GABRB1	1.56818	0.00824	1560102_at		0.904	0.135013
224576_at	ERGIC1	0.532912	6.02e-05	1563044_at	LOC101927865	1.56795	0.00492	1560909_x_at		0.904	0.0617784
228124_at	ABHD12	0.532519	0.00107	1570206_at	LOC101928797	1.56725	0.0045	218542_at	CEP55	0.904	0.0565804
1557749_at	EHBP1L1	0.532372	0.000259	225238_at	MSI2	1.56689	0.000332	236967_at	MNX1-AS1	0.904	0.109934
227996_at	FARP1	0.53229	2.19e-05	1556598_at	ARPP21	1.56576	0.0255	242455_at	POU3F2	0.904	0.0319027
227400_at	NFIX	0.531352	0.00354	241097_at		1.56563	0.000253	221591_s_at	FAM64A	0.903	0.0303347
225045_at	CCDC88A	0.531188	1.94e-05	1552932_at	NLRP6	1.56538	0.00145	232339_at	DCAF8	0.903	0.021857
211493_x_at	DTNA	0.530993	0.00487	206034_at	SERPINB8	1.56518	0.00184	235238_at	SHC4	0.903	0.04115
215177_s_at	ITGA6	0.530958	0.00127	224970_at	NFIA	1.56502	0.0296	229811_at		0.902	0.0596087
1558801_at	NNT-AS1	0.529937	0.000116	1569141_a_at	PPARGC1A	1.56452	0.000205	239294_at	PIK3CG	0.902	0.0036533
228123_s_at	ABHD12	0.528705	3.78e-05	233011_at	ANXA1	1.56426	0.0686	243193_at		0.902	0.047109
213375_s_at	N4BP2L1	0.528044	0.000976	224170_s_at	TULP4	1.56361	0.00384	1560467_at	PAQR9	0.901	0.0083785
228959_at	PDK3	0.527638	4.67e-05	217096_at	PCLO	1.56203	0.000498	1553589_a_at	PDZK1IP1	0.9	0.110263
219617_at	CAMKMT	0.527044	5.22e-05	232609_at	CRB3	1.56198	0.00099	227051_at	BACE2	0.9	0.0799849
209053_s_at	WHSC1	0.526974	2.42e-05	201161_s_at	YBX3	1.56127	0.128	1554541_a_at	GPRIN2	0.899	0.0126787
1557738_at		0.526895	0.00233	226000_at	CTTNBP2NL	1.56121	0.00346	204170_s_at	CKS2	0.899	0.0209784
1569477_at		0.52689	0.0021	205201_at	GLI3	1.56098	0.00106	211696_x_at	HBB	0.899	0.117696
207452_s_at	CNTN5	0.526755	4.2e-05	233305_at	NECAB1	1.56093	0.0192	231424_at	SLC5A12	0.899	0.172805
200770_s_at	LAMC1	0.526618	2.91e-05	1566694_at		1.56064	0.00569	243400_x_at	LTBR	0.899	0.0491693
229930_at	LINC01315	0.525903	0.0025	231384_at	GRIN2A	1.55975	0.0111	1555758_a_at	CDKN3	0.898	0.0855341
227180_at	ELOVL7	0.524827	2.25e-05	1566464_at	KCNK1	1.5595	0.000597	1562058_at	LOC101928441	0.898	0.0415872
231740_at	KCNJ11	0.524688	0.000248	201693_s_at	EGR1	1.55945	0.000311	1570279_at	ABCA1	0.898	0.0124609
204762_s_at	GNAO1	0.524321	0.029	1568974_at	NHEG1	1.55924	5.52e-05	209053_s_at	WHSC1	0.898	0.22433
225290_at	ETNK1	0.523534	0.000282	205302_at	IGFBP1	1.55871	0.0178	1405_i_at	CCL5	0.897	0.198865
203566_s_at	AGL	0.523368	0.000108	240401_at		1.55855	0.00467	205779_at	RAMP2	0.897	0.0580208
234041_at		0.523187	0.00477	204248_at	GNA11	1.55837	0.00336	221436_s_at	CDCA3	0.897	0.0395737
205945_at	IL6R	0.523047	2.27e-05	215446_s_at	LOX	1.55723	0.00959	226059_at	TOMM40L	0.897	0.0294217
36865_at	ANGEL1	0.52292	0.000676	204939_s_at	PLN	1.55645	0.00667	227361_at	HS3ST3B1	0.897	0.270615
212328_at	LIMCH1	0.522572	0.00861	234052_at		1.55507	0.000973	1552845_at	CLDN15	0.896	0.0225667
202607_at	NDST1	0.522333	4.3e-05	1566908_at	STPG3	1.55482	0.000751	1553132_a_at	TC2N	0.896	0.0811364
222552_at	GOLT1B	0.522202	2.36e-05	1552939_at	ANGPT1	1.5546	0.00902	1566787_at		0.896	0.0366284
208860_s_at	ATRX	0.522025	2.13e-05	244555_at		1.55372	0.00458	214582_at	PDE3B	0.896	0.0094683
1556588_at	ST20-AS1	0.521959	0.000238	1563217_at		1.55294	0.0127	1553878_at	GOT1L1	0.895	0.0123417
228496_s_at	CRIM1	0.52145	0.00884	234097_s_at	HCG8///ZNRD1ASP	1.55292	0.0434	1555224_at	CCDC148-AS1	0.895	0.0145044
46142_at	LMF1	0.521419	0.000633	205898_at	CX3CR1	1.5528	0.064	1556395_at		0.894	0.0640846
239577_at		0.521375	6.86e-05	243080_at	HECW2	1.55246	0.00214	224101_x_at	MRS2	0.894	0.17469
224367_at	BEX2	0.520541	2.47e-05	1553396_a_at	CCDC13	1.55154	0.00693	1554333_at	DNAJA4	0.893	0.106084
1552914_a_at	CD276	0.519967	0.000236	1561663_at		1.55141	0.0106	1560066_at		0.893	0.119049
225202_at	RHOBTB3	0.519772	2.41e-05	244780_at	SGPP2	1.55108	0.0294	219010_at	C1orf106	0.893	0.110569
223847_s_at	ERGIC1	0.519766	0.000176	204058_at	ME1	1.55089	0.00696	236582_at		0.892	0.0344145
205078_at	PIGF	0.51946	9.87e-05	233220_at	GRIN3A	1.55077	0.000691	221121_at	CT55	0.891	0.0315419
217983_s_at	RNASET2	0.519104	0.000156	203819_s_at	IGF2BP3	1.55066	0.017	242787_at		0.891	0.0013927
229784_at	MIR424///MIR503HG	0.516508	2.64e-05	1560107_at	LOC105372793	1.55041	0.00561	227522_at	CMBL	0.89	0.097123
201120_s_at	PGRMC1	0.516237	5.12e-05	233297_s_at	CCDC169-SOHLH2///CCDC169	1.55015	0.00667	236148_at		0.89	0.062729
44120_at	ADCK2	0.515778	4.46e-05	1569701_at	PER3	1.55001	0.0141	241497_at		0.89	0.0626552
228412_at	LOC643072	0.515687	0.000877	1553365_at	DEPDC4	1.54988	0.00774	1558170_at		0.889	0.0829196
218868_at	ACTR3B	0.515308	4.18e-05	240664_at		1.54919	0.00337	233004_x_at		0.889	0.0421642
237116_at	LOC646903	0.514902	0.00152	209170_s_at	GPM6B	1.54845	0.122	235266_at	ATAD2	0.889	0.0373276
203080_s_at	BAZ2B	0.514588	0.00032	1557533_at		1.54789	0.0109	241545_x_at		0.889	0.0760407
214734_at	EXPH5	0.514276	3.57e-05	242738_s_at	ZFHX3	1.5471	0.00772	1557030_at	GAB1	0.888	0.0262536
210651_s_at	EPHB2	0.514191	7.92e-05	233576_at	HMGCLL1	1.54611	0.0154	1559266_s_at	SKIDA1	0.888	0.0174761
215733_x_at	CTAG2	0.513409	0.0135	234244_at	RPF1	1.54575	0.0139	1561668_at		0.888	0.0212788
205158_at	RNASE4	0.513071	0.00102	233597_at	PNPLA5	1.54488	0.00654	211947_s_at	PRRC2C	0.888	0.112289
239389_at	TARBP2	0.512948	0.00018	216009_at	SLC39A9	1.54465	0.000667	229202_at	PCNX2	0.888	0.123563
219637_at	ARMC9	0.512864	0.00287	201069_at	MMP2	1.54414	2.68e-05	231223_at	CSMD1	0.888	0.203007
1560426_at	CFAP54	0.512233	0.000225	201215_at	PLS3	1.54406	0.00799	232416_at	CELF5	0.888	0.0687959
209112_at	CDKN1B	0.511868	5.95e-05	215217_at	IGKC	1.54371	0.00372	206048_at	OVOL2	0.887	0.0420887
204365_s_at	REEP1	0.511799	9.11e-05	212599_at	AUTS2	1.54358	0.029	239872_at		0.887	0.0199184
212647_at	RRAS	0.511369	0.00014	214676_x_at	MUC3B	1.54335	0.00127	203976_s_at	CHAF1A	0.886	0.110206
209405_s_at	FAM3A	0.510895	5.24e-05	233025_at	PDZD2	1.54286	0.00795	222090_at	NDUFB2-AS1	0.886	0.0376272
1556211_a_at		0.51036	0.00186	217179_x_at	BMS1P20	1.54212	0.0782	1564368_a_at		0.885	0.0534492
240807_at	LINC01187	0.509547	0.0022	240413_at	PYHIN1	1.54141	0.014	210869_s_at	MIR6756///MCAM	0.885	0.0995239
235736_at	SMKR1	0.509364	0.00026	216493_s_at	IGF2BP3	1.54138	0.00416	226320_at	ALYREF	0.885	0.0235289
1569112_at	SLC44A5	0.509329	0.00107	204272_at	LGALS4	1.5412	0.000775	228232_s_at	VSIG2	0.885	0.0212489
214020_x_at	ITGB5	0.509058	1.89e-05	223794_at	ARMC4	1.54118	0.0279	241210_at		0.885	0.0551093
220328_at	PHC3	0.508026	0.00227	240178_at		1.54057	0.00452	1552427_at	ZNF485	0.884	0.0100567
207437_at	NOVA1	0.507679	4.08e-05	1566839_at	LOC283674	1.53986	0.00396	1553639_a_at	PPARGC1B	0.884	0.0680888
1558105_a_at	SLC9A7	0.507578	0.000758	203485_at	RTN1	1.53948	0.0126	205394_at	CHEK1	0.884	0.0447036
214225_at	PIN4	0.507554	0.000296	243257_at		1.5382	0.00729	219978_s_at	NUSAP1	0.884	0.103277
204546_at	KIAA0513	0.507516	0.000404	240838_s_at	DRAIC	1.53733	0.000369	227177_at	CORO2A	0.884	0.0868378
206580_s_at	EFEMP2	0.507183	0.00301	209684_at	RIN2	1.53692	0.0137	229530_at	GUCY1A3	0.884	0.153415
240573_at	LOC374443	0.507175	8.19e-05	234659_at		1.53663	0.0149	205449_at	SAC3D1	0.883	0.0296426
205903_s_at	KCNN3	0.506632	0.000101	1569486_at	LOC101928401	1.53639	0.00243	1554356_at	GINS4	0.882	0.0089851
1556066_at	KDM6B	0.506525	0.000354	217153_at	ARHGAP1	1.53565	0.000575	207958_at	UGT2A2///UGT2A1	0.882	0.0155192
200827_at	PLOD1	0.506522	0.000114	243953_at	FADS2	1.53518	0.005	238771_at	FBRS	0.882	0.0984727
212686_at	PPM1H	0.506513	6.97e-05	1570331_at		1.535	0.0109	202946_s_at	BTBD3	0.881	0.150294
218705_s_at	SNX24	0.50646	0.000119	239370_at	LINC01133	1.53439	0.000908	214472_at	HIST1H3F///HIST1H3B///HIST1H3H///HIST1H3J///HIST1H3G///HIST1H3I///HIST1H3E///HIST1H3C///HIST1H3D///HIST1H3A///HIST1H2AD	0.881	0.0519113
225216_at	FAM199X	0.506396	0.000108	235769_at		1.53399	0.00159	223129_x_at	MYLIP	0.881	0.0655872
213234_at	FAM234B	0.506336	0.000549	1553654_at	SYT14	1.53303	0.0127	1559699_at		0.88	0.0595037
222987_s_at	TMEM9	0.506026	3.25e-05	240490_at	LOC101929592	1.53259	0.000295	222837_s_at	NAA15	0.88	0.0038098
228614_at	LINC00116	0.505746	0.024	220117_at	ZNF385D	1.53228	0.0019	1557704_a_at	2016-03-07	0.879	0.0212997
226391_at	BRAF	0.505207	4.23e-05	244673_at	KIAA1841	1.5317	0.00568	205085_at	ORC1	0.879	0.111926
214154_s_at	PKP2	0.505094	5.33e-05	214063_s_at	TF	1.53124	0.0161	239993_at	LOC390705	0.879	0.0158268
215483_at	AKAP9	0.504642	0.000337	1556472_s_at	SCML4	1.53119	0.00092	238139_at	LOC101928728	0.878	0.0754259
228799_at	NCK1-AS1	0.504595	5.58e-05	202800_at	SLC1A3	1.53115	0.0094	204444_at	KIF11	0.877	0.017639
203542_s_at	KLF9	0.504244	0.00046	212590_at	RRAS2	1.531	0.00491	237895_at		0.877	0.101569
218111_s_at	CMAS	0.504186	0.000175	203507_at	LOC101928634///SNORA67///CD68	1.53034	0.00666	202705_at	CCNB2	0.876	0.071468
228724_at	TTLL7	0.50408	0.00182	228949_at	WLS	1.52996	0.0878	204011_at	SPRY2	0.876	0.130851
232535_at	RSBN1L	0.503378	0.0471	244081_at		1.52891	0.000353	230143_at	RNF165	0.876	0.0343426
228759_at	CREB3L2	0.502991	7.72e-05	1560595_at	LOC100128993	1.52819	0.00126	231860_at	BRWD1	0.876	0.0148244
234985_at	LDLRAD3	0.502493	0.00355	234420_at	PIH2	1.52816	0.0251	1557566_at	LOC100507634	0.875	0.115299
202976_s_at	RHOBTB3	0.502332	3.41e-05	1563145_at	LINC00301	1.52798	0.00113	232054_at	LOC101926951///PCDH20	0.875	0.20484
213115_at	ATG4A	0.500937	2.36e-05	1556877_at		1.52773	0.00723	242948_x_at		0.875	0.100254
203821_at	HBEGF	0.500535	0.00138	211640_x_at	IGHM///IGHG1	1.52746	0.14	221884_at	MECOM	0.874	0.0787517
1555736_a_at	AGTRAP	0.500284	0.000105	1555717_at		1.52714	0.0385	1553843_at	C10orf67	0.873	0.0632788
1555784_s_at	IRAK1	0.500135	7.87e-05	230311_s_at	PRDM6	1.52705	0.000309	238718_at		0.873	0.15062
225525_at	KIAA1671	0.499858	0.000187	1566624_at	DKFZP547J0410	1.52695	0.027	214414_x_at	HBA2///HBA1	0.872	0.253641
1558048_x_at		0.499791	0.00489	1555142_at	LOC101929373///SLC9B1	1.52686	0.00974	228280_at	ZC3HAV1L	0.872	0.0228674
216169_at		0.499549	0.000432	1569469_a_at	LHX8	1.52686	0.242	1569270_at	LOC100134368	0.871	0.0317721
1554980_a_at	ATF3	0.49946	0.000207	1567248_at	OR9A1P	1.52673	0.00572	205527_s_at	GEMIN4	0.871	0.0135749
227994_x_at	PPDPF	0.499286	0.000723	209742_s_at	MYL2	1.52628	0.0107	234041_at		0.871	0.0589073
212097_at	CAV1	0.499151	4.08e-05	235059_at	RAB12	1.52614	0.0408	1569178_at	GRIA4	0.87	0.171478
218041_x_at	SLC38A2	0.499085	0.000164	214407_x_at	GYPB	1.52523	0.0119	222305_at	HK2	0.87	0.0410659
1570269_at		0.498531	0.00335	1567284_at	OR1J4	1.52495	0.00435	239250_at	ZNF542P	0.87	0.0250395
225380_at	PKDCC	0.498446	6.41e-05	1562740_at	DNAJB8-AS1	1.52436	0.00217	242517_at	KISS1R	0.87	0.0711714
216300_x_at	RARA	0.498137	0.00655	208142_at	EDDM3A	1.52429	0.0023	1554946_at	LINC01234	0.869	0.0565817
214836_x_at	IGK///IGKC	0.49793	0.00844	237684_at	LOC100507461	1.52426	0.0112	212124_at	ZMIZ1	0.869	0.0841155
201132_at	RPL36A-HNRNPH2///HNRNPH2	0.497752	0.000899	226872_at	RFX2	1.523	0.00325	235545_at	DEPDC1	0.869	0.0594878
219742_at	PRR7	0.497722	0.000377	1553924_at	FMO9P	1.52294	0.00462	238412_at	LOC101060405///RRN3P3	0.869	0.0313136
239544_at		0.497619	3.02e-05	215440_s_at	BEX4	1.5224	0.0361	1562107_at	LOC101928833	0.868	0.0432363
205217_at	TIMM8A	0.497434	0.000294	216610_at	SLC6A2	1.52201	0.00432	1570051_at	RNF144A	0.868	0.0631909
230713_at		0.497244	0.000538	1556923_at		1.52121	0.00549	220319_s_at	MYLIP	0.868	0.137666
222808_at	ALG13	0.496131	0.000161	1563128_at		1.52071	0.00511	239731_at		0.868	0.041314
202458_at	PRSS23	0.496009	0.000106	209121_x_at	NR2F2	1.51932	0.0192	1559970_at	LOC100506731	0.865	0.0396271
204832_s_at	BMPR1A	0.495867	0.00068	240137_at		1.51839	0.0331	1564950_at		0.865	0.0820852
232735_at	ANKRD34A	0.495821	0.00111	209419_at	THOC5	1.5167	0.00366	244327_at		0.865	0.0375333
1553997_a_at	ASPHD1	0.49542	0.000194	240389_at	TRPM6	1.51652	6.11e-05	204026_s_at	ZWINT	0.864	0.029945
222013_x_at	EEF2KMT	0.495187	0.000195	203400_s_at	TF	1.51643	0.00697	214594_x_at	ATP8B1	0.864	0.0211735
213035_at	ANKRD28	0.495149	9.04e-05	231834_at	RBM33	1.51602	0.001	229095_s_at	LOC100507334///LOC100288570///LIMS3-LOC440895///LOC440895	0.864	0.0540597
229113_s_at	FAAP20	0.495129	0.000178	233739_at		1.51588	0.0213	1554564_a_at	SPPL3	0.863	0.102782
1555731_a_at	AP1S3	0.494379	0.0006	1553276_at	ZNF560	1.51587	0.0119	1559882_at	SAMHD1	0.863	0.0701636
210174_at	NR5A2	0.494186	0.00584	232530_at	PLD1	1.51569	0.0129	214692_s_at	JRK	0.863	0.0216316
223909_s_at	HDAC8	0.493704	0.000136	1564134_at		1.51475	0.021	217160_at	TSPY1	0.863	0.0610532
226805_at	FITM2	0.493574	0.000272	1554997_a_at	PTGS2	1.51474	0.0691	236004_at	AP5M1	0.863	0.0164729
232860_x_at	RBM41	0.493547	0.00162	239719_at	CD109	1.51467	0.000798	236638_at	AMER3	0.863	0.0263163
212336_at	EPB41L1	0.493498	0.00182	1561198_at	LOC100506127	1.51444	0.0082	1554486_a_at	GFOD1	0.862	0.0201459
223500_at	CPLX1	0.493242	0.0175	211602_s_at	TRPC1	1.51356	0.024	1561940_at	LOC100128843///CHFR	0.862	0.0636484
213672_at	MIR6758///MARS	0.493195	0.00037	234851_at	IGLC1	1.51323	0.00356	203214_x_at	CDK1	0.862	0.0231657
217892_s_at	LIMA1	0.493126	0.000235	1556159_at		1.51261	0.0038	1569192_at		0.861	0.11747
213348_at	CDKN1C	0.493113	0.000186	240472_at		1.51253	0.0196	205224_at	SURF2	0.861	0.0795789
217984_at	RNASET2	0.492861	5.86e-05	1562932_at		1.51235	0.00737	205227_at	IL1RAP	0.861	0.0113923
211671_s_at	NR3C1	0.492791	3.22e-05	1557208_at	PROSER2-AS1	1.51157	0.000985	219408_at	PRMT7	0.861	0.0451234
209685_s_at	PRKCB	0.492532	0.000301	206414_s_at	ASAP2	1.5114	0.0267	236264_at	ADGRL3	0.861	0.0897047
224819_at	TCEAL8	0.492503	0.000158	241479_at		1.51136	0.0269	206477_s_at	NOVA2	0.86	0.0102251
202747_s_at	ITM2A	0.492371	3.76e-05	230495_at	LINC01102	1.51097	0.000108	51158_at	FAM174B	0.859	0.0364487
222444_at	ARMCX3	0.491862	0.000169	241569_at		1.51057	0.00229	217407_x_at	PPIL2	0.858	0.0285201
204131_s_at	FOXO3	0.491422	6.68e-05	203666_at	CXCL12	1.50974	0.00394	231597_x_at		0.858	0.204094
231576_at		0.490744	7.87e-05	1563750_at	LRRC37A8P	1.50932	0.0163	239680_at	WDR76	0.858	0.13809
225274_at	PCYOX1	0.490514	5.3e-05	211633_x_at		1.50823	0.127	244778_x_at		0.858	0.0488263
226530_at	BMF	0.490251	0.000173	212353_at	SULF1	1.50821	0.00677	1560542_at	MCM3AP-AS1	0.857	0.0386216
202921_s_at	ANK2	0.489951	0.000981	204749_at	NAP1L3	1.50789	0.0969	209627_s_at	OSBPL3	0.857	0.0643276
221879_at	CALML4	0.489698	7.99e-05	203072_at	MYO1E	1.50785	0.0281	216316_x_at	GK6P	0.857	0.0346557
224889_at	FOXO3	0.489532	0.000125	1560404_a_at	DPH6	1.50771	0.0127	234904_x_at	ELAVL4	0.857	0.152363
222073_at	COL4A3	0.489525	0.00828	220406_at	TGFB2	1.50745	0.000699	240579_at	NBAS	0.857	0.100252
221901_at	KIAA1644	0.489262	0.000616	1554308_s_at	GABRA2	1.5072	0.0114	229205_at	ZNF793-AS1	0.856	0.14656
210091_s_at	DTNA	0.489095	0.000141	1564334_at	LINC00304	1.50713	0.0134	243090_at		0.856	0.0569303
232861_at	PDP2	0.48866	9.68e-05	228758_at	BCL6	1.50675	0.000994	1557502_at	PCCB	0.855	0.0289313
227558_at	CBX4	0.487799	6.75e-05	210674_s_at	PCDHA1///PCDHA2///PCDHA3///PCDHA4///PCDHA5///PCDHA6///PCDHA7///PCDHA8///PCDHA10///PCDHA11///PCDHA12///PCDHA13///PCDHAC1///PCDHAC2///PCDHA9	1.50602	0.0197	222128_at	NSUN6	0.855	0.0456383
207749_s_at	PPP2R3A	0.487249	0.000588	1564310_a_at	PARP15	1.5053	0.0259	1554778_at	PHLDB2	0.854	0.0863706
218721_s_at	C1orf27	0.486829	8.46e-05	237807_at	SPATA12	1.50529	0.00865	1561166_a_at		0.854	0.125893
236792_at	CFL1	0.486755	0.00356	230119_at	EPHB2	1.50506	0.000884	209875_s_at	SPP1	0.854	0.292923
203735_x_at	PPFIBP1	0.486278	7.6e-05	217157_x_at	IGK///IGKC	1.50499	0.0325	219493_at	SHCBP1	0.854	0.0455699
240718_at	LRMP	0.486257	0.014	208155_x_at	GAGE12D///GAGE12F///GAGE12H///GAGE12E///GAGE12B///GAGE12C///GAGE2D///GAGE12J///GAGE12G///GAGE13///GAGE12I///GAGE7///GAGE6///GAGE5///GAGE4///GAGE1	1.50497	0.14	222796_at	ATP5J2-PTCD1///PTCD1	0.854	0.0151106
1560916_a_at	DPY19L1	0.485934	0.000105	1561471_at	CPEB2-AS1	1.50486	0.00434	239914_at		0.854	0.0726868
224218_s_at	TRPS1	0.485846	0.000141	202458_at	PRSS23	1.5027	0.0183	1561323_at	LOC339975	0.853	0.0758448
205610_at	MYOM1	0.485623	0.000213	215254_at	RCAN1	1.50251	0.0021	1570204_at	ZBED3-AS1	0.853	0.0813824
218980_at	FHOD3	0.484808	0.0176	241188_at		1.50235	0.00673	238977_at	MCM6	0.853	0.04816
208092_s_at	FAM49A	0.484575	0.000343	1569510_at		1.50193	0.00437	1566461_at		0.852	0.0378979
228345_at	CHIC1	0.484515	0.000207	238592_at		1.50178	0.0764	221601_s_at	FCMR	0.852	0.196195
216542_x_at	IGHM///IGHG1///IGHA1	0.484409	0.0234	241155_at		1.50161	0.00162	227248_at	PLEKHH3	0.852	0.096481
243465_at		0.484305	7.96e-05	203753_at	TCF4	1.50107	0.0151	1561290_at	LOC339622	0.851	0.112275
47069_at	PRR5	0.483661	4.37e-05	206359_at	SOCS3	1.49926	0.0552	1566518_at		0.851	0.0377353
202517_at	CRMP1	0.483346	0.00137	217705_at	PRKD1	1.49911	0.00685	239763_at	LOC101060179///PRDM11	0.851	0.0213298
225175_s_at	SLC44A2	0.482949	0.00986	1557704_a_at	2016-03-07	1.49871	0.00447	241620_at	SMCHD1	0.851	0.0383072
205141_at	ANG	0.482757	0.00121	242755_at		1.49869	0.0572	243480_at		0.851	0.0431438
1555268_a_at	GRID1	0.482227	0.00031	244119_at	LINC00551	1.49847	0.0348	243498_at		0.851	0.0541785
242345_at	COL28A1	0.482062	0.0051	234884_x_at	CKAP2///IGLV@///IGLC1	1.49839	0.0502	212533_at	WEE1	0.85	0.0619379
229315_at		0.481991	0.00588	220381_at	ARHGAP28	1.49808	0.000438	213298_at	NFIC	0.85	0.121559
239503_at	CASC10	0.481891	0.00174	1561137_s_at	GYPE	1.49784	0.00633	241018_at	TMEM59	0.85	0.122475
210040_at	SLC12A5	0.481018	0.0259	210445_at	FABP6	1.49774	0.0333	243908_at		0.849	0.0950221
205052_at	AUH	0.481014	0.000195	207341_at	PRTN3	1.49737	0.0103	1553440_at	AQP4-AS1	0.847	0.0664254
212223_at	IDS	0.480833	0.000157	1561789_at	LOC105375640	1.49706	0.01	230961_at		0.847	0.0102105
243065_at		0.480685	0.0205	219786_at	TESMIN	1.49702	0.000902	240711_at		0.847	0.105005
225855_at	EPB41L5	0.480395	0.0567	233413_at		1.49669	0.104	1555323_at	ABCB9	0.846	0.0227115
201566_x_at	ID2	0.480139	0.000682	1553186_x_at	RASEF	1.49538	0.00375	220085_at	HELLS	0.846	0.204377
204342_at	SLC25A24	0.480134	0.00259	242828_at	FIGN	1.49525	0.000337	231763_at	POLR3A	0.846	0.0371515
223730_at	GPC6	0.480094	0.000304	1565936_a_at	LMO3	1.49518	0.00936	1554989_at	AREL1	0.845	0.0291096
235276_at	EPSTI1	0.4799	0.0119	1568660_a_at	LINC01568	1.49441	0.0027	1560973_a_at		0.845	0.140183
231952_at		0.478775	0.00146	230814_at	C19orf81	1.49397	0.00628	228137_s_at	PPP2R2C	0.845	0.0388246
206110_at	HIST1H3F///HIST1H3B///HIST1H3H///HIST1H3J///HIST1H3G///HIST1H3I///HIST1H3E///HIST1H3C///HIST1H3D///HIST1H3A	0.478681	7.97e-05	218699_at	RAB29	1.49393	0.00709	233055_at		0.845	0.0305473
242358_at	RASSF8-AS1	0.478447	0.00596	204844_at	ENPEP	1.49389	0.0347	236592_at		0.845	0.0284656
215910_s_at	FNDC3A	0.478292	0.000439	1554112_a_at	ULK2	1.49382	0.00531	222037_at	MCM4	0.844	0.181004
238996_x_at	ALDOA	0.478194	0.000109	237954_x_at	ARHGEF40	1.49378	0.00069	237537_at	LINC01360	0.844	0.0903412
224859_at	CD276	0.478061	0.00314	1566703_at		1.49347	0.00234	240265_at	TRAF3IP3	0.844	0.0356269
217858_s_at	ARMCX3	0.478031	7.83e-05	234301_s_at	TFB1M	1.49331	0.0116	212473_s_at	MICAL2	0.843	0.0326453
200822_x_at	TPI1	0.477786	8.81e-05	219271_at	GALNT14	1.4933	0.0207	221071_at		0.843	0.0115161
240458_at		0.477539	0.000594	211881_x_at	IGLJ3	1.49326	0.0245	237232_at		0.843	0.0582681
212425_at	SCAMP1	0.477357	0.00146	211643_x_at	IGK///IGKC	1.49321	0.0755	1566896_at	SPPL3	0.842	0.0676901
1558515_at	FTX	0.477242	0.000625	239775_at	LOC101927609	1.49248	0.00441	1568924_a_at	IQUB	0.842	0.0749216
231259_s_at	CCND2	0.476811	8.15e-05	239483_at	FLJ37035	1.49206	0.00489	237594_at		0.842	0.0169813
1559957_a_at	LOC642852	0.476739	0.000156	231725_at	PCDHB2	1.49195	0.0828	237625_s_at		0.842	0.377788
213357_at	GTF2H5	0.476481	0.000141	241273_at		1.49147	0.021	244814_at	UGGT1	0.842	0.0319597
204589_at	NUAK1	0.476434	0.000118	1568888_at	LOC100507283	1.49133	0.00168	214675_at	NUP188	0.841	0.018798
217949_s_at	VKORC1	0.476315	4.7e-05	234439_at		1.4912	0.00112	228733_at	PUSL1	0.841	0.0774402
217963_s_at	BEX3	0.476068	3.27e-05	205535_s_at	PCDH7	1.49111	0.012	1555318_at	HIF3A	0.84	0.0674248
217399_s_at	FOXO3B///FOXO3	0.475866	0.000294	1563392_at		1.49052	0.00868	1555723_at		0.84	0.0572747
241580_at	ZNF518B	0.475855	4.93e-05	220817_at	TRPC4	1.48986	0.0413	201792_at	AEBP1	0.84	0.0803192
218667_at	PJA1	0.475678	5.56e-05	211642_at		1.48967	0.168	204786_s_at	IFNAR2	0.839	0.0258012
213142_x_at	GSAP	0.475142	7.04e-05	232100_at	RNF217	1.48964	0.015	216068_at		0.839	0.168422
236115_at	HTR7P1	0.475095	0.00102	213056_at	FRMD4B	1.48925	0.0125	233386_at		0.839	0.0578006
242571_at	REPS2	0.47507	0.00377	233805_at		1.48844	0.00911	236246_x_at	LOC653160	0.839	0.0589441
224836_at	TP53INP2	0.475039	0.00285	210013_at	HPX	1.48842	0.0016	238526_at	RAB3IP	0.839	0.0956284
220924_s_at	SLC38A2	0.474613	0.000161	206434_at	SPOCK3	1.48842	0.000442	241232_x_at		0.838	0.0588354
228502_at	RPS6KA6	0.474454	0.00207	201387_s_at	UCHL1	1.48756	0.154	1555465_at	MCOLN2	0.837	0.0306321
231878_at	PAGR1	0.473992	4.48e-05	1552388_at	FLJ30901///SCUBE1	1.48707	0.00216	1561678_at	LOC101929486	0.837	0.0303124
218035_s_at	RBM47	0.473856	5.67e-05	214651_s_at	HOXA10-HOXA9///MIR196B///HOXA9	1.48631	0.0414	206307_s_at	FOXD1	0.837	0.11327
231966_at	PPP1R9A	0.473762	0.00503	233505_at		1.4861	0.011	239767_at	LRRC7	0.837	0.160954
226142_at	GLIPR1	0.473714	6.15e-05	212602_at	WDFY3	1.48578	0.00252	1553739_at	IRAK2	0.836	0.153974
212221_x_at	IDS	0.473568	5.02e-05	1557085_at	OOSP2	1.48554	0.00139	1558449_at		0.836	0.0569565
222594_s_at	SPATS2	0.472979	4.87e-05	208450_at	LGALS2	1.48553	0.000515	1560020_at	DNAJC13	0.836	0.0986599
204572_s_at	PIN4	0.472865	0.000116	1570349_at		1.48454	0.0149	239823_at	LOC101927841	0.836	0.0896785
203244_at	PEX5	0.472433	4.66e-05	226247_at	PLEKHA1	1.48426	0.00907	241097_at		0.836	0.128485
230793_at	CARMIL1	0.47192	0.000317	232846_s_at	LOC100653137///CDH23	1.48419	0.0149	1563034_at	GPD1	0.835	0.0348609
206044_s_at	KIAA1549///BRAF	0.471874	7.57e-05	1565742_at		1.48416	0.0285	240173_at	GPRIN3	0.835	0.0988737
219316_s_at	FLVCR2	0.471733	0.000261	1557017_at	LOC101929607	1.48362	0.0292	45633_at	GINS3	0.835	0.0611873
204340_at	TMEM187	0.471408	7.14e-05	1556297_a_at	LOC105370178	1.48272	0.0131	1564767_at		0.834	0.0981752
225579_at	PQLC3	0.471306	4.71e-05	241703_at	RUNDC3B	1.48255	0.0363	224275_at	ADGRV1	0.834	0.100782
216614_at		0.471193	0.000173	221414_s_at	DEFB126	1.48205	0.00144	226610_at	CENPV	0.834	0.103842
213109_at	TNIK	0.470793	0.00912	242387_at	TDRP	1.48184	0.0046	234822_at		0.834	0.0743471
216321_s_at	NR3C1	0.47065	4.16e-05	217963_s_at	BEX3	1.48144	0.103	1560253_at	LHX9	0.833	0.0127371
200738_s_at	PGK1	0.470589	5.51e-05	244094_at		1.48122	0.000716	235335_at	ABCA9	0.833	0.0503686
208861_s_at	ATRX	0.470425	6.58e-05	215288_at	TRPC2	1.4811	0.00119	238651_at		0.833	0.0374825
237203_at	LOC101929305	0.469966	0.000455	1555164_at	KIF26B	1.47972	0.00947	240903_at		0.833	0.0535025
242159_at	LOC105369739	0.469757	0.0021	218718_at	PDGFC	1.4793	0.0144	1569640_s_at	EEPD1	0.832	0.0714004
203803_at	PCYOX1	0.469521	0.000333	205442_at	MFAP3L	1.47891	0.125	231219_at	CMTM1	0.832	0.0498116
209732_at	CLEC2B	0.469484	5.43e-05	241470_x_at	RASSF9	1.47877	0.0334	236738_at	C3orf80	0.832	0.164493
1569428_at	PYM1	0.469431	0.000219	1561775_at		1.47812	0.0793	1559265_at	SKIDA1	0.83	0.0332906
225059_at	AGTRAP	0.469192	4.71e-05	222254_at		1.47806	0.00432	210916_s_at	CD44	0.83	0.299295
235048_at	FAM169A	0.468901	7.37e-05	1559124_at	LOC644135	1.478	0.0109	216957_at	USP22	0.83	0.0327529
225615_at	IFFO2	0.468816	7.48e-05	242093_at	SYTL5	1.47707	0.0185	232633_at	XRCC5	0.83	0.0365081
1555896_a_at	ADAM15	0.468246	0.000311	225353_s_at	C1QC	1.47686	0.0687	235442_at	CXorf56	0.83	0.10845
238583_at	MSRB3	0.467695	0.000149	1557014_a_at	FAM201A	1.47636	0.0415	238890_at	BRWD1	0.83	0.0266267
218324_s_at	SPATS2	0.467308	8.56e-05	205573_s_at	SNX7	1.47632	0.0629	242786_at	SBF2-AS1	0.83	0.0995425
203935_at	ACVR1	0.467037	0.00047	242198_at		1.47619	0.0403	221602_s_at	FCMR	0.829	0.247673
215116_s_at	DNM1	0.467005	0.000253	1560201_at	ZNF713	1.47548	0.0202	237005_at	EMC3-AS1	0.829	0.12089
243606_at	NXPE3	0.466663	0.000206	1570026_at	CPXM2	1.47494	0.0066	242161_at		0.829	0.0670545
222982_x_at	SLC38A2	0.465479	9.4e-05	1562324_a_at		1.47481	0.000931	1553461_at	FAM9B	0.828	0.025035
217432_s_at	IDS	0.465473	6.25e-05	231677_at	LOC105377924	1.47419	0.0258	1568971_at	PCNX4	0.828	0.096607
224981_at	TMEM219	0.465405	9.74e-05	206851_at	RNASE3	1.47348	0.00817	206461_x_at	MT1H	0.828	0.126233
225782_at	MSRB3	0.465378	7.46e-05	227474_at	PAX8-AS1	1.4734	0.0782	215224_at	SNORA21	0.828	0.04883
204364_s_at	REEP1	0.465236	0.00115	238702_at	SPTSSB	1.47316	0.00458	229041_s_at	ITGB2-AS1	0.828	0.0588217
1553960_at	SNX21	0.465214	0.0586	235048_at	FAM169A	1.47316	0.0957	1559410_at		0.827	0.156835
239923_at		0.46504	0.0212	236945_at	CCDC171	1.47262	0.0565	1560896_a_at		0.827	0.0289815
202975_s_at	RHOBTB3	0.464953	6.08e-05	219450_at	C4orf19	1.47254	0.00221	204767_s_at	FEN1	0.827	0.0165934
202636_at	RNF103	0.464233	0.000148	239003_at		1.47227	0.00289	210473_s_at	ADGRA3	0.827	0.18759
223120_at	FUCA2	0.464057	0.138	1569960_at	BRD7P3	1.47207	0.00536	213515_x_at	HBG2///HBG1	0.827	0.227973
223828_s_at	LGALS12	0.463947	0.000279	213790_at	ADAM12	1.47203	0.00844	232010_at	FSTL5	0.827	0.360752
212340_at	YIPF6	0.463886	0.000519	216406_at		1.47134	0.00778	234737_at	NT5DC3	0.827	0.0730315
205145_s_at	MYL5	0.463661	0.00012	221976_s_at	HDGFRP3	1.47037	0.000984	1555192_at	ZNF277	0.826	0.153924
232616_at	LOC100129935	0.463567	0.00897	205405_at	SEMA5A	1.46988	0.0226	1554875_at	CAMKMT	0.825	0.0622404
204797_s_at	EML1	0.463485	0.00139	216966_at	ITGA2B	1.4695	0.000349	1564431_a_at	LCNL1	0.825	0.0510256
227330_x_at	LOC100233156///TEKT4P2///MAFIP	0.463043	4.94e-05	216447_at		1.46933	0.0151	1566696_at		0.825	0.0580332
219368_at	NAP1L2	0.463018	0.000109	234335_s_at	FAM84A	1.46928	0.0273	209642_at	BUB1	0.825	0.0238648
213843_x_at	SLC6A8	0.462551	0.000172	223126_s_at	C1orf21	1.4688	0.0357	226271_at	GDAP1	0.825	0.0654223
202295_s_at	CTSH	0.462211	0.000192	1559656_a_at	MAMDC2-AS1	1.46853	0.00199	1568822_at	MTG2	0.824	0.0182592
203498_at	RCAN2	0.461936	0.00129	219574_at	2016-03-01	1.46841	0.00837	1555928_at		0.823	0.053535
203986_at	FAM47E-STBD1///FAM47E///STBD1	0.461848	0.0016	214596_at	CHRM3	1.46838	0.0803	1559725_at	LINC01537	0.823	0.132624
221656_s_at	ARHGEF10L	0.461628	0.000101	233620_at	ARHGEF12	1.46818	0.0377	1569642_at	F2R	0.823	0.0341003
239246_at	FARP1	0.461574	0.000895	210163_at	CXCL11	1.46802	0.0243	215289_at	ZNF749	0.823	0.0588673
1565483_at	EGFR	0.461445	0.181	1565680_at	DIP2C	1.46802	0.00823	222764_at	ASRGL1	0.823	0.135765
230207_s_at	DOCK5	0.461384	0.00943	1561205_at		1.4669	0.0011	228323_at	KNL1	0.823	0.0353934
224922_at	CSNK2A2	0.460847	0.000103	206599_at	SLC16A5	1.46672	0.012	228737_at	TOX2	0.823	0.386926
210512_s_at	VEGFA	0.460685	0.000672	214392_at	IRGC	1.46633	0.0117	241390_at		0.823	0.172677
237187_at	HRK	0.460645	0.0219	1569558_at		1.46632	0.0101	1559036_at	C4B_2///C4B///C4A	0.822	0.0300139
225946_at	RASSF8	0.460301	0.000471	239580_at	GUCY1A3	1.4662	0.0106	203783_x_at	POLRMT	0.822	0.0752673
226752_at	FAM174A	0.460149	0.000281	213591_at	ALDH7A1	1.46572	0.00611	1554045_at	ZNF24	0.821	0.0521846
211479_s_at	HTR2C	0.459934	0.0016	204641_at	NEK2	1.46557	0.0144	201563_at	SORD	0.821	0.016841
209628_at	NXT2	0.45993	0.00019	206018_at	FOXG1	1.46465	0.00695	205543_at	HSPA4L	0.821	0.141452
230465_at	HS2ST1	0.45958	0.00138	217652_at	MAU2	1.46322	0.00928	207436_x_at	SORBS1	0.821	0.0601602
220195_at	MBD5	0.459553	0.000811	237874_at		1.46268	0.0273	230771_at	NKAIN4	0.821	0.0155747
232431_at	NR3C1	0.459538	0.0015	220552_at	TRPC5	1.46172	0.0124	231417_at		0.821	0.0631272
204132_s_at	FOXO3B///FOXO3	0.45914	0.000136	210952_at	AP4S1	1.46133	0.000434	240884_at	CCDC14	0.821	0.0405326
235814_at		0.45894	0.00058	1556213_a_at	BTG3	1.46072	0.00253	1552531_a_at	NLRP11	0.82	0.0950167
226225_at	MCC	0.458905	0.000329	205590_at	RASGRP1	1.45995	0.173	1554768_a_at	MAD2L1	0.82	0.0251438
243431_at		0.458754	0.000326	233772_at	POU6F2-AS2	1.4597	0.0459	205860_x_at	FOLH1B///FOLH1	0.82	0.1288
203961_at	NEBL	0.458547	0.069	201160_s_at	YBX3	1.45903	0.0568	215554_at	GPLD1	0.82	0.110841
221868_at	PAIP2B	0.458515	0.000156	213533_at	NSG1	1.45885	0.00357	238075_at	CHEK1	0.82	0.0179874
212775_at	OBSL1	0.458248	0.00012	205943_at	TDO2	1.45858	0.00531	1559171_at	MGC57346	0.819	0.0260402
1560556_a_at	PLEKHA8	0.456984	0.00121	241094_at		1.45794	0.00368	1566442_at		0.819	0.0319002
204341_at	TRIM16	0.456937	0.0423	204589_at	NUAK1	1.45764	0.00665	209996_x_at	PCM1	0.819	0.0615599
232146_at	NDUFC1	0.456891	0.00012	1566181_at		1.45758	0.0025	210123_s_at	LOC101930361///LOC101929970///CHRFAM7A///CHRNA7	0.819	0.0225804
222420_s_at	UBE2H	0.456115	8.76e-05	220670_at		1.45745	0.0108	212646_at	RFTN1	0.819	0.155791
206864_s_at	HRK	0.455988	0.00336	1553052_at	WFDC13	1.45725	0.000795	1558519_at	RPE	0.818	0.0824367
217799_x_at	UBE2H	0.455962	0.000113	1553169_at	LRRN4	1.4571	0.0305	242764_at	DCHS2	0.818	0.0411095
211527_x_at	VEGFA	0.455956	0.00116	1567320_at		1.45686	0.00795	37512_at	HSD17B6	0.818	0.0344106
240991_at		0.455954	0.0345	204748_at	PTGS2	1.45664	0.079	1569407_at		0.817	0.0599764
205077_s_at	PIGF	0.45595	0.000135	236768_at	LINC01233	1.45618	0.0026	200875_s_at	MIR1292///SNORD110///SNORD86///SNORD57///NOP56	0.817	0.0100887
212994_at	THOC2	0.455875	0.000286	1553175_s_at	PDE5A	1.45475	0.0099	209306_s_at	SWAP70	0.817	0.137402
234312_s_at	ACSS2	0.455801	6.05e-05	1564130_x_at		1.45423	0.00479	212446_s_at	CERS6	0.817	0.178234
211162_x_at	SCD	0.455666	0.000118	231394_at	PCDHB3	1.45419	0.00645	233187_s_at		0.817	0.0846216
226051_at	SELM	0.455501	0.000316	203603_s_at	ZEB2	1.45411	0.00426	237278_x_at		0.817	0.0190924
201121_s_at	PGRMC1	0.455301	8.33e-05	232636_at	SLITRK4	1.45392	0.0603	240747_at	LOC102724587	0.817	0.110624
1562920_at	LOC441086	0.455148	0.000808	1564499_at		1.45375	0.002	1556238_at		0.816	0.117828
210844_x_at	CTNNA1	0.45483	0.000285	240771_at	C1orf101	1.45291	0.03	210220_at	FZD2	0.816	0.295863
201004_at	SSR4	0.45481	5.89e-05	238048_at	CLASP2	1.45279	0.00369	223700_at	MND1	0.816	0.0321956
235191_at	LINC00662	0.453877	0.000193	235342_at	SPOCK3	1.45262	0.0373	238784_at	DPY19L2	0.816	0.073315
201994_at	MORF4L2	0.453778	4.54e-05	206394_at	MYBPC2	1.45217	0.149	242679_at	TTN-AS1	0.816	0.0456275
212632_at	STX7	0.453737	0.000129	1563533_at	GADL1	1.45188	0.00145	1564691_at	LL0XNC01-116E7.2	0.815	0.0824773
205469_s_at	IRF5	0.453692	0.00172	1568752_s_at	RGS13	1.45175	0.153	215254_at	RCAN1	0.815	0.0765668
227412_at	PPP1R3E	0.453645	0.00058	230781_at	LINC01088	1.45154	0.0777	204531_s_at	BRCA1	0.814	0.0317647
224622_at	TBC1D14	0.453562	0.000181	236038_at	RNF150	1.45152	0.0614	216470_x_at	PRSS2	0.814	0.08658
1557483_at	LOC284788	0.453481	0.000768	232068_s_at	TLR4	1.45027	0.135	226033_at	USP31	0.814	0.0127311
202893_at	UNC13B	0.453293	0.000114	207542_s_at	AQP1	1.44953	0.0219	230165_at	SGO2	0.814	0.0072743
206116_s_at	TPM1	0.452996	0.000876	1569955_at	LOC101928893	1.44911	0.0305	231880_at	STRIP2	0.814	0.0692458
203297_s_at	JARID2	0.452759	6.02e-05	221748_s_at	TNS1	1.44904	0.0048	235411_at	PGBD1	0.814	0.0268804
204343_at	ABCA3	0.452748	5.2e-05	1564772_at		1.44802	0.0172	1561151_a_at		0.813	0.200645
234913_at	TTTY4C///TTTY4B///TTTY4	0.452709	0.000647	229331_at	SPATA18	1.44726	0.0403	203702_s_at	TTLL4	0.813	0.076168
222434_at	ENAH	0.452429	0.00105	231410_at		1.44713	0.0136	207371_at		0.813	0.0932732
222035_s_at	PAPOLA	0.452049	0.000148	1569591_at	F11	1.44603	0.0309	211343_s_at	COL13A1	0.813	0.168526
218164_at	SPATA20	0.452031	8.82e-05	217339_x_at	CTAG1A///CTAG1B	1.44585	0.141	215363_x_at	FOLH1B///FOLH1	0.813	0.145399
210124_x_at	SEMA4F	0.452024	0.00109	1562909_at	LINC00862	1.44486	0.00859	223748_at	SLC4A11	0.813	0.0224817
201003_x_at	TMEM189-UBE2V1///TMEM189///UBE2V2///UBE2V1	0.451756	0.000105	215033_at	TM4SF1	1.44412	0.00524	231478_at	LOC729966///PDE4C	0.813	0.10845
227247_at	PLEKHA8	0.451614	0.000206	207119_at	PRKG1	1.44391	0.0569	1554636_at		0.812	0.243213
219145_at	ADGRL1	0.451451	0.00569	200916_at	TAGLN2	1.44376	0.0242	222725_s_at	PALMD	0.812	0.0804464
205634_x_at	ZDHHC24	0.450586	7.71e-05	237834_at	SNCAIP	1.44367	0.0122	236907_at		0.812	0.0322517
209135_at	ASPH	0.450582	9.11e-05	1555412_at	FBXL21	1.44265	0.0221	240458_at		0.812	0.0194962
1560422_at		0.450492	0.000175	1569772_x_at	LYPD4	1.44246	0.0141	1553136_at	KCTD18	0.811	0.0737486
1569792_a_at	ETFBKMT	0.450177	0.0137	204591_at	CHL1	1.44233	0.015	1556940_at	LOC283484	0.811	0.130236
226432_at	ETNK1	0.450162	0.00032	214632_at	NRP2	1.44223	0.00719	222680_s_at	DTL	0.811	0.0554296
202105_at	IGBP1	0.450079	7.7e-05	1554635_a_at	NPAS3	1.44197	0.00095	241993_x_at		0.811	0.0172312
225501_at	PHF6	0.449728	0.000171	208207_at		1.44154	0.00205	213940_s_at	FNBP1	0.81	0.084264
203775_at	SLC25A13	0.449569	6.55e-05	212923_s_at	PXDC1	1.44117	0.00735	236824_at	TMEM132B	0.81	0.0802724
232066_x_at	CTBP1-AS2	0.449425	0.00137	211894_x_at	SEZ6L	1.44072	0.000653	1552919_at	C4orf36	0.809	0.0467956
230715_at	ZNF518B	0.449319	0.000129	243254_at	HIVEP2	1.43993	0.00639	204492_at	ARHGAP11A	0.809	0.0241802
208520_at	OR10H3	0.448886	0.0239	217469_at	IGH	1.43991	0.0448	227232_at	EVL	0.809	0.0684178
200973_s_at	TSPAN3	0.448782	6.07e-05	1565638_at	PMP22	1.43963	0.00139	230747_s_at	TTC39C	0.809	0.0721474
226122_at	PLEKHG1	0.448671	0.00944	1564635_a_at	FHAD1	1.43924	0.0136	232999_at		0.809	0.041535
226718_at	AMIGO1	0.448405	0.000283	207087_x_at	ANK1	1.43847	0.00861	242077_x_at	MB21D1	0.809	0.0041812
1555606_a_at	GDPD1	0.448024	0.00361	229378_at	STOX1	1.43814	0.00275	211667_x_at	TRAV12-2	0.808	0.0885056
218699_at	RAB29	0.447755	7.71e-05	212294_at	GNG12	1.43812	0.00208	214581_x_at	TNFRSF21	0.808	0.125289
203627_at	IGF1R	0.447699	0.000131	207879_at		1.43785	0.00955	1553268_at	RHBDL3	0.807	0.0292681
1557558_s_at	MATN1-AS1	0.447584	0.000109	1553592_x_at	BCRP3	1.43718	0.00155	1562431_x_at		0.807	0.171508
202027_at	TMEM184B	0.447493	0.00013	232399_at	DCLK3	1.43715	0.0129	1563032_at		0.807	0.0527385
200972_at	TSPAN3	0.447452	0.00015	227059_at	GPC6	1.43673	0.0371	220549_at	FSBP///RAD54B	0.807	0.102848
225350_s_at	ZYG11B	0.447335	6.36e-05	206964_at	NAT8B	1.43663	0.00454	209626_s_at	OSBPL3	0.806	0.109806
207528_s_at	SLC7A11	0.447271	0.0124	225864_at	FAM84B	1.43659	0.0108	220380_at	DNASE2B	0.806	0.0672898
207891_s_at	HAUS7///TREX2	0.447219	0.000273	232634_at	LOC101927254	1.43635	0.00104	215578_at		0.805	0.143825
204043_at	TCN2	0.446917	8e-05	229527_s_at	OSBPL11	1.43626	0.000689	218579_s_at	DHX35	0.805	0.0879964
235843_at		0.446708	0.00186	1556888_at		1.43575	0.0331	240850_at		0.805	0.0755011
202829_s_at	VAMP7	0.446477	8.95e-05	215946_x_at	IGLL3P	1.43567	0.0133	1568866_at		0.804	0.229823
200951_s_at	CCND2	0.446328	0.000152	1570152_at		1.43555	0.0192	204266_s_at	CHKA	0.804	0.0515688
226106_at	RNF141	0.446241	0.000348	1563659_at	HERC6	1.43534	0.000434	207864_at	SCN7A	0.804	0.109162
205603_s_at	DIAPH2	0.445991	0.000554	235534_at	PHLDA3	1.43444	0.00741	220459_at	MCM3AP-AS1	0.804	0.0168001
221042_s_at	CLMN	0.445961	0.0218	1553770_a_at	SLAMF9	1.43307	0.00997	223986_x_at	DMRT2	0.804	0.134966
205709_s_at	CDS1	0.445749	0.00138	218589_at	LPAR6	1.43301	0.0993	225147_at	CYTH3	0.804	0.133884
1555487_a_at	ACTR3B	0.44568	0.000184	1555940_a_at	PRKCA-AS1	1.43221	0.00619	228919_at		0.804	0.0371849
237166_at		0.445527	0.000822	1557107_at	SLC26A4-AS1	1.43184	0.011	238736_at	REV3L	0.804	0.0144086
225362_at	FAM122B	0.445365	0.000122	1561073_at		1.43147	0.00394	244873_s_at		0.804	0.0171048
232879_at	CRTC3	0.444732	0.0145	225792_at	HOOK1	1.43137	0.0501	1558041_a_at	KIAA0895L	0.803	0.0797541
232825_s_at	DSEL	0.444637	0.00067	213642_at		1.4313	0.00111	1563830_a_at	FHAD1	0.803	0.0438356
221810_at	RAB15	0.444146	8.56e-05	208539_x_at	SPRR2B	1.431	0.00214	220855_at	CLTC-IT1	0.803	0.124826
214999_s_at	RAB11FIP3	0.443631	0.0275	1565265_at		1.42984	0.00754	229478_x_at	BIVM	0.803	0.132462
206184_at	CRKL	0.443579	0.0934	217013_at	AZGP1P1	1.42976	0.00108	203865_s_at	ADARB1	0.802	0.190331
224684_at	SNX12	0.443478	0.000102	206009_at	ITGA9	1.4295	0.00266	204079_at	TPST2	0.802	0.0388321
210357_s_at	SMOX	0.443357	0.00102	1555553_a_at	SLC22A7	1.42879	0.000301	244484_at		0.802	0.0316593
216560_x_at	IGLC1	0.443038	0.000712	214154_s_at	PKP2	1.42873	0.0205	1562991_at	ZNF292	0.801	0.143648
208890_s_at	PLXNB2	0.442975	0.00155	234137_s_at		1.42855	0.00338	1569958_at	DEPDC1-AS1	0.801	0.0701979
1555990_at	C22orf42	0.44293	0.00537	240580_at		1.42832	0.00345	206023_at	NMU	0.801	0.259078
214224_s_at	PIN4	0.442639	7.3e-05	206680_at	CD5L	1.42804	0.0101	225381_at	MIR100HG	0.801	0.128397
217536_x_at		0.442414	0.1	202651_at	LPGAT1	1.42726	0.0118	229725_at	ACSL6	0.801	0.066633
237243_at		0.442304	0.00131	244042_x_at		1.42681	0.0615	233954_at	MFSD14B	0.801	0.0175349
205932_s_at	MSX1	0.442243	0.000108	1555346_at	CDC20B	1.42651	0.0244	243001_at	RBFA	0.801	0.0336234
233364_s_at		0.442002	0.0259	224537_at	PCDHGC5	1.42632	0.00373	243505_at	MAP3K3	0.801	0.0939441
1555370_a_at	CAMTA1	0.441853	0.000204	237660_at	UNC80	1.42626	0.0191	1552675_at	DNAJB7	0.8	0.101029
225283_at	ARRDC4	0.441695	0.0234	236846_at	MIR646HG	1.42625	0.0171	1569345_at		0.8	0.293312
1558214_s_at	CTNNA1	0.441631	0.00298	239767_at	LRRC7	1.42623	0.0205	205827_at	CCK	0.8	0.0318915
243894_at	SLC41A2	0.441498	0.0148	201109_s_at	THBS1	1.42612	0.0458	209602_s_at	GATA3	0.8	0.128366
226347_at		0.441312	0.0408	203131_at	PDGFRA	1.42606	0.0205	243858_at		0.8	0.019147
225044_at	NT5C3B	0.441289	0.000156	217251_x_at		1.426	0.00701	1553835_a_at	COL6A5	0.799	0.0652697
209029_at	COPS7A	0.441092	5.42e-05	224341_x_at	TLR4	1.42518	0.0552	1554765_a_at	LINC00301	0.799	0.131526
209763_at	CHRDL1	0.440832	0.000348	233872_x_at	ARHGAP5	1.42425	0.0147	1557741_at	UST-AS1	0.799	0.101593
202039_at	MYO18A///TIAF1	0.440779	0.00114	230104_s_at	TPPP	1.4242	0.00958	1561012_at		0.799	0.0549258
215443_at	TSHR	0.440678	0.000121	208136_s_at	ZNF205-AS1	1.42383	0.00299	207492_at	NGLY1	0.799	0.0806231
226995_at	LOC642852	0.440499	0.00106	216059_at	PAX3	1.42332	0.00101	208155_x_at	GAGE12D///GAGE12F///GAGE12H///GAGE12E///GAGE12B///GAGE12C///GAGE2D///GAGE12J///GAGE12G///GAGE13///GAGE12I///GAGE7///GAGE6///GAGE5///GAGE4///GAGE1	0.799	0.38595
222180_at		0.440275	0.00398	205287_s_at	TFAP2C	1.42312	0.00457	1559590_at	CHDH	0.798	0.171512
209081_s_at	COL18A1	0.440263	0.000442	205665_at	TSPAN9	1.42262	0.000768	205372_at	PLAG1	0.798	0.0415761
212325_at	LIMCH1	0.440114	0.000546	232396_at		1.42246	0.00496	208511_at	PTTG3P	0.798	0.07113
209576_at	GNAI1	0.4401	0.000753	211117_x_at	ESR2	1.42214	0.0181	222608_s_at	ANLN	0.798	0.0574743
213263_s_at	PCBP2	0.439282	0.000199	202551_s_at	CRIM1	1.42057	0.0707	226355_at	POC1A	0.798	0.0770283
219582_at	OGFRL1	0.439216	0.000102	218044_x_at	PTMS	1.42037	0.0116	240022_at	ZC3H4	0.798	0.150023
203680_at	PRKAR2B	0.439114	0.000306	203874_s_at	SMARCA1	1.41994	0.00656	1556086_at	HPF1	0.797	0.128468
202601_s_at	HTATSF1	0.438925	0.000158	230356_at		1.41959	0.00579	1561473_at	LOC102546226	0.797	0.11
244457_at		0.438715	0.0017	229505_at		1.41956	0.000155	1563507_at		0.796	0.124099
203516_at	SNTA1	0.438445	7.99e-05	241031_at	C2CD4A	1.41887	0.0331	233872_x_at	ARHGAP5	0.796	0.0823145
201466_s_at	JUN	0.438286	0.00041	227688_at	LRCH2	1.41879	0.0573	237422_at		0.796	0.0913902
221881_s_at	CLIC4	0.43826	0.000187	1566438_at	LOC283475	1.41874	0.019	237822_at		0.796	0.0599841
223279_s_at	UACA	0.437903	0.0061	223920_s_at	TP53AIP1	1.41846	0.000538	238480_at	TTC39C	0.796	0.190115
1556306_at		0.437638	0.000561	231397_at	PLPPR5	1.41836	0.00835	241682_at	KLHL23	0.796	0.0646013
238686_at	FBXO3	0.436809	0.000429	1555195_at	FBXO36	1.41798	0.000408	243606_at	NXPE3	0.796	0.0374367
1567913_at		0.436794	0.0577	209695_at	PTP4A3	1.41622	0.0675	204441_s_at	POLA2	0.795	0.0210195
216399_s_at	SCAPER	0.436734	0.000189	243193_at		1.41531	0.000181	209170_s_at	GPM6B	0.795	0.335901
209023_s_at	STAG2	0.436452	0.000873	238103_at	LINC01207	1.415	0.0139	211187_at		0.795	0.101746
223565_at	MZB1	0.436283	0.000137	1561508_at		1.41495	0.000238	226396_at	TEN1-CDK3///TEN1	0.795	0.0851716
203159_at	GLS	0.436002	0.000101	230705_at	SLC2A5	1.41495	0.00515	236007_at	AKAP10	0.795	0.0124822
226581_at	RBSN	0.435976	0.000151	244080_at		1.41462	0.0644	243580_at	GNA14	0.795	0.0403157
223805_at	OSBPL6	0.435946	0.000469	234892_at		1.41439	0.00416	1560717_at	LOC105370737	0.794	0.0811431
217981_s_at	TIMM10B	0.435849	0.0143	1568593_a_at	NUDT16P1	1.41411	0.0287	241716_at	HSPD1	0.794	0.184932
1555734_x_at	AP1S3	0.435838	7.85e-05	206070_s_at	EPHA3	1.41404	0.0456	1562270_at	ARHGEF7	0.793	0.0859564
203178_at	GATM	0.435812	0.0184	236495_at		1.41384	0.00688	217039_x_at	ELK2AP	0.793	0.0148173
228613_at	RAB11FIP3	0.43541	0.00186	1558757_at	C12orf49	1.41371	0.0175	236299_at		0.793	0.0642232
1558469_at	LPP	0.435362	0.00333	1554514_at	ACSM5	1.41354	0.00719	240622_at		0.793	0.0263565
220039_s_at	CDKAL1	0.435315	0.176	208176_at	DUX1	1.41329	0.00096	240726_at		0.793	0.117865
201431_s_at	DPYSL3	0.435085	0.00126	1554580_a_at	WWP2	1.41317	0.00322	240787_at		0.793	0.11538
226181_at	TUBE1	0.434949	0.0115	235571_at	MIR34A	1.41315	0.0165	1554438_at	KIAA1217	0.792	0.19714
223458_at	SEZ6L2	0.434944	0.00176	241655_at		1.41314	0.00352	1554507_at	NAALAD2	0.791	0.182313
202770_s_at	CCNG2	0.434879	0.0105	1562418_at	LOC105372762	1.41308	0.0608	209859_at	TRIM9	0.791	0.192098
236656_s_at	LOC100288911	0.434825	0.00655	243734_x_at	VWC2	1.41258	0.00977	205542_at	STEAP1	0.79	0.0847051
208790_s_at	PTRF	0.434806	0.00103	236179_at	CDH11	1.41192	0.0048	225601_at	HMGB3	0.79	0.0439321
222468_at	KIAA0319L	0.434475	0.000364	211798_x_at	IGLJ3	1.41188	0.0578	241572_at	PDZD9	0.79	0.0690875
239252_at	COX7B	0.43426	0.000829	237909_at	ADAM6	1.41188	0.00223	205244_s_at	SLC13A3	0.789	0.259852
213709_at	BHLHB9	0.4342	0.000526	203921_at	CHST2	1.41179	0.0411	239219_at	AURKB	0.789	0.1167
244353_s_at	SLC2A12	0.434185	0.0796	213457_at	MFHAS1	1.41167	0.00743	1552666_a_at	LRRC7	0.788	0.0353592
204647_at	HOMER3	0.433962	0.000128	220415_at	FPGT-TNNI3K///TNNI3K	1.41166	0.00704	220656_at	NAA16	0.788	0.141626
210299_s_at	FHL1	0.433828	0.000136	233681_at	KRTAP3-3	1.41154	0.0231	229442_at	C18orf54	0.788	0.0397973
238569_at	GABBR1	0.433632	0.000948	226653_at	MARK1	1.41067	0.00144	1566251_at	SH3GL1P1	0.787	0.051854
222593_s_at	SPATS2	0.433606	9.3e-05	220122_at	MCTP1	1.40975	0.0552	1570422_at	SNTG2	0.787	0.0469759
217489_s_at	IL6R	0.433516	0.000275	214406_s_at	SLC7A4	1.40974	0.000608	208606_s_at	WNT4	0.787	0.296405
1559201_a_at		0.433269	0.00435	234764_x_at	IGLJ3///IGLV1-44///CKAP2///IGLV@///IGLC1	1.40946	0.109	223891_at	KCNQ5	0.787	0.069819
217289_s_at	SLC37A4	0.432738	0.000129	232452_at	GCSAML-AS1	1.40896	0.0203	232238_at	ASPM	0.787	0.0430564
242228_at	BICD1	0.432222	0.000552	1558667_at	SPATA22	1.40868	0.00839	244265_at		0.787	0.0774984
206348_s_at	PDK3	0.432075	0.000422	224724_at	SULF2	1.40867	0.18	1560950_at	HECW1-IT1	0.786	0.0846913
238931_at	LOC284009///METTL16	0.431838	0.0955	227506_at	SLC16A9	1.40794	0.00745	1563533_at	GADL1	0.786	0.0766036
214430_at	GLA	0.431497	6.26e-05	1569755_at	LINC00276	1.40766	0.00372	214405_at		0.786	0.170466
225545_at	EEF2K	0.431303	0.000128	241706_at	CPNE8	1.40742	0.0233	215237_at	DOCK9	0.786	0.047995
201454_s_at	NPEPPS	0.431252	0.000155	235944_at	HMCN1	1.40708	0.00835	218793_s_at	SCML1	0.786	0.219427
207307_at	HTR2C	0.431228	0.000157	241613_at		1.40704	0.00634	238387_s_at	LINC00226	0.786	0.0858142
228594_at	NADK2	0.431209	0.00183	234323_at	THSD4	1.40702	0.00785	1553015_a_at	RECQL4	0.785	0.0159598
1557433_at		0.431207	0.000209	208567_s_at	LOC100996843///KCNJ18///KCNJ12	1.40697	0.00456	1558128_at	LOC730202	0.785	0.13302
208447_s_at	PRPS1	0.431123	0.000543	218793_s_at	SCML1	1.40681	0.0136	202871_at	TRAF4	0.785	0.0146004
212960_at	TBC1D9	0.431082	0.00258	225767_at	RNA45S5	1.40675	0.00772	232377_at	NXPH1	0.785	0.0425431
236935_at	PTPN4	0.430912	0.00347	241423_at	ZBED3-AS1	1.40674	0.000277	234237_s_at	AMBRA1	0.785	0.0830074
219038_at	MORC4	0.430903	0.000356	216808_at	MIR622	1.40635	0.000182	240103_at		0.785	0.113924
216195_at	ANK2	0.430743	0.00361	235329_at	NOXO1	1.40621	0.00857	1556786_at	PDE5A	0.784	0.144178
212091_s_at	COL6A1	0.430648	0.000129	1552870_s_at	AXDND1	1.40618	0.00396	1564469_at	LMOD3	0.784	0.176748
222496_s_at	RBM47	0.430625	0.00014	238537_at	CA8	1.40613	0.0613	231329_at		0.784	0.0946617
209741_x_at	SCAPER	0.430583	0.00044	240416_at		1.4057	0.00367	241850_at		0.784	0.0427684
243010_at	MSI2	0.430537	0.000132	206676_at	CEACAM8	1.40539	0.0434	1553269_at	ZNF718	0.783	0.0544858
224749_at	FAM234A	0.430532	0.000109	234307_s_at	KIF26A	1.40528	0.0185	1562800_at		0.783	0.118232
237315_at		0.430486	0.00259	215665_at		1.40524	0.00362	214481_at	HIST1H2AM	0.783	0.12458
203884_s_at	RAB11FIP2	0.430438	0.00111	1565306_a_at	SLC8A1	1.40363	0.00693	217820_s_at	ENAH	0.783	0.112661
210596_at	MAGT1	0.430313	0.00176	219519_s_at	SIGLEC1	1.40352	0.0159	213637_at	DDX52	0.782	0.002031
223250_at	KLHL7	0.429926	0.000108	1570645_at		1.40349	0.0123	238493_at	ZNF506	0.782	0.128896
207821_s_at	PTK2	0.429902	0.000628	233039_at		1.40314	0.0362	238545_at	BRD7	0.782	0.0646359
218311_at	MAP4K3	0.429656	0.00362	228957_at	ZNF362	1.40302	0.0067	244107_at	DSC3	0.782	0.0739688
205156_s_at	ASIC1	0.429497	0.00346	243853_at		1.40231	0.00213	244255_at	LOC286114	0.782	0.0371721
229860_x_at	C4orf48	0.429368	0.000188	238018_at	FAM150B	1.40228	0.00603	1556682_s_at		0.781	0.127361
233555_s_at	SULF2	0.429163	0.000115	217562_at	BRINP3	1.40224	0.0777	208109_s_at	LINC00597	0.781	0.0961439
240591_at	LOC102723645	0.429115	0.00209	205559_s_at	PCSK5	1.40168	0.0649	224145_s_at	SPTBN4	0.781	0.0398263
218780_at	HOOK2	0.428841	0.000114	242672_at		1.40159	0.0159	202016_at	MEST	0.78	0.0718284
220260_at	TBC1D19	0.428826	0.000638	240893_at		1.40046	0.0105	208548_at	IFNA6///IFNA5	0.78	0.0756876
212814_at	AHCYL2	0.428761	0.000218	239218_at	PDE1C	1.40041	0.011	211338_at	IFNA2	0.78	0.101028
201536_at	DUSP3	0.428141	0.000297	240151_at	HOXB-AS3	1.39935	0.00437	239669_at		0.78	0.112527
236685_at		0.428003	0.00118	242275_at		1.39872	0.000367	240333_at		0.78	0.0195526
236358_at		0.427971	0.00112	232541_at		1.3985	0.032	240952_at		0.78	0.106222
213946_s_at	OBSL1	0.427966	0.0384	235763_at	SLC44A5	1.39821	0.0838	39549_at	NPAS2	0.78	0.137766
202587_s_at	AK1	0.42793	0.00231	209392_at	ENPP2	1.39808	0.0123	1564706_s_at	GLS2	0.779	0.209053
238619_at		0.427365	0.000665	234968_at	DENND4C	1.39705	0.0017	1565000_a_at	TCP11L2	0.779	0.0365821
223908_at	HDAC8	0.42728	0.000571	229900_at	CD109	1.3969	0.0335	222529_at	SLC25A37	0.779	0.0374125
232130_at		0.427246	0.00151	234544_at	ARHGEF12	1.39669	0.00221	235455_at	FAM131C	0.778	0.0272064
238752_at	GPLD1	0.427169	0.00235	216257_at	SERPINB13	1.39632	0.00291	1553415_at	SLC17A8	0.777	0.130967
210896_s_at	ASPH	0.426851	0.000254	1557548_at	PRR26	1.39621	0.0114	1559258_a_at	CT83	0.777	0.137749
232654_s_at	UGT1A6	0.426604	0.0146	230549_at	ELK4	1.396	0.00223	1563013_at	LOC646522	0.777	0.0599202
203453_at	SCNN1A	0.426157	0.0329	224009_x_at	DHRS9	1.39496	0.0306	212879_x_at	PIAS4	0.777	0.101986
203081_at	CTNNBIP1	0.426115	0.000637	1553605_a_at	ABCA13	1.39443	0.134	219588_s_at	NCAPG2	0.777	0.0588828
229467_at	PCBP2	0.425877	0.000879	1559264_at	LACTB2-AS1	1.39423	0.00124	238370_x_at		0.777	0.111149
226333_at	IL6R	0.425734	0.000184	201059_at	CTTN	1.39407	0.00743	242202_at		0.777	0.0699283
244649_at	LOC646484	0.425585	0.0186	1569344_a_at	LOC105375172	1.39358	0.0018	207666_x_at	SSX3	0.776	0.2528
209477_at	EMD	0.425577	0.000406	221061_at	PKD2L1	1.39285	0.00166	214722_at	NOTCH2NL	0.776	0.0630817
226344_at	ZMAT1	0.425474	0.000397	233320_at	TCAM1P	1.39246	0.000304	232195_at	GPR158	0.776	0.183276
206686_at	PDK1	0.425401	0.00284	221278_at	HOXB8	1.39217	5.59e-05	240230_s_at	AGAP9	0.776	0.0656655
220560_at	C11orf21	0.425384	0.000493	1556901_s_at	APCDD1L-AS1	1.39213	0.0189	243368_at		0.776	0.0457267
205934_at	PLCL1	0.425185	0.00404	217222_at	IGHG1	1.39201	0.00227	205174_s_at	QPCT	0.775	0.4275
202742_s_at	PRKACB	0.424982	0.000549	235586_at		1.39175	0.00808	231744_at	CELF5	0.775	0.0609314
226348_at	FUT11	0.42494	0.0879	242165_at	LRIG2	1.39169	0.00513	1554954_at	TSPEAR-AS2	0.774	0.130141
226381_at	SLC35F5	0.424851	0.00018	238632_at		1.39152	0.0161	1562000_at	LOC400620	0.774	0.0352329
222150_s_at	GSAP	0.424816	0.000273	236647_at		1.39148	0.00155	225911_at	NPNT	0.774	0.232307
217540_at	NXPE3	0.424701	0.0015	1556308_at	PRRT3	1.39103	0.0229	239447_at	TRA2B	0.774	0.12772
209446_s_at		0.424637	0.014	227188_at	EVA1C	1.39087	0.0577	38158_at	ESPL1	0.774	0.0139688
201921_at	GNG10	0.424543	0.00147	233846_at	CCDC85A	1.39068	0.00189	219949_at	LRRC2	0.773	0.174262
205049_s_at	CD79A	0.424329	0.00499	230504_at	CEACAM19	1.39047	0.00224	219995_s_at	ZNF750	0.773	0.135786
229061_s_at	SLC25A13	0.42419	0.000475	239591_at		1.38927	0.142	238384_x_at		0.773	0.210128
225942_at	NLN	0.424188	0.0178	1555988_a_at	LINC00661	1.38922	0.0112	242890_at		0.773	0.0089806
227970_at	GPR157	0.424155	0.000317	203699_s_at	DIO2	1.38817	0.00385	244682_at	CAMSAP1	0.773	0.168438
217118_s_at	KIAA0930	0.42414	0.000293	203786_s_at	TPD52L1	1.38802	0.00396	1559731_x_at	MACROD1	0.772	0.162153
205665_at	TSPAN9	0.423662	0.0298	1560181_at	LDLRAD4-AS1	1.38776	0.0133	1565818_s_at	IKZF1	0.772	0.11304
232201_at	NKD2	0.42361	0.00101	1561487_at		1.38732	0.0158	1569124_at	LRRC63	0.772	0.182823
228909_at	LOC642852	0.423595	0.00133	224422_x_at	PMCHL2	1.38693	0.015	203167_at	TIMP2	0.772	0.201562
222827_s_at	KLHL41	0.423465	0.0161	1569787_at	RFTN1	1.38666	0.00698	206408_at	LRRTM2	0.772	0.181328
1565535_x_at		0.423253	0.00393	206202_at	MEOX2	1.38663	0.0148	210868_s_at	ELOVL6	0.772	0.0808491
239521_at	MFI2-AS1	0.423168	0.000222	226380_at	PTPN21	1.38662	0.0106	215404_x_at	FGFR1	0.772	0.103114
238162_at		0.423102	0.0164	238914_at	DCC	1.38631	0.0608	216859_x_at		0.772	0.0577746
218668_s_at	RAP2C	0.423023	0.00129	220197_at	ATP6V0A4	1.38623	0.0116	226675_s_at	MALAT1	0.772	0.134431
228926_s_at	SMARCA2	0.42283	0.000783	1554524_a_at	OLFM3	1.38621	0.009	237561_x_at		0.772	0.191362
238529_at		0.422723	0.00102	225671_at	SPNS2	1.38556	0.00104	239383_at		0.772	0.0523599
223741_s_at	TTYH2	0.422263	0.000255	241238_at		1.38556	0.00341	244844_at		0.772	0.0983602
225239_at	MIR612///NEAT1	0.422243	0.00072	1559434_at		1.38555	0.00516	1557139_at	DDX11-AS1	0.771	0.0659485
214643_x_at	BIN1	0.422127	0.00876	49306_at	RASSF4	1.38553	0.00594	1562403_a_at	SLC8A3	0.771	0.135692
209440_at	PRPS1	0.422066	0.000113	1555610_at	AGK	1.38504	0.000943	209172_s_at	CENPF	0.771	0.0196795
203641_s_at	COBLL1	0.42203	0.00232	1559685_at	LOC100506379	1.38454	0.00761	227474_at	PAX8-AS1	0.771	0.269496
219573_at	CARMIL1	0.421992	0.0033	207322_at	ITSN1	1.38416	0.00198	1554683_a_at	CCDC187	0.77	0.0750568
203778_at	MANBA	0.42189	0.000199	244643_at		1.38396	0.0142	1555718_x_at		0.77	0.103173
220331_at	CYP46A1	0.421672	0.00421	232944_at		1.38327	0.0108	1562481_at	PCBP1-AS1	0.77	0.135282
240572_s_at	LOC374443	0.421388	0.000277	1566805_at		1.38312	0.00315	1566721_at	SVEP1	0.77	0.0403275
229748_x_at	LOC100233156///TEKT4P2///MAFIP	0.421274	0.000192	216812_at		1.38306	0.00112	206454_s_at	RHO	0.77	0.0689416
231624_s_at		0.421238	0.0374	1559701_s_at	NDST2	1.3829	0.0151	206602_s_at	LOC401021///HOXD4///HOXD3	0.77	0.133899
202204_s_at	AMFR	0.421089	0.00116	228520_s_at	APLP2	1.38236	0.00175	208203_x_at	KIR2DS5	0.77	0.0300369
1558905_at		0.420925	0.0705	1563283_at	LOC101927247	1.38235	0.00398	227300_at	TMEM119	0.77	0.100574
229013_at	LOC145783///ZNF280D	0.42043	0.000126	236201_at	SPTLC3	1.38174	0.0228	1555610_at	AGK	0.769	0.0617084
207809_s_at	ATP6AP1	0.4202	9.17e-05	240129_at		1.38156	0.00913	227059_at	GPC6	0.769	0.151318
218193_s_at	GOLT1B	0.419895	0.000154	1564072_at	MYH16	1.38124	0.00855	228868_x_at	CDT1	0.769	0.0858424
212940_at	COL6A1	0.41985	0.00136	220723_s_at	CWH43	1.38083	0.0275	235226_at	CDK19	0.769	0.179458
203642_s_at	COBLL1	0.419725	0.00153	239272_at	MMP28	1.37989	0.000529	244761_at	C5orf63	0.769	0.0451806
217559_at	RPL10L	0.419667	0.00118	238398_s_at		1.3794	0.00289	1552862_at	RUSC1-AS1	0.768	0.0422614
244561_at	SLC9A1	0.419602	0.000932	1558680_s_at	PDE1A	1.37928	0.00284	1555183_at	TERF2	0.768	0.0993853
222716_s_at	SNX24	0.419545	0.000269	1569664_at		1.37924	0.0185	1566195_at		0.768	0.0376378
207738_s_at	NCKAP1	0.419416	0.00808	215168_at	TIMM17A	1.37914	0.013	208930_s_at	ILF3	0.768	0.0259582
222918_at	RAB9B	0.419082	0.00054	232093_at	SPACA6	1.37907	0.00472	240350_at		0.768	0.0334738
211026_s_at	MGLL	0.419074	0.00338	230545_at	PARD3-AS1	1.37813	0.0014	241091_at	AGO3	0.768	0.0132102
219534_x_at	CDKN1C	0.419059	0.0024	1552493_s_at	CYP11B1	1.37807	0.000258	242632_at	FGD2	0.768	0.0513932
202741_at	PRKACB	0.418932	0.00028	228755_at	GIGYF1	1.37797	0.00187	207552_at	ATP5G2	0.767	0.071176
222122_s_at	THOC2	0.418864	0.000131	1562484_at	MEIOC	1.37743	0.0328	219957_at	RUFY2	0.767	0.0358373
1554105_at	TMEM185A	0.41884	0.000145	1555794_at	ARL17B///ARL17A	1.37718	0.046	242453_at		0.767	0.1405
209234_at	KIF1B	0.418811	0.000179	209109_s_at	TSPAN6	1.37685	0.0865	1552715_a_at	RXFP1	0.766	0.0493292
221479_s_at	BNIP3L	0.418766	0.00227	240965_at		1.37678	0.0472	1560906_at		0.766	0.0690549
222258_s_at	SH3BP4	0.418668	0.000167	1570575_at		1.37609	0.0134	1561708_at	MB21D1	0.766	0.0654833
205004_at	NKRF	0.418408	0.000154	206640_x_at	GAGE12D///GAGE12F///GAGE2A///GAGE12H///GAGE12E///GAGE12B///GAGE12C///GAGE12G///GAGE12I///GAGE7///GAGE6///GAGE5///GAGE4///GAGE2C	1.37572	0.229	202075_s_at	PLTP	0.766	0.265824
228310_at	ENAH	0.418374	0.00403	1560851_at	LINC00619	1.37563	0.0565	228144_at	ZNF300	0.766	0.115646
203909_at	SLC9A6	0.418336	0.000171	1567856_x_at	ZNF29P	1.37563	0.0299	240247_at		0.766	0.0100937
205663_at	PCBP3	0.418249	0.00277	243865_x_at		1.37357	0.00376	242612_at		0.766	0.16129
244128_x_at	GLIS1	0.418218	0.000611	243776_at	LOC105374428	1.37309	0.0261	203358_s_at	EZH2	0.765	0.0218688
208273_at	ZNF670-ZNF695///ZNF670///ZNF695	0.41804	0.0103	1561528_at	LOC101927592	1.37256	0.00272	209781_s_at	KHDRBS3	0.765	0.0966034
211749_s_at	VAMP3	0.417961	0.000193	224083_s_at	PRO1596	1.37235	0.00576	213667_at	TMEM265///SRCAP	0.765	0.0422538
215441_at		0.417726	0.108	1554921_a_at	SCEL	1.37233	0.0182	220665_at	LUZP4	0.765	0.176403
210987_x_at	TPM1	0.417698	0.000121	218744_s_at	PACSIN3	1.37173	0.000671	228828_at	TSPOAP1-AS1	0.765	0.116847
240925_at		0.417596	0.0167	1557717_at	LINC00550	1.37132	0.0205	234571_at		0.765	0.0776511
213659_at	ZNF75D	0.416979	0.000604	213958_at	CD6	1.37131	0.00458	204319_s_at	RGS10	0.764	0.101457
205110_s_at	FGF13	0.41684	0.000205	205164_at	GCAT	1.37063	0.0599	204603_at	EXO1	0.764	0.0966773
209279_s_at	NSDHL	0.416717	0.000118	241306_at		1.37045	0.025	205817_at	SIX1	0.764	0.087429
1569566_at	TBC1D1	0.4167	0.0115	234236_at	AMBRA1	1.37034	0.0237	207575_at	GOLGA6A	0.764	0.0381614
238139_at	LOC101928728	0.416638	0.000456	213871_s_at	DNPH1	1.36967	0.00197	224019_at	SCD5	0.764	0.0737872
227809_at	ZC3H6	0.416622	0.000945	1554022_at	CCDC13	1.36946	0.0102	1560491_at	LOC102546299	0.763	0.0918459
218436_at	SIL1	0.416586	0.00097	1562696_at	FAM155A-IT1	1.36943	0.0251	1569675_at	POU2AF1	0.763	0.0991866
225338_at	ZYG11B	0.416477	0.000215	216555_at	PRR14L	1.36879	0.000481	221088_s_at	PPP1R9A	0.763	0.0797024
232184_at	ALS2	0.416456	0.000418	242054_s_at	SIX3	1.36831	0.00434	234316_x_at	KLK12	0.763	0.0356997
220850_at	MORC1	0.416397	0.00155	1566517_at		1.36819	0.0187	1556624_at		0.762	0.254109
220340_at	GREB1L	0.416189	0.00026	231004_s_at		1.36813	0.000846	203145_at	SPAG5	0.762	0.0093372
200952_s_at	CCND2	0.415966	0.000381	1553226_at	LINC00052	1.36779	0.00863	205549_at	PCP4	0.762	0.0892052
209565_at	RNF113A	0.41571	0.000245	1559770_at		1.36777	0.00234	219491_at	LRFN4	0.762	0.141363
227880_s_at	TMEM185A	0.415574	0.000196	1560395_at		1.36765	0.0392	220091_at	SLC2A6	0.762	0.118487
226881_at	GRPEL2	0.415486	0.000633	1564083_at	LOC101926975	1.36739	0.0158	235355_at	CSRNP3	0.762	0.218165
201161_s_at	YBX3	0.41499	0.000162	237634_at		1.3666	0.0339	1553321_a_at	SULT1C4	0.761	0.0414923
230651_at		0.414934	0.00036	1568784_at	LOC102725116	1.36644	0.03	1562280_at		0.761	0.0838627
226626_at	THOC2	0.414626	0.000231	229273_at	SALL1	1.36628	0.0354	204235_s_at	GULP1	0.761	0.310594
212959_s_at	GNPTAB	0.414496	0.00193	205838_at	GYPA	1.366	0.004	217557_s_at	CPM	0.761	0.0368813
200764_s_at	CTNNA1	0.414287	0.00099	226103_at	NEXN	1.36535	0.0335	1561853_a_at	IL23R	0.76	0.185263
230287_at	SGSM1	0.414188	0.0158	244435_at	FAM196A	1.36503	0.0121	1562216_at		0.76	0.0834964
225418_at	NECTIN2	0.414092	9.82e-05	203973_s_at	CEBPD	1.365	0.0178	1566441_at		0.76	0.0489324
226452_at	PDK1	0.414043	0.000271	237387_at		1.36435	0.0257	204712_at	WIF1	0.76	0.0769935
216873_s_at	ATP8B2	0.413941	0.00078	212606_at	WDFY3	1.36434	0.0295	217427_s_at	HIRA	0.76	0.0204676
218800_at	SRD5A3	0.413747	0.00295	1561532_at	DACT3-AS1	1.36427	0.00172	241585_at	LRRC4C	0.76	0.109778
1569479_at	ZNF718	0.413644	0.000246	209728_at	HLA-DRB4	1.36379	0.0889	243233_at		0.76	0.147948
209958_s_at	BBS9	0.413537	0.00023	233695_s_at	CECR2	1.36369	0.000295	44040_at	LOC101927826///FBXO41	0.76	0.002142
225548_at	SHROOM3	0.413459	0.000144	1558661_at	LOC100506207	1.36305	0.00375	235736_at	SMKR1	0.759	0.088605
236037_at	ARFGEF3	0.413386	0.00269	219054_at	NPR3	1.36268	0.000963	204641_at	NEK2	0.758	0.156546
206626_x_at	SSX1	0.41333	0.00386	202018_s_at	LTF	1.36256	0.147	235112_at	KIAA1958	0.758	0.072419
217388_s_at	KYNU	0.413108	0.0128	242128_at	OTX2	1.36246	0.057	239392_s_at	POGK	0.758	0.0096436
235742_at	RHOC	0.412963	0.00119	216638_s_at	PRLR	1.36238	0.0177	240745_at	LOC101927760	0.758	0.0654253
202133_at	WWTR1	0.412595	0.0477	242306_at		1.36235	0.00446	214642_x_at	MAGEA10-MAGEA5///MAGEA5	0.756	0.101907
201559_s_at	CLIC4	0.412387	0.000233	240935_at		1.36193	0.00233	1554271_a_at	CENPL	0.755	0.0155456
203256_at	CDH3	0.412377	0.00392	1557762_at	LOC105377458	1.36174	0.0124	1568732_at		0.755	0.0700971
226876_at	FAM101B	0.412253	0.000226	1556666_a_at	TTC6	1.36169	0.00715	218796_at	FERMT1	0.755	0.110167
226837_at	SPRED1	0.412151	0.00117	229353_s_at	NUCKS1	1.36158	0.00135	232641_at	ZNF596	0.755	0.0283047
1562835_at		0.412017	0.0946	205154_at	LRRN2	1.36128	0.073	1554624_a_at	SIRPB1	0.754	0.112557
242414_at	QPRT	0.411826	0.000164	234494_x_at		1.3612	0.0432	213834_at	IQSEC3	0.754	0.0592016
206643_at	HAL	0.411731	0.0103	205852_at	CDK5R2	1.36106	0.00363	215213_at	NUP54	0.754	0.0823549
232471_at		0.411698	0.054	1570650_at	KYAT1	1.36023	0.00162	242307_at	ZNF789	0.754	0.092421
226811_at	FAM46C	0.411671	0.0807	215843_s_at	TLL2	1.35969	0.000955	243611_at	MICALCL	0.754	0.051743
206540_at	GLB1L	0.411653	0.00579	241651_at		1.35951	0.000399	1553907_a_at	EXD1	0.753	0.117363
225366_at	PGM2	0.41159	0.000418	1569936_a_at	ZNF664	1.35921	0.00606	1560107_at	LOC105372793	0.753	0.16042
212792_at	DPY19L1	0.411285	0.000701	1570444_at	LOC643201	1.35898	0.00808	1562290_at		0.753	0.14392
226279_at	PRSS23	0.411095	0.00307	207836_s_at	RBPMS	1.35875	0.0385	1563014_at	RPS15	0.753	0.0477644
220201_at	RC3H2	0.411053	0.000185	227297_at	ITGA9	1.35844	0.0269	209922_at	BRAP	0.753	0.0755341
223893_at	ENAM	0.410926	0.000175	239326_at		1.35759	0.00178	210559_s_at	CDK1	0.753	0.0682604
238697_at	SMIM10L2A	0.410751	0.0205	235821_at	WISP1	1.35746	0.00434	240623_at		0.753	0.0484602
221832_s_at	LUZP1	0.410747	0.000705	239974_at	LOC728095	1.35704	0.0089	1554974_at	ACY3	0.752	0.226364
203440_at	CDH2	0.410728	0.000174	227036_at	RASAL2	1.35695	0.00307	1558164_s_at	PEX13	0.752	0.0357361
224073_at	LINC01521	0.410573	0.00145	209120_at	NR2F2	1.35687	0.0618	1560098_at		0.752	0.124534
1554609_at	LOC100287896	0.410505	0.000722	1556996_at	LEPROT	1.3568	0.00986	1564237_at		0.752	0.0897925
225299_at	MYO5B	0.410477	0.00271	241567_at		1.35677	0.0403	204330_s_at	MRPS12	0.752	0.0331715
32502_at	GDPD5	0.410385	0.00323	1568900_a_at	ZNF568	1.35592	0.0737	218585_s_at	DTL	0.752	0.158138
225165_at	PPP1R1B	0.410377	0.0132	211635_x_at	IGHV4-31///IGHM///IGHG4///IGHG3///IGHG1///IGHD///IGHA2///IGHA1	1.3558	0.108	228933_at	NHS	0.752	0.122207
235521_at	HOXA3	0.410224	0.0242	233822_x_at		1.35557	0.0584	239143_x_at	RNF138	0.752	0.0149512
210139_s_at	PMP22	0.410123	0.00119	1570100_at		1.35552	0.0145	1561351_at		0.751	0.139156
202746_at	ITM2A	0.409938	0.000215	205392_s_at	CCL15-CCL14///CCL14	1.35498	0.00792	212097_at	CAV1	0.751	0.0731119
242280_x_at	CPEB4	0.409429	0.00707	1552735_at	PCDHGA4	1.35481	0.00764	212563_at	MIR7112///BOP1	0.751	0.0311679
217419_x_at	AGRN	0.409368	0.00456	227529_s_at	AKAP12	1.35479	0.032	225532_at	CABLES1	0.751	0.224344
232291_at	MIR17HG///MIR92A1///MIR20A///MIR19B1///MIR19A///MIR18A///MIR17	0.409311	0.000312	227771_at	LIFR	1.3546	0.00254	231351_at		0.751	0.0997627
236785_at	LOC101928461	0.409307	0.0554	205020_s_at	ARL4A	1.35458	0.0239	239826_at		0.751	0.0589767
200831_s_at	SCD	0.409293	0.000155	214768_x_at	IGKC	1.35439	0.103	242904_x_at		0.751	0.198079
232322_x_at	STARD10	0.409199	0.000156	1561244_at		1.35411	0.0357	244555_at		0.751	0.159609
212895_s_at	ABR	0.408649	0.00108	222463_s_at	BACE1	1.3539	0.0202	1558372_at	CNOT7	0.75	0.135859
218700_s_at	RAB29	0.408626	0.00047	234789_at		1.35384	0.0204	1558394_s_at	KRT7	0.75	0.107767
41386_i_at	KDM6B	0.408611	0.00364	211526_s_at	RTEL1-TNFRSF6B///RTEL1	1.35372	0.00323	1569191_at	ZNF826P	0.75	0.208199
201312_s_at	SH3BGRL	0.408501	0.000724	216777_at		1.35315	0.0203	213371_at	LDB3	0.75	0.0841265
206508_at	CD70	0.408473	0.000118	235405_at	GSTA4	1.35262	0.0125	223170_at	TMEM98	0.75	0.279234
204579_at	FGFR4	0.408375	0.008	238169_at		1.35257	0.0167	228619_x_at	TIPRL	0.75	0.0063978
203912_s_at	DNASE1L1	0.408353	0.000686	215049_x_at	CD163	1.35257	0.136	228878_s_at	CFC1B	0.75	0.0906088
209240_at	OGT	0.408246	0.000215	1563507_at		1.35245	0.0563	241297_at		0.75	0.0287819
201311_s_at	SH3BGRL	0.407978	0.000155	1552809_at	RFX4	1.35229	0.00543	241733_at	C18orf54	0.75	0.0334486
228907_at		0.407901	0.00109	237053_at	SYNDIG1L	1.3516	0.000304	243866_x_at		0.75	0.0829842
225011_at	PRKAR2A	0.407743	0.000221	214073_at	CTTN	1.35157	0.0146	1557172_x_at	NEK8	0.749	0.0654435
223951_at		0.407486	0.0114	1556133_s_at	TEX36-AS1	1.35119	0.00612	1569201_a_at		0.749	0.111721
201294_s_at	WSB1	0.407381	0.0189	1561660_at	SLC25A53	1.35078	0.0175	202498_s_at	SLC2A3	0.749	0.112942
207983_s_at	STAG2	0.40721	0.000197	1570051_at	RNF144A	1.3507	0.0108	232108_at	SCRN3	0.749	0.0254561
202471_s_at	IDH3G	0.406736	0.00022	202599_s_at	NRIP1	1.35021	0.0346	232420_x_at	MAN1B1-AS1	0.749	0.0256054
224036_s_at	LMBR1	0.406723	0.000174	218865_at	2016-03-01	1.34954	0.0164	210612_s_at	SYNJ2	0.748	0.147359
229107_at		0.406423	0.000476	1568662_at	PWRN2	1.34934	0.0419	222039_at	KIF18B	0.748	0.0236238
209348_s_at	MAF	0.406145	0.00176	236277_at	PAK3	1.34876	0.0371	224833_at	ETS1	0.748	0.248187
208986_at	TCF12	0.405994	0.00017	242649_x_at	HMGN2P46	1.34869	0.0319	231771_at	GJB6	0.748	0.296568
227887_at	FOXN3-AS1	0.405869	0.000177	241103_at	PPP4R3B	1.34856	0.0298	244260_at		0.748	0.0649904
1569699_at	AK7	0.405729	0.00907	204006_s_at	FCGR3B///FCGR3A	1.34825	0.129	1553295_at	ABCA13	0.747	0.144945
219958_at	TMEM74B	0.405318	0.0113	240055_at		1.34808	0.0105	219032_x_at	OPN3	0.747	0.0238052
202602_s_at	HTATSF1	0.405272	0.000573	244602_at		1.34769	0.00778	220940_at	ANKRD36B	0.747	0.0960233
1554464_a_at	CRTAP	0.405054	0.0408	236859_at	RUNX2	1.34727	0.00996	228674_s_at	EML4	0.747	0.0205176
229370_at		0.40499	0.000248	227398_s_at	MIDN	1.34722	0.0248	242573_at		0.747	0.0105706
236322_at		0.404949	0.00881	224271_x_at	FRMD8P1	1.3472	0.00389	66053_at	HNRNPUL2-BSCL2///HNRNPUL2	0.747	0.110275
1552523_a_at	TIGD4	0.404728	0.00172	1553179_at	ADAMTS19	1.34699	0.0108	1553215_s_at	CCDC7	0.746	0.075181
206858_s_at	HOXC6	0.404632	0.0139	213371_at	LDB3	1.34642	0.00775	204475_at	MMP1	0.746	0.199824
215093_at	NSDHL	0.40458	0.000523	225745_at	LRP6	1.34616	0.00944	227850_x_at	CDC42EP5	0.746	0.199921
204321_at	NEO1	0.404568	0.000133	203794_at	CDC42BPA	1.34594	0.0093	228214_at	SOX6	0.746	0.089166
235320_at	ARL6	0.404542	0.00136	237509_at	LINC01616	1.34525	0.00715	235118_at	CADM2	0.746	0.359096
206414_s_at	ASAP2	0.40433	0.00154	208533_at	SOX1	1.34492	0.00165	240563_at		0.746	0.142956
215442_s_at	TSHR	0.404314	0.00395	217417_at	MYO5A	1.34408	0.0246	232278_s_at	DEPDC1	0.745	0.0987908
1565867_a_at	LOC441155///ZC3H11A	0.404123	0.00249	240575_at		1.34381	0.00134	239600_at		0.745	0.0723742
225270_at	NEO1	0.403988	0.000819	224442_at	PHF6	1.34363	0.0124	243347_at		0.745	0.0819534
1569867_at	EME2	0.403958	0.00424	225571_at	LIFR	1.34341	0.108	203474_at	IQGAP2	0.744	0.108021
1555560_at	UGGT2	0.403834	0.0236	239048_at		1.34249	0.00208	211207_s_at	ACSL6	0.744	0.0933427
216502_at	ISG20L2	0.403749	0.0772	239987_at		1.34204	0.00648	222453_at	CYBRD1	0.744	0.315035
228027_at	ARMCX5-GPRASP2///GPRASP2	0.403654	0.000115	200986_at	SERPING1	1.342	0.0225	228245_s_at	LOC100509445///LOC728715///OVOS///OVOS2	0.744	0.207395
209420_s_at	SMPD1	0.403651	0.000336	1556602_at		1.34199	0.0104	1570420_at	STXBP2	0.743	0.0604395
212703_at	TLN2	0.403523	0.00128	212698_s_at	2016-09-10	1.34175	0.078	221698_s_at	CLEC7A	0.743	0.473114
203096_s_at	RAPGEF2	0.403454	0.00178	219134_at	ADGRL4	1.34148	0.0352	1553587_a_at	POLE4	0.742	0.0052219
1555912_at	ST7-AS1	0.403333	0.0108	237739_at	BGLT3	1.3412	0.00027	210113_s_at	NLRP1	0.741	0.102434
228919_at		0.402605	0.000488	1561511_at		1.34118	0.0509	212148_at	PBX1	0.741	0.257262
212727_at	DLG3	0.402433	0.00108	1552487_a_at	BNC1	1.34057	0.0181	218653_at	SLC25A15	0.741	0.139281
201565_s_at	ID2	0.402425	0.00162	217132_at		1.34009	0.0485	220361_at	IQCH	0.741	0.169841
204967_at	SHROOM2	0.402286	0.0011	1554354_at	SIAE	1.33977	0.0811	223825_at	RIC1	0.741	0.0571196
239200_at		0.402167	0.00111	235995_at	PUM2	1.33971	0.0154	230519_at	FAM124A	0.741	0.170237
1566973_at		0.402076	0.0112	217698_at		1.3396	0.0413	1554018_at	GPNMB	0.74	0.216569
204920_at	CPS1	0.401991	0.00546	203547_at	CD4	1.33944	0.0274	204679_at	KCNK1	0.74	0.169267
228989_at	TYMSOS	0.401844	0.00393	235841_at		1.33932	0.0123	218009_s_at	PRC1	0.74	0.0824799
231397_at	PLPPR5	0.401779	0.00117	214038_at	CCL8	1.33927	0.00721	222036_s_at	MCM4	0.74	0.0160872
235161_at	RASSF8-AS1	0.401651	0.0017	216914_at	CDC25C	1.33914	0.00349	1565807_at		0.739	0.106397
224685_at	AFDN	0.401649	0.000983	1564040_a_at	TMEM235	1.33882	0.0128	203785_s_at	DDX28	0.739	0.0845659
217630_at	ANGEL2	0.401573	0.0131	236255_at	PLEKHG4B	1.33863	0.0121	1562424_at	LOC285889	0.738	0.0278685
220348_at	KLHL29	0.401556	0.00445	1553539_at	KRT74	1.33862	0.0023	1563149_at		0.738	0.105885
229513_at	STRBP	0.401276	0.000517	230720_at	RNF182	1.33852	0.00896	219294_at	CENPQ	0.738	0.0146885
209784_s_at	JAG2	0.400825	0.000189	214809_at	LOC100294145	1.33825	0.00881	227399_at	VGLL3	0.738	0.163757
211708_s_at	SCD	0.400764	0.000213	201911_s_at	FARP1	1.33824	0.0558	240128_at		0.738	0.0608406
244360_at	FBXL17	0.400665	0.000886	1553080_at	CSN1S2AP	1.33807	0.00847	217513_at	MILR1	0.737	0.135609
218455_at	NFS1	0.400611	0.000186	1555320_a_at	STAB1	1.33785	0.013	217575_s_at	SOS2	0.737	0.200886
213307_at	SHANK2	0.40052	0.0639	208131_s_at	PTGIS	1.33777	0.00789	236390_at	SLX4IP	0.737	0.0925676
213343_s_at	GDPD5	0.400416	0.000281	1553778_at	WBSCR27	1.33761	0.00892	1556435_at	LOC400622	0.736	0.0874602
1555025_at	TMEM26	0.400201	0.085	204991_s_at	NF2	1.33755	0.00123	1556622_s_at		0.736	0.186273
1560797_s_at	LOC101927830///TMLHE-AS1	0.400186	0.000732	1553194_at	NEGR1	1.33742	0.0395	203186_s_at	S100A4	0.736	0.3113
221533_at	FAM162A	0.400175	0.00181	244717_x_at	SV2B	1.33729	0.00375	224563_at	WASF2	0.736	0.112407
230282_at	TSPAN3	0.400156	0.00244	209526_s_at	HDGFRP3	1.33717	0.0248	235057_at	ITCH	0.736	0.0601338
204040_at	RNF144A	0.400055	0.000502	239806_at		1.33706	0.0449	236852_at	FBXO43	0.736	0.132957
202555_s_at	MYLK	0.400053	0.000159	238264_at		1.33681	0.00746	242492_at	CLNS1A	0.736	0.0415894
205171_at	PTPN4	0.399852	0.00126	206145_at	RHAG	1.33636	0.0241	244303_at		0.736	0.0633944
203420_at	FAM8A1	0.399823	0.000176	1558121_at	CSRNP3	1.33616	0.0212	1556606_at	NAV2	0.735	0.271794
228494_at	PPP1R9A	0.399686	0.000142	1561347_a_at	LOC101927166	1.33585	0.0136	1559020_a_at		0.735	0.186837
234248_at		0.399642	0.0152	236399_at	LOC101927851	1.33572	0.0401	1559332_at		0.735	0.0384696
1566442_at		0.399642	0.00022	1555533_at	QRFPR	1.33511	0.00611	203755_at	BUB1B	0.735	0.101661
234954_at		0.399538	0.000529	223313_s_at	SNORA11E///SNORA11D///MAGED4///MAGED4B	1.33467	0.132	219306_at	KIF15	0.735	0.0534659
227890_at	TMEM198	0.399477	0.00181	1566848_x_at		1.33406	0.0425	223278_at	GJB2	0.735	0.366321
233090_at		0.399116	0.000286	1255_g_at	GUCA1A	1.33391	0.0167	225202_at	RHOBTB3	0.735	0.0516836
209620_s_at	ABCB7	0.399113	0.00023	205837_s_at	GYPA	1.33358	0.0218	225891_at	TPRN	0.735	0.0931814
227182_at	SUSD3	0.398949	0.00183	224237_at		1.33333	0.0438	236611_at	LOC101928000	0.735	0.0378313
236423_at		0.398944	0.00679	238304_at		1.33314	0.0116	238311_at		0.735	0.0344944
213510_x_at	USP32P2	0.398573	0.00376	226415_at	VAT1L	1.33255	0.00976	242682_at		0.735	0.06625
204981_at	SLC22A18	0.398517	0.00165	238756_at	GAS2L3	1.33253	0.000987	202289_s_at	TACC2	0.734	0.15579
222222_s_at	HOMER3	0.398472	0.000311	1556940_at	LOC283484	1.3324	0.0101	203771_s_at	BLVRA	0.734	0.17615
223194_s_at	SLC22A23	0.398451	0.000431	227995_at	PLXDC2	1.33239	0.0115	213436_at	CNR1	0.734	0.157939
203488_at	ADGRL1	0.398378	0.00112	234692_at		1.33223	0.0286	226350_at	CHML	0.734	0.0491706
219387_at	CCDC88A	0.398324	0.000765	1564294_at		1.33193	0.0169	231299_at	AGAP3	0.734	0.0789966
233784_at	LOC101927769	0.398094	0.0215	235463_s_at	CERS6	1.33147	0.00795	232065_x_at	CENPL	0.734	0.0162398
213581_at	PDCD2	0.398026	0.000107	200952_s_at	CCND2	1.33101	0.0427	1562817_at		0.733	0.0312134
228551_at	DENND5B	0.397835	0.000767	1559282_at		1.33097	0.0107	1568844_at	LOC101929528	0.733	0.0969601
202022_at	ALDOC	0.397755	0.000359	1555448_at	AP5M1	1.33089	0.02	243481_at	RHOJ	0.733	0.125441
235681_at		0.397679	0.00628	1569468_at	ZNF876P	1.33087	0.0849	1557803_at		0.732	0.0654914
224135_at	WDR87	0.397659	0.0337	201976_s_at	MYO10	1.33078	0.0357	214724_at	DIXDC1	0.732	0.194477
227478_at	SETBP1	0.397656	0.00162	217326_x_at	IL23A///TRBV19	1.33077	0.00159	220187_at	STEAP4	0.732	0.101045
234244_at	RPF1	0.397559	0.00434	231000_at		1.33065	0.000561	242345_at	COL28A1	0.732	0.104546
228908_s_at	LOC642852	0.39748	0.000388	1570268_at	LOC101929210	1.33065	0.0461	244308_at	LOC101927699	0.732	0.112488
213099_at	ANGEL1	0.397436	0.000348	229281_at	NPAS3	1.33008	0.0515	202338_at	TK1	0.731	0.0486221
1552519_at	ACVR1C	0.397183	0.00301	225532_at	CABLES1	1.32993	0.0359	235280_at	POLR1A	0.731	0.135669
214650_x_at	MOG	0.397031	0.00424	1552609_s_at	IFNL3///IFNL2	1.32977	0.000152	241901_at	LOC101929988	0.731	0.0581105
243591_at		0.396794	0.000446	215008_at	TLL2	1.32956	0.0429	1560803_at	DNAH3	0.73	0.0882469
242086_at	SPATA6	0.396502	0.00233	1553645_at	CCDC141	1.32951	0.0852	243475_at	CBL	0.73	0.0332376
200601_at	ACTN4	0.396358	0.00044	1553171_x_at	LRRN4	1.32871	0.0422	208002_s_at	ACOT7	0.729	0.0861306
211673_s_at	MOCS1	0.396332	0.0006	240143_at		1.32853	0.0344	219895_at	TMEM255A	0.729	0.411307
213334_x_at	HAUS7	0.396295	0.000271	1559103_s_at	LOC105377371	1.32847	0.0653	227907_at	TUBGCP4	0.729	0.122987
222262_s_at	ETNK1	0.395969	0.000192	1567527_at		1.32771	0.0476	228825_at	PTGR1	0.729	0.076419
242993_at		0.395897	0.000401	207819_s_at	ABCB4	1.32754	0.0241	232795_at		0.729	0.0678089
1565627_a_at		0.395793	0.0013	241040_at		1.3275	0.000885	1569029_at	METAP1D	0.728	0.0589293
202834_at	AGT	0.395792	0.0011	209094_at	DDAH1	1.32718	0.0566	209258_s_at	SMC3	0.728	0.0083299
238964_at	FIGN	0.395665	0.00653	229731_at	FOXS1	1.32646	0.00327	227514_at	ITPRIPL2	0.728	0.0248643
228195_at	C2orf88	0.395604	0.00894	215076_s_at	COL3A1	1.32638	0.0257	237009_at		0.728	0.327904
213326_at	VAMP1	0.395512	0.000752	215925_s_at	CD72	1.32603	0.00892	240016_at		0.728	0.0557126
213182_x_at	CDKN1C	0.395499	0.000365	228246_s_at	SPTBN1	1.32573	0.00599	244118_at	GABRA1	0.728	0.173703
226474_at	NLRC5	0.394977	0.000251	208352_x_at	ANK1	1.32551	0.00429	210029_at	IDO1	0.727	0.101766
201865_x_at	NR3C1	0.394967	0.000249	1561149_at		1.32551	0.0065	1553147_at	RANBP3L	0.726	0.0767748
224314_s_at	EGLN1	0.394856	0.0516	210219_at	SP100	1.32541	0.00462	1561690_at		0.726	0.0327553
241405_at	TOB1-AS1	0.394847	0.017	237645_at		1.32532	0.00876	1562386_s_at	ZNF501	0.726	0.0954343
237447_at	ADORA2A-AS1	0.394697	0.000739	208245_at	RAB9BP1	1.32521	0.00454	1569157_s_at	LOC100505555///ZNF846	0.726	0.322501
210050_at	TPI1	0.394608	0.000457	1559976_at	LOC100506314	1.32485	0.00244	204944_at	PTPRG	0.726	0.142535
218999_at	TMEM140	0.394512	0.00356	211198_s_at	ICOSLG	1.32484	0.011	217451_at		0.726	0.15668
226001_at	KLHL5	0.394083	0.000191	228985_at	OSBPL8	1.32428	9.63e-05	230625_s_at	TSPAN12	0.726	0.14411
244201_at		0.393841	0.0249	213148_at	C2orf72	1.32425	0.00323	233462_at	TBC1D28	0.726	0.134828
225292_at	COL27A1	0.39369	0.0051	1569345_at		1.3242	0.104	235737_at	TSLP	0.726	0.165352
205579_at	HRH1	0.393651	0.0441	1569587_at	PIK3C2A	1.32324	0.0137	237868_x_at		0.726	0.108758
202830_s_at	SLC37A4	0.393634	0.000378	224215_s_at	DLL1	1.32315	0.0221	240671_at		0.726	0.155476
218510_x_at	FAM134B	0.393452	0.00908	1563637_at	LOC729652	1.3229	0.0283	242802_x_at		0.726	0.158231
1565567_at		0.393446	0.000207	1561090_at	LINC01538	1.32268	0.0155	1552680_a_at	KNL1	0.725	0.0268046
213264_at	PCBP2	0.393402	0.000385	216432_at	SLC28A2	1.32172	0.00489	1557217_a_at	FANCB	0.725	0.191914
234125_at		0.39326	0.00264	226022_at	SASH1	1.32159	0.0163	1559728_at	ZBTB40	0.725	0.0578907
201021_s_at	DSTN	0.393051	0.00031	222937_s_at	MMP28	1.32113	0.000353	208932_at	PPP4C	0.725	0.0698578
240054_at		0.393045	0.00298	237532_at		1.32109	0.0161	211425_x_at	SSX4B///SSX4	0.725	0.340159
204992_s_at	PFN2	0.392705	0.00017	221076_at	PELO	1.32085	0.017	215152_at	MYB	0.725	0.153069
214718_at	GATAD1	0.39265	0.000499	219908_at	DKK2	1.32081	0.0155	229391_s_at	FAM26F	0.725	0.384415
211605_s_at	RARA	0.3924	0.00245	233032_x_at		1.32069	0.0561	238826_x_at	WDR12	0.725	0.0332195
217929_s_at	KIAA0319L	0.392394	0.000245	238253_at	WDR72	1.32037	0.0108	241816_at		0.725	0.0130218
226422_at	ERGIC2	0.392326	0.000798	237394_at		1.31995	0.0111	202948_at	IL1R1	0.724	0.186142
234351_x_at	TRPS1	0.392193	0.000474	1558372_at	CNOT7	1.31993	0.0391	214986_x_at	PPIL2	0.724	0.0755289
226199_at	UPRT	0.392162	0.000689	1552280_at	TIMD4	1.31815	0.0326	220105_at	RSPH14	0.724	0.101375
234994_at	TMEM200A	0.392085	0.00194	235438_at	CYP7B1	1.31789	0.0483	220466_at	CCDC15	0.724	0.0514375
219135_s_at	LMF1	0.392029	0.00166	204846_at	CP	1.31774	0.00946	220474_at	SLC25A21	0.724	0.194513
215847_at	LOC101930458///HERC2P3	0.391982	0.0381	1568872_at	ISPD-AS1	1.31774	0.0015	244367_at		0.724	0.136317
230096_at		0.39196	0.00948	230875_s_at	ATP11A	1.31767	0.116	1553873_at	KLHL34	0.723	0.0763064
208358_s_at	UGT8	0.391855	0.000755	215746_at		1.31755	0.00117	1570105_at		0.723	0.110591
223404_s_at	TRMT1L	0.391848	0.000409	1554835_a_at	B3GNT5	1.3169	0.0192	203063_at	PPM1F	0.723	0.0428115
209691_s_at	DOK4	0.391805	0.00113	1568667_s_at	PLIN5	1.31672	0.000655	231879_at	COL12A1	0.723	0.177333
1563468_at		0.391728	0.000361	234897_s_at	LY6G6F///LY6G6D	1.31614	0.00453	232082_x_at	SPRR3	0.723	0.140744
204447_at	LZTS3	0.391712	0.0136	244260_at		1.3161	0.0072	235154_at	TAF3	0.723	0.0456449
237008_at	POU3F3	0.391701	0.00257	240093_x_at		1.31589	0.0464	240781_x_at	DCUN1D1	0.723	0.0257238
218432_at	FBXO3	0.391558	0.000685	225079_at	EMP2	1.31571	0.0305	241036_at		0.723	0.0151735
209629_s_at	NXT2	0.391385	0.000215	231553_s_at	MICAL3	1.31569	0.000423	243925_at		0.723	0.0419289
218024_at	MPC1	0.391097	0.00029	234075_at		1.31539	0.0192	1556672_a_at	RBM6	0.722	0.0494831
231367_s_at		0.391046	0.00485	203917_at	CXADR	1.31473	0.00244	1563867_at	LOC283194	0.722	0.0379321
1553962_s_at	RHOB	0.390898	0.000689	243716_at	LINC-PINT	1.31393	0.013	1569484_s_at	MDN1	0.722	0.0420137
210753_s_at	EPHB1	0.390862	0.00105	222529_at	SLC25A37	1.31388	0.0114	206698_at	XK	0.722	0.058055
1558027_s_at	PRKAB2	0.39086	0.000626	1558494_at		1.31369	0.0572	217414_x_at	HBA2///HBA1	0.722	0.473527
222190_s_at	C16orf58	0.390773	0.000323	201212_at	LGMN	1.31367	0.106	240220_at		0.722	0.0717581
1554020_at	BICD1	0.390762	0.000185	1556069_s_at	HIF3A	1.31304	0.0146	1556261_a_at	LOC105378732	0.721	0.147191
209372_x_at	TUBB2B///TUBB2A	0.390723	0.00336	227404_s_at	EGR1	1.31281	0.0456	1557384_at	LOC100506639///ZNF131	0.721	0.0542188
239242_at	SLC25A5-AS1	0.390692	0.00348	1570189_at	LINC00671	1.31235	0.0191	1557468_at		0.721	0.0868773
235075_at	DSG3	0.390523	0.00922	237151_s_at	CFAP221	1.31217	0.000768	205511_at	FLJ10038	0.721	0.0283777
236539_at	PTPN22	0.390456	0.00952	232001_at	PRKCQ-AS1	1.31088	0.00817	220448_at	KCNK12	0.721	0.189963
222334_at	LOC101929219///LOC100505650///C1orf186	0.39043	0.00492	216401_x_at	MLIP	1.31019	0.0482	1554295_x_at	TTBK2	0.72	0.134255
210655_s_at	FOXO3B///FOXO3	0.390254	0.000306	204379_s_at	FGFR3	1.31009	0.39	205222_at	EHHADH	0.72	0.0963573
218531_at	TMEM134	0.390201	0.000788	217194_at	RASAL2	1.30963	0.0206	216943_at		0.72	0.0661903
1559321_at	LOC101928858	0.390082	0.0168	208497_x_at	NEUROG1	1.30919	0.00148	235064_s_at	C20orf196	0.72	0.117245
224823_at	MYLK	0.389919	0.000382	209576_at	GNAI1	1.30847	0.0174	1559503_a_at	LOC441666	0.719	0.128073
225136_at	PLEKHA2	0.389887	0.000982	233958_at		1.30846	0.00755	218859_s_at	ESF1	0.719	0.010787
205054_at	NEB	0.389782	0.00116	210298_x_at	FHL1	1.30845	0.159	201489_at	PPIF	0.718	0.0128669
212307_s_at	OGT	0.389659	0.000133	1561926_at		1.30837	0.0217	221174_at		0.718	0.129784
204374_s_at	GALK1	0.389598	0.000718	237904_at		1.30799	0.0161	239638_at		0.718	0.0804482
231911_at	ERMN	0.389522	0.00744	204487_s_at	KCNQ1	1.30795	0.0868	244058_at	VSTM4	0.718	0.0570914
242053_at		0.389406	0.0348	241068_at	IGSF6	1.30742	0.0883	244083_at		0.718	0.185008
243952_at	TPTEP1	0.389124	0.0107	221348_at	NPPC	1.30708	0.00262	1566889_at	THADA	0.717	0.153163
226905_at	FAM101B	0.389067	0.000179	1570233_at		1.30654	0.0346	211403_x_at	VCX2	0.717	0.24889
229243_at		0.389006	0.000514	201645_at	TNC	1.30654	0.0271	242588_at		0.717	0.0482022
201539_s_at	FHL1	0.3889	0.000392	218815_s_at	TMEM51	1.30619	0.0814	1561644_x_at		0.716	0.0731327
234540_at	GCNT7	0.388809	0.00353	204268_at	S100A2	1.30535	0.0285	205425_at	HIP1	0.716	0.0754085
1568612_at	GABRG2	0.388629	0.0233	214074_s_at	CTTN	1.30529	0.00644	226591_at	PWAR6	0.716	0.105549
207564_x_at	OGT	0.388612	0.000184	206743_s_at	ASGR1	1.30521	0.000388	1552686_at	CNBD2	0.715	0.0813493
213282_at	APOOL	0.388599	0.000704	217504_at	ABCA6	1.30428	0.000981	1553298_at	C17orf77	0.715	0.20568
214762_at	ATP6V1G2	0.388534	0.00437	1561320_at		1.30408	0.00225	1568406_at		0.715	0.189115
1568627_at	PPP4R3B	0.38853	0.00714	205430_at	BMP5	1.30336	0.0399	204798_at	MYB	0.715	0.0839383
217958_at	MIR3656///TRAPPC4	0.388438	0.000313	213582_at	ATP11A	1.30292	0.0264	208010_s_at	PTPN22	0.715	0.230774
224723_x_at	LINC00998	0.38835	0.00082	235774_at	LOC100422737	1.30243	0.00355	222508_s_at	ARGLU1	0.715	0.17914
226929_at	MTHFR	0.38829	0.000651	220198_s_at	EIF5A2	1.30219	0.027	242410_s_at	CACNA1E	0.715	0.102045
239278_at	BCAS4	0.388203	0.0159	234856_at		1.30141	0.00094	1555303_at		0.714	0.171946
226828_s_at	HEYL	0.38814	0.0092	240845_at		1.30088	0.0212	1569503_at	HEATR5B	0.714	0.166864
1561523_at	CCDC65	0.388106	0.0444	233549_at	PDE1A	1.30077	0.0265	202976_s_at	RHOBTB3	0.714	0.0692768
1562955_at		0.388058	0.0111	222919_at	TRDN	1.30057	0.00561	204601_at	N4BP1	0.714	0.0767293
238469_at	OGFRL1	0.387938	0.0116	1560884_at	SLC17A1	1.30054	0.0416	209032_s_at	CADM1	0.714	0.162091
1561042_at	CASC7///AGO2	0.387881	0.00647	241942_at	PXDNL	1.30016	0.0232	226809_at	FAR2P3///FAR2P2	0.714	0.137072
1560537_at	FGF13-AS1	0.387851	0.0194	208158_s_at	OSBPL1A	1.30013	0.0736	1560318_at	ARHGAP29	0.713	0.18918
235007_at	BBS7	0.387772	0.00664	219308_s_at	AK5	1.29991	0.0181	1560680_at		0.713	0.119251
225981_at	HID1	0.387608	0.00205	219039_at	SEMA4C	1.2992	0.0061	1570200_at	HELB	0.713	0.0645848
213011_s_at	TPI1	0.387593	0.000161	215943_at	KIAA1661	1.29829	0.00497	230698_at	CALN1	0.713	0.225467
210200_at	WWP2	0.387526	0.00261	211844_s_at	NRP2	1.29799	0.00103	240619_at		0.713	0.16253
236915_at	C4orf47	0.387349	0.00688	235362_at	LOC729970	1.29746	0.0254	243807_at	NCOA7	0.713	0.152769
213929_at	EXPH5	0.387281	0.00103	225478_at	MFHAS1	1.29742	0.0513	1559759_at	KIFC3	0.712	0.0926809
243893_at	KCNC3	0.387276	0.000442	206429_at	F2RL1	1.29703	0.00962	228542_at	MRS2	0.712	0.0269951
1553192_at	ZNF441	0.387258	0.0365	239568_at	PLEKHH2	1.29695	0.0064	232858_at		0.712	0.0617267
232565_at		0.387244	0.00933	219534_x_at	CDKN1C	1.29675	0.0627	241770_x_at		0.712	0.161121
201286_at	SDC1	0.387166	0.000257	1556378_a_at	LOC101929800///LOC101927424///LOC440896	1.29639	0.0244	1555703_at	ST3GAL3	0.711	0.121944
235145_at	ZBTB7B	0.386987	0.00138	243681_at	SHANK2	1.29625	0.0422	1559504_at	MIR2682///MIR137///MIR137HG	0.711	0.201175
222068_s_at	DNAAF1	0.38688	0.0021	230822_at	TMEM61	1.29612	0.0023	1566469_at		0.711	0.0928289
222651_s_at	TRPS1	0.386003	0.00234	217613_at	TMEM144	1.29589	0.03	203065_s_at	CAV1	0.711	0.0982881
233903_s_at	ARHGEF26	0.385969	0.0115	1570357_at	STX8	1.29577	0.00104	223948_s_at	TMPRSS3	0.711	0.266044
217959_s_at	MIR3656///TRAPPC4	0.385824	0.000181	229156_s_at	PRKAG2-AS1	1.2956	0.0116	1562941_at		0.71	0.141047
212472_at	MICAL2	0.38579	0.011	234497_s_at		1.29544	0.0244	1564635_a_at	FHAD1	0.71	0.130192
212171_x_at	VEGFA	0.38577	0.000632	1569386_at		1.2954	0.00799	1568612_at	GABRG2	0.71	0.151429
1562528_at		0.385727	0.0164	219771_at	TBC1D8B	1.29506	0.00625	1568815_a_at	DDX50	0.71	0.0441488
210394_x_at	SSX4B///SSX4	0.385523	0.00968	207195_at	CNTN6	1.29464	0.0231	202870_s_at	CDC20	0.71	0.153778
238013_at	PLEKHA2	0.385336	0.0012	243823_at		1.29448	0.00188	1561272_at		0.709	0.136843
233825_s_at	CD99L2	0.385237	0.000214	218502_s_at	TRPS1	1.29443	0.0358	202954_at	UBE2C	0.709	0.08042
239041_at	HIST1H2AK	0.38507	0.000988	228750_at	COL14A1	1.29411	0.0196	209464_at	AURKB	0.709	0.0571315
230450_at	SEPT7-AS1	0.38502	0.000462	230422_at	FPR3	1.29383	0.0129	214601_at	TPH1	0.709	0.113781
1554212_s_at	KCNS2	0.38471	0.0325	237086_at	FOXA1	1.29329	0.00941	236470_at		0.709	0.0538942
224655_at	AK3	0.384603	0.0004	1564295_at	LOC401585	1.29317	0.00793	241684_at		0.709	0.0805539
1557398_at	DKFZP564C152	0.384396	0.00229	1569661_at	NPAS3	1.2931	0.0016	1555614_at	SUGT1P1	0.708	0.0393672
228956_at	UGT8	0.384359	0.00039	240018_at		1.29271	0.00282	208307_at	RBMY1J///RBMY1E///RBMY1D///RBMY1B///RBMY1F///RBMY1A1	0.708	0.177775
235309_at	RPS15A	0.384356	0.000199	1562351_at		1.29262	0.0342	210800_at	TIMM8A	0.708	0.0828961
239782_at	RBP1	0.384261	0.0739	1558579_at	FLJ37786	1.29226	0.00515	1555425_x_at	SSH2	0.707	0.0396131
207563_s_at	OGT	0.38426	0.000262	231799_at	TANC2	1.29113	0.000776	223890_at	PRO1082	0.707	0.076153
240065_at	FAM81B	0.384163	0.00307	237664_at		1.29099	0.00395	226473_at	CBX2	0.707	0.0923647
232651_at		0.38409	0.0075	238305_at		1.29092	0.00884	240442_at		0.707	0.0835886
221962_s_at	UBE2H	0.384035	0.00033	1555727_at		1.29081	0.0388	1563771_a_at	LOC101929073	0.706	0.061371
202030_at	BCKDK	0.383984	0.00077	237624_at		1.29027	0.00122	223326_s_at	GOLGA2P10	0.706	0.149278
201560_at	CLIC4	0.383647	0.000359	231910_at	NUDT14	1.28993	0.009	227908_at	TBC1D24	0.706	0.0896872
1570528_at	XYLT2	0.383642	0.00465	217198_x_at	IGHG1///IGHD///IGHA2///IGH	1.28942	0.0844	227928_at	PARPBP	0.706	0.206338
1562891_at		0.383533	0.0321	211428_at	SERPINA1	1.2893	0.00608	230263_s_at	DOCK5	0.706	0.170521
200948_at	MLF2	0.383341	0.0002	240811_at		1.28917	0.0147	239340_at	ZNF536	0.706	0.0983872
210869_s_at	MIR6756///MCAM	0.383107	0.00484	223962_at	TTC29	1.2889	0.0393	240876_x_at	TERB2	0.706	0.243891
226785_at	ATP11C	0.38298	0.000252	237530_at		1.28886	0.0408	243658_at		0.706	0.033681
1562217_at	LOC646383	0.382745	0.00585	236656_s_at	LOC100288911	1.28871	0.0304	222685_at	HAUS6	0.705	0.0318789
220710_at	ANP32A-IT1	0.382625	0.0334	210042_s_at	CTSZ	1.28813	0.0395	226021_at	RDH10	0.705	0.01305
244040_at	KCNN3	0.382589	0.00194	242115_at		1.288	0.0067	233400_at		0.705	0.0991864
239945_at		0.382364	0.0278	204447_at	LZTS3	1.28788	0.0104	1554382_at	LINC00656	0.704	0.0600909
223173_at	SPNS1	0.382304	0.000645	220487_at	SNTG2	1.28783	0.0198	1556331_a_at		0.704	0.215503
216287_at		0.382291	0.00355	205016_at	TGFA	1.28782	0.014	1561036_at	LOC105373113	0.704	0.0412688
201160_s_at	YBX3	0.38222	0.000214	207433_at	IL10	1.28599	0.00707	213943_at	TWIST1	0.704	0.139944
204068_at	STK3	0.382174	0.00147	1566688_at		1.28596	0.0225	222330_at		0.704	0.234332
204838_s_at	MLH3	0.38197	0.000208	220336_s_at	GP6	1.2859	0.00211	228523_at	NANOS1	0.704	0.306591
234081_at		0.381919	0.00707	212224_at	ALDH1A1	1.28515	0.0329	1556439_at		0.703	0.138293
210123_s_at	LOC101930361///LOC101929970///CHRFAM7A///CHRNA7	0.381914	0.00166	231494_at		1.28483	0.0117	210042_s_at	CTSZ	0.703	0.132795
212509_s_at	MXRA7	0.381771	0.084	229095_s_at	LOC100507334///LOC100288570///LIMS3-LOC440895///LOC440895	1.28475	0.0101	217059_at	MUC7	0.703	0.118285
217317_s_at	HERC2P9///HERC2P2	0.381281	0.000389	231507_at		1.28439	0.00543	241710_at	C1GALT1C1L	0.703	0.058326
208270_s_at	RNPEP	0.381256	0.000195	1567303_at		1.28424	0.0562	1552895_a_at	ANKRD30BP2	0.702	0.0116575
1564573_at	IFITM10	0.381216	0.00443	1553817_at	LOC102725315///LOC727983///POM121L10P///POM121L4P///POM121L8P///POM121L9P///POM121L1P	1.28413	0.0146	1555756_a_at	CLEC7A	0.702	0.507848
221894_at	ADCK2	0.380802	0.0012	214565_s_at	SMR3A///SMR3B	1.28404	0.00395	219693_at	AGPAT4	0.702	0.0605507
241611_s_at	FNDC3A	0.38059	0.000217	209485_s_at	OSBPL1A	1.28398	0.155	230927_at		0.702	0.0961323
205902_at	KCNN3	0.380536	0.000373	1567389_at		1.28386	0.00334	233867_at		0.702	0.0727666
202651_at	LPGAT1	0.380424	0.00241	1554891_at	LINC01580	1.28378	0.0127	238470_at	SYS1	0.702	0.0184102
1554571_at	APBB1IP	0.380258	0.0221	1570430_at		1.28358	0.00699	240682_at	LINC00293	0.702	0.0473638
230738_at		0.380104	0.000661	207816_at	LALBA	1.28337	0.0034	243648_at	ZBED6	0.702	0.0427753
212245_at	MCFD2	0.380015	0.000253	243197_at		1.28325	0.00321	1552393_at	ENTHD1	0.701	0.196542
206132_at	MCC	0.379928	0.00074	234230_at		1.28294	0.00971	1556348_at	HEATR1	0.701	0.139031
232186_at	FITM2	0.3796	0.000544	207634_at	PDCD1	1.28277	0.00666	1563404_at		0.701	0.110407
224724_at	SULF2	0.379542	0.000196	219121_s_at	ESRP1	1.28273	0.0919	1569601_at		0.701	0.0495154
205599_at	TRAF1	0.379418	0.0027	1561218_s_at	LOC728099	1.28145	0.00812	208062_s_at	NRG2	0.701	0.301886
236754_at	PPP1R2	0.379121	0.0173	222911_s_at	CXorf36	1.28132	0.0144	229310_at	KLHL29	0.701	0.0651596
232267_at	ADGRD1	0.379014	0.0837	223343_at	MS4A7	1.28129	0.0495	233875_at		0.701	0.169163
221847_at	SMIM10L1	0.378932	0.000289	205876_at	LIFR	1.28116	0.0339	240825_at		0.701	0.0853013
212419_at	ZCCHC24	0.378922	0.000356	205254_x_at	TCF7	1.28077	0.00584	244200_at		0.701	0.0140565
233911_s_at	PPM1H	0.378874	0.0149	219915_s_at	SLC16A10	1.28067	0.00624	244251_at	LCP2	0.701	0.0637578
242059_at		0.37884	0.0114	235247_at		1.28046	0.0306	1565863_at		0.7	0.135828
235902_at	HERC2P7	0.37883	0.0116	228496_s_at	CRIM1	1.28013	0.0668	1570022_at		0.7	0.179025
202438_x_at	IDS	0.378569	0.00195	222738_at	WWC2///CLDN22	1.27931	0.0201	212550_at	STAT5B	0.7	0.0800303
37278_at	TAZ	0.378316	0.000999	1560467_at	PAQR9	1.27906	0.000437	1552924_a_at	PITPNM2	0.699	0.0537934
230206_at	DOCK5	0.37826	0.00349	221200_at	ERVK3-2	1.27862	0.00327	1559893_at	GPATCH11	0.699	0.0514568
225482_at	KIF1A	0.378082	0.00127	1556235_at	CH17-408M7.1///LOC101929257///LOC101927468	1.27813	0.0677	212859_x_at	MT1E	0.699	0.139413
227868_at	LOC154761	0.378003	0.00127	202648_at	TCF3	1.27812	0.0224	237075_at	LOC101060091	0.699	0.071259
241453_at	PTK2	0.377968	0.00466	243938_x_at	DNAH5	1.27799	0.0129	1558760_at		0.698	0.156765
235061_at	PPM1K	0.377952	0.000442	237480_at		1.27772	0.00335	1561990_at	LOC157931	0.698	0.0864426
1562586_at		0.377945	0.0159	206154_at	RLBP1	1.27765	0.00979	204105_s_at	NRCAM	0.698	0.217491
201059_at	CTTN	0.37769	0.000425	37892_at	COL11A1	1.2775	0.0289	229878_at	CEP295	0.698	0.0085059
223041_at	CD99L2	0.377682	0.00047	1556730_at	LOC652993	1.2774	0.0217	232774_x_at	ZIK1	0.698	0.208141
239896_at	GS1-124K5.4	0.377615	0.000958	236893_at	HOXB-AS3	1.27725	0.00375	237104_at		0.698	0.0658181
229603_at	BBS12	0.377601	0.00174	206292_s_at	SULT2A1	1.27664	0.0228	237789_at		0.698	0.0721462
213146_at	KDM6B	0.377597	0.0255	233150_at	GALNTL5	1.27622	0.00322	239265_at	SLC35G1	0.698	0.0944054
218359_at	NRSN2	0.377426	0.00474	240462_at	CLYBL	1.27621	0.00592	1558076_at	SLF1	0.697	0.0387346
214358_at	ACACA	0.37728	0.000319	239105_at		1.2762	0.0117	1570196_at		0.697	0.176777
237412_at		0.377259	0.0131	231469_at	NTRK3-AS1	1.27616	0.000355	1570645_at		0.697	0.115299
223821_s_at	SUSD4	0.377215	0.00753	241772_at		1.27598	0.0434	201307_at	2016-09-11	0.697	0.0516365
1555344_at		0.376804	0.0418	229626_at	CCDC184	1.27579	0.00784	214238_at	GDF7	0.697	0.138004
219297_at	WDR44	0.376767	0.000891	212386_at	TCF4	1.27571	0.0257	217586_x_at		0.697	0.152364
218669_at	RAP2C	0.376682	0.000219	1559576_at	WDR78	1.27542	0.0069	231005_at		0.697	0.0619085
223362_s_at	2016-09-03	0.376534	0.00353	227231_at	KIAA1211	1.27537	0.0369	234650_at		0.697	0.11845
227733_at	TMEM63C	0.376444	0.0813	215962_at		1.27524	0.0151	240918_at	LOC101928631///ZNF77	0.697	0.0734371
1552482_at	RAPH1	0.376096	0.0163	207647_at	CDY1	1.27506	0.0209	1556173_a_at	LOC105374809	0.696	0.108025
227611_at	TARSL2	0.375992	0.0101	1569796_s_at	ATRNL1	1.27482	0.0265	1557673_at		0.696	0.129384
205931_s_at	LOC401317///CREB5	0.375906	0.0143	233623_at		1.27451	0.000114	1566040_at		0.696	0.0401828
229900_at	CD109	0.375635	0.00677	230003_at	SLC16A7	1.27449	0.0773	205260_s_at	ACYP1	0.696	0.0257521
203097_s_at	RAPGEF2	0.375623	0.000532	1566653_at		1.27449	6.74e-05	211828_s_at	TNIK	0.696	0.194139
227429_at	CRACR2B	0.375265	0.0014	228988_at	ZNF711	1.27446	0.073	223130_s_at	MYLIP	0.696	0.043249
1570653_at		0.375139	0.00802	221377_s_at	RBPJL	1.27391	0.00189	227165_at	SKA3	0.696	0.0464526
215918_s_at	SPTBN1	0.374785	0.0201	244849_at	SEMA3A	1.27386	0.0847	227714_s_at	RABL6	0.696	0.0696609
201250_s_at	SLC2A1	0.374758	0.00573	209374_s_at	IGHM	1.2737	0.169	240510_at	NBN	0.696	0.123108
1554459_s_at	CFHR3	0.37463	0.000363	1567855_at	ZNF29P	1.27345	0.0376	1554158_at	ZMYND11	0.695	0.121048
212776_s_at	OBSL1	0.374592	0.000466	207146_at	KRT32	1.27338	0.00796	1570046_at		0.695	0.171954
213181_s_at	MOCS1	0.374556	0.0012	1555413_s_at	FBXL21	1.27321	0.0193	241052_at		0.695	0.171025
203006_at	INPP5A	0.374496	0.00083	1568929_at	LOC100128343	1.27271	0.0108	242775_at		0.695	0.106995
200906_s_at	PALLD	0.374392	0.00259	217088_s_at	NCR1	1.2723	0.0127	223642_at	ZIC2	0.694	0.147263
205509_at	CPB1	0.374284	0.059	237050_at		1.27221	0.00806	244048_x_at		0.694	0.230959
201525_at	APOD	0.374283	0.0218	222747_s_at	SCML1	1.27216	0.0111	1562886_at		0.693	0.188059
244733_at		0.373828	0.0208	1566222_at		1.27211	0.0119	1565951_s_at	CHML	0.693	0.1512
201538_s_at	DUSP3	0.373782	0.000637	1560960_at		1.27182	0.0189	209714_s_at	CDKN3	0.693	0.0508571
202646_s_at	CSDE1	0.373667	0.000375	217709_at		1.27133	0.0347	211508_s_at	GH2	0.693	0.148125
203450_at	CBY1	0.373645	0.00202	1555355_a_at	ETS1	1.27131	0.167	211745_x_at	HBA2///HBA1	0.693	0.361715
202260_s_at	STXBP1	0.373603	0.000313	1563246_at	LINC01432	1.27129	0.00957	237034_at		0.693	0.134432
1552991_at	OR5P2	0.373578	0.139	219578_s_at	CPEB1	1.27101	0.0075	1553392_at	LOC102724660///EFCAB3	0.692	0.135768
1570383_at	BMP1	0.373571	0.108	60471_at	RIN3	1.27043	0.00821	1559401_a_at		0.692	0.125575
244401_at	LCA5	0.373486	0.00263	220030_at	STYK1	1.27041	0.0278	1561590_a_at	CNTFR-AS1	0.692	0.149373
242868_at		0.373434	0.0886	231737_at	CACNG4	1.2704	0.00503	214605_x_at	GPR1	0.692	0.0887563
221078_s_at	CCDC88A	0.373371	0.00115	230496_at	AMER2	1.27039	0.057	237865_x_at		0.692	0.116901
234033_at		0.373308	0.000279	243694_at		1.27028	0.00734	1556378_a_at	LOC101929800///LOC101927424///LOC440896	0.691	0.181929
202140_s_at	CLK3	0.373229	0.00789	229902_at	FLT4	1.27023	0.00416	1557277_a_at	LINC01016	0.691	0.0661908
204912_at	IL10RA	0.372885	0.000456	1570422_at	SNTG2	1.27013	0.00266	207314_x_at	KIR3DL2///KIR3DL1	0.691	0.111938
200931_s_at	VCL	0.372688	0.000346	1561956_at		1.26928	0.0143	211071_s_at	MLLT11	0.691	0.0338787
1554161_at	SLC25A27	0.372466	0.0126	236697_at		1.26901	0.0526	211944_at	PRRC2C	0.691	0.0524855
239598_s_at	LPCAT2	0.372451	0.00052	204049_s_at	PHACTR2	1.26892	0.0245	213226_at	CCNA2	0.691	0.0449427
242083_at	ZNF81	0.372176	0.0494	208934_s_at	LGALS8	1.2688	0.0152	208694_at	PRKDC	0.69	0.002089
243028_x_at		0.372137	0.00115	240731_at	PRR23D2///PRR23D1	1.26874	0.0128	216999_at	EPOR	0.69	0.186467
1561490_at	NPSR1-AS1	0.372091	0.0198	216151_at		1.2679	0.0288	220865_s_at	PDSS1	0.69	0.0064637
215131_at	IQCK	0.372077	0.0151	220751_s_at	FAXDC2	1.26764	0.00557	221403_s_at	INSL6	0.69	0.105738
241353_s_at	LOC100507507	0.372076	0.000929	204623_at	TFF3	1.26712	0.0113	237028_at	ENO1-AS1	0.69	0.131976
213283_s_at	SALL2	0.372032	0.00541	231924_at	LINC00958	1.26711	0.00326	204728_s_at	WDHD1	0.689	0.0324955
234989_at	MIR612///NEAT1	0.37177	0.00161	1562121_at	CHL1-AS1	1.26703	0.000587	213920_at	CUX2	0.689	0.141447
1555167_s_at	NAMPT	0.371654	0.00166	238891_at		1.26654	0.00443	216550_x_at	ANKRD12	0.689	0.0942288
1559867_at		0.371603	0.0556	1566171_at	RFFL	1.26642	0.00358	238134_at		0.689	0.161181
227062_at	MIR612///NEAT1	0.371397	0.00122	1558793_at	FRY-AS1	1.26627	0.0238	1552904_at	NETO1	0.688	0.117991
218499_at	STK26	0.371284	0.00051	205041_s_at	ORM2///ORM1	1.266	0.0577	1557866_at	CFAP157	0.688	0.0901762
212641_at	HIVEP2	0.371233	0.00622	236911_at	RIMKLB	1.26585	0.0102	1558406_a_at		0.688	0.117689
219305_x_at	FBXO2	0.371131	0.0038	230816_at	FAM163B	1.26574	0.00119	210469_at	DLG5	0.688	0.0402517
201455_s_at	NPEPPS	0.3711	0.000192	1554725_at	RABGAP1L	1.26556	0.0166	219873_at	COLEC11	0.688	0.140199
1562719_at	LOC101928476	0.371	0.0201	1569508_at	PRDM5	1.26548	0.036	229246_at	SRSF1	0.688	0.0849145
204306_s_at	CD151	0.370995	0.000549	222925_at	DCDC2	1.26494	0.0321	238786_at	ANK3	0.688	0.112619
211389_x_at	KIR3DS1	0.370864	0.0028	233255_s_at	BIVM	1.26492	0.049	1559746_a_at	ZNF718///ZNF595	0.687	0.0821925
210448_s_at	P2RX5	0.370746	0.000224	228608_at	NALCN	1.26473	0.0461	219591_at	CEND1	0.687	0.0603803
212729_at	DLG3	0.370585	0.000702	1553374_at	PRO2949	1.26415	0.0257	219733_s_at	SLC27A5	0.687	0.24922
211057_at	ROR1	0.37043	0.000634	1569644_at		1.26403	0.00428	229461_x_at	NEGR1	0.687	0.202692
203955_at	PPP1R26	0.370361	0.000803	1556909_at	LOC100505853	1.26385	0.00395	231914_at	NUDT14	0.687	0.184299
242624_at	ABLIM2	0.370101	0.00315	1562640_at	HOXA-AS2	1.26365	0.00697	241883_x_at		0.687	0.0757792
228268_at	FMO2	0.370004	0.0705	243027_at	IGSF5	1.26332	0.0224	203508_at	TNFRSF1B	0.686	0.248168
237807_at	SPATA12	0.369924	0.0336	219902_at	BHMT2	1.26328	0.00711	206626_x_at	SSX1	0.686	0.390371
236655_at	TPD52	0.36967	0.00127	211656_x_at	LOC101060835///HLA-DQB1	1.26301	0.00922	220476_s_at	LOC101928718///FAM212B	0.686	0.126669
227947_at	PHACTR2	0.369628	0.00122	1559988_at	ZNF483	1.26267	0.0155	227477_at	ZMYND19	0.686	0.0487454
238440_at	CLYBL	0.369576	0.0055	1554648_a_at	DUOXA1	1.26251	0.00321	231534_at	CDK1	0.686	0.16738
221196_x_at	BRCC3	0.369412	0.000333	206354_at	SLCO1B3	1.26251	0.00584	235389_at	PHF20	0.686	0.0246217
229439_s_at	RBM47	0.369401	0.00152	212686_at	PPM1H	1.26226	0.105	244615_x_at	TARSL2	0.686	0.11607
204565_at	ACOT13	0.369331	0.000384	216886_at	CHRNA4	1.26223	0.00435	244625_at		0.686	0.265479
215245_x_at	FMR1	0.368897	0.00163	236650_at		1.26214	0.0218	205880_at	PRKD1	0.685	0.16484
233248_at		0.368425	0.00305	239615_at	SLC22A5	1.26146	0.00341	229271_x_at	COL11A1	0.685	0.272279
215489_x_at	HOMER3	0.368401	0.000702	244125_at		1.26134	0.127	1552729_at	SNORA17B///SNORA17A///SNHG7	0.684	0.0702258
211992_at	WNK1	0.368351	0.000274	210868_s_at	ELOVL6	1.26073	0.0139	1554579_a_at	MYO18B	0.684	0.161194
240580_at		0.368316	0.0165	1554643_at	RGS11	1.26046	0.00228	1554821_a_at	ZBED1	0.684	0.0439873
210513_s_at	VEGFA	0.368282	0.00145	1567247_at	OR5H1	1.26012	0.0314	1561033_at	LOC101927211	0.684	0.122523
1553145_at	TAPT1-AS1	0.368133	0.0048	235296_at	EIF5A2	1.25966	0.00806	1566079_at	RPS16P5	0.684	0.056752
219238_at	PIGV	0.368052	0.000409	1553636_at	TMCO5A	1.25951	0.0018	209122_at	PLIN2	0.684	0.0513201
238735_at		0.368016	0.00949	213954_at	FAM169A	1.25919	0.0422	214032_at	ZAP70	0.684	0.173674
211709_s_at	CLEC11A	0.367709	0.0053	204112_s_at	HNMT	1.25917	0.0736	219105_x_at	ORC6	0.684	0.0280181
226855_at	PDP2	0.367639	0.00167	228333_at	ZEB2	1.25917	0.0118	219392_x_at	PRR11	0.684	0.0157892
229300_at	RAB3C	0.367622	0.00181	206552_s_at	TAC1	1.25916	0.0168	223805_at	OSBPL6	0.684	0.150288
221272_s_at	C1orf21	0.36729	0.000761	203139_at	DAPK1	1.25878	0.0135	1555439_at	GTF3C3	0.683	0.199237
212877_at	KLC1	0.36702	0.000499	234590_x_at		1.25869	0.0684	230782_at	SORD	0.683	0.120046
215118_s_at	IGH	0.366927	0.0004	241696_at	CNTLN	1.25853	0.012	241913_at		0.683	0.169656
212761_at	TCF7L2	0.366925	0.0209	217063_x_at	YME1L1	1.25764	0.00698	242538_at		0.683	0.0161387
1556406_at	LINC00879	0.366848	0.0884	1565660_at	FUT6	1.25731	0.0101	1554884_at	PRIM2B///PRIM2	0.682	0.06866
203283_s_at	HS2ST1	0.366837	0.00487	210372_s_at	TPD52L1	1.25731	0.0292	1558466_at	UGGT2	0.682	0.0953182
215409_at	LPCAT4	0.366721	0.0345	243753_at	ERICH3	1.25722	0.0039	1558842_at		0.682	0.107762
209935_at	ATP2C1	0.366384	0.00291	212681_at	EPB41L3	1.25709	0.0241	204014_at	DUSP4	0.682	0.363858
235990_at	LOC100130987	0.3663	0.0105	1566209_at		1.25704	0.0295	205270_s_at	LCP2	0.682	0.263205
221759_at	G6PC3	0.365894	0.000322	215163_at		1.25695	0.00828	230998_at	CBX3	0.682	0.0520023
212902_at	SEC24A	0.365822	0.00292	234739_at		1.25692	0.0321	239014_at	CCAR1	0.682	0.12194
201336_at	VAMP3	0.365758	0.000524	243431_at		1.25656	0.0456	239109_at		0.682	0.121576
1552508_at	KCNE4	0.365714	0.0404	227177_at	CORO2A	1.25654	0.00364	1555761_x_at	RBM15	0.681	0.0266393
232600_at	ANKRD42	0.365576	0.00595	228802_at	RBPMS2	1.2564	0.00485	1559188_x_at	PRKXP1	0.681	0.148135
226789_at	EMB	0.365239	0.00036	241300_at		1.25634	0.0167	1560999_a_at		0.68	0.0960463
225435_at	SSR1	0.365067	0.00187	244246_at	MIPOL1	1.25601	0.0237	1562772_a_at	DAND5	0.68	0.0413752
209737_at	MAGI2	0.364733	0.000482	231529_at	MEG3	1.25572	0.00815	202927_at	PIN1	0.68	0.171597
239660_at	RALGAPA2	0.364556	0.023	207075_at	NLRP3	1.25562	0.0031	221802_s_at	SHTN1	0.68	0.246325
224800_at	WDFY1	0.364308	0.000239	215142_at	HYPM	1.25551	0.00321	237154_at	LOC101930114	0.68	0.132446
242663_at	LINC00662	0.364264	0.0203	215363_x_at	FOLH1B///FOLH1	1.25545	0.0495	238813_at	APEX2	0.68	0.0926883
201287_s_at	SDC1	0.364211	0.000572	223357_s_at	MTIF3	1.25527	0.0068	1555117_at		0.679	0.115192
1552848_a_at	PTCHD1	0.364035	0.0504	1563149_at		1.2551	0.0134	1556432_at		0.679	0.128448
219688_at	BBS7	0.363947	0.00495	238617_at	KIF26B	1.25496	0.00792	1561229_at	LINC00397	0.679	0.169707
230381_at	LOC101929219///C1orf186	0.363913	0.000725	216981_x_at	SPN	1.2548	0.00542	205393_s_at	CHEK1	0.679	0.141351
238927_at		0.363807	0.000864	236573_at	MIR133A1HG///MIR133A1///MIR1-2	1.25462	0.0424	206941_x_at	SEMA3E	0.679	0.228191
207756_at		0.363784	0.0062	231063_at		1.25454	0.0567	232069_at	KIF26A	0.679	0.0417286
240479_at	HS3ST5	0.363734	0.000346	224694_at	ANTXR1	1.25453	0.0398	240026_x_at		0.679	0.208671
240164_at	MUC4	0.363621	0.00427	234567_at		1.25426	0.00712	241613_at		0.679	0.0835749
1555509_a_at	SLC25A41	0.363599	0.00503	1556055_at		1.25425	0.0288	1557179_s_at	CARS2	0.678	0.152904
222646_s_at	ERO1A	0.363557	0.000589	239221_at	ADGRA1	1.2541	0.0393	205940_at	MYH3	0.678	0.146223
222298_at		0.363543	0.0466	208145_at		1.25409	0.0155	218744_s_at	PACSIN3	0.678	0.129457
212367_at	FEM1B	0.363162	0.000825	203757_s_at	CEACAM6	1.25392	9.19e-05	222057_at	NOL12	0.678	0.094386
205638_at	ADGRB3	0.362944	0.00446	1553409_at	ADAMTS20	1.2535	0.0291	229060_at	YPEL2	0.678	0.0834319
204221_x_at	GLIPR1	0.362817	0.01	1562613_at		1.25342	0.0522	232098_at	DST	0.678	0.119635
217891_at	C16orf58	0.362612	0.000299	227553_at	PIK3R5	1.25341	0.0116	238117_at	PPOX	0.678	0.0752238
223218_s_at	NFKBIZ	0.362485	0.0352	1560491_at	LOC102546299	1.25338	0.00537	240956_at		0.678	0.0459763
202913_at	ARHGEF11	0.362456	0.00293	237785_at	ASB14	1.2533	0.00221	242431_at		0.678	0.0525983
234016_at	FAM95A	0.362384	0.00379	206707_x_at	FAM65B	1.2532	0.0182	242680_at	AVPR1A	0.678	0.145715
1564010_at	CAST	0.362348	0.0217	1562962_at		1.2532	0.0125	1563561_at		0.677	0.158444
1558796_a_at		0.36222	0.024	213725_x_at	XYLT1	1.25268	0.0304	234758_at		0.677	0.112906
225528_at	IPO8	0.362194	0.000469	242185_at	SREK1	1.25267	0.000157	236915_at	C4orf47	0.677	0.280414
205557_at	LOC149684///BPI	0.362001	0.0768	216314_at	CRISP1	1.25187	0.0183	1554822_at	PHTF2	0.676	0.0402577
244799_s_at		0.361915	0.00408	208411_x_at	PPEF2	1.25183	0.024	1560850_at	LOC101926959	0.676	0.139989
238575_at	OSBPL6	0.361883	0.00102	231849_at	KRT80	1.25182	0.0136	234907_x_at	POLB	0.676	0.172415
230636_s_at	KLF9	0.361789	0.00909	1560671_at	KIAA1652	1.25181	0.0422	1553491_at	KSR2	0.675	0.0415452
233077_at	NAV2-AS4	0.36168	0.0203	1560552_a_at		1.2515	0.0621	1563389_at	TH2LCRR	0.675	0.102738
215317_at		0.361375	0.0196	212993_at	NACC2	1.25144	0.0709	211086_x_at	NEK1	0.675	0.0835771
222675_s_at	BAIAP2L1	0.361204	0.00117	214372_x_at	ERN2	1.25131	0.0192	234445_at	ZNRD1ASP	0.675	0.0938159
229531_at		0.361164	0.00066	223228_at	LDOC1L	1.25127	0.0177	237597_at		0.675	0.192666
206118_at	STAT4	0.361111	0.0203	1560994_x_at	LOC400590	1.2512	0.0368	239784_at		0.675	0.114046
202786_at	STK39	0.361108	0.000283	1405_i_at	CCL5	1.25088	0.0596	241680_at		0.675	0.0769437
235750_at		0.361061	0.000374	203954_x_at	CLDN3	1.2507	0.00882	242555_at	C16orf87	0.675	0.131405
243298_at		0.360906	0.00388	237601_at	LOC100507277	1.25046	0.0077	243253_at		0.675	0.0821067
215639_at	SH2D3C	0.360866	0.00112	220314_at	HSFX1///HSFX2	1.25038	0.0063	1557733_a_at	CHRM3-AS2	0.674	0.134888
235374_at		0.360754	0.00118	1560431_at	PGM5P2	1.25031	0.0397	1568625_at	SVOP	0.674	0.0803456
1554965_at	FILIP1L	0.360693	0.016	203736_s_at	PPFIBP1	1.25025	0.12	1569755_at	LINC00276	0.674	0.153955
223677_at	ATG10	0.360681	0.0122	231738_at	PCDHB7	1.24991	0.00126	233216_at	ZDHHC21	0.674	0.154907
216408_at	OR2B2	0.360674	0.0801	223579_s_at	APOB	1.24913	0.0314	1559254_at	PICSAR	0.673	0.0458485
217711_at	TEK	0.360656	0.093	209602_s_at	GATA3	1.24909	0.055	212023_s_at	MKI67	0.673	0.0173167
241369_at	ADAMTS9-AS1	0.360487	0.0105	203548_s_at	LPL	1.24829	0.0773	234454_at		0.673	0.133703
239337_at	LOC400768	0.360287	0.0206	215974_at	HCG4B	1.24791	0.00861	1553537_at	KRT73	0.672	0.116843
232078_at	NECTIN2	0.360269	0.00282	228055_at	NAPSB	1.24735	0.0487	1557883_a_at		0.672	0.280561
212345_s_at	CREB3L2	0.360261	0.000528	227914_s_at	UBE3B	1.24732	0.00695	237552_at	LOC100505817	0.672	0.109699
1554670_at	GGA1	0.360063	0.00282	206994_at	CST4	1.24727	0.0027	242405_at		0.672	0.162507
1553392_at	LOC102724660///EFCAB3	0.359923	0.0138	207548_at	LOC100996542///GRM7	1.24699	0.00945	1553127_a_at	RNF168	0.671	0.0679922
226025_at	ANKRD28	0.359887	0.0017	237923_at		1.24649	0.0142	209616_s_at	LOC100653057///CES1	0.671	0.0892396
234215_at		0.35974	0.129	230182_at	PDCD7	1.24641	0.00824	211925_s_at	PLCB1	0.671	0.0498552
213070_at	PIK3C2A	0.359665	0.00347	205802_at	TRPC1	1.24623	0.161	236069_at		0.671	0.0309123
1554077_a_at	TMEM53	0.359568	0.000912	213891_s_at	TCF4	1.24583	0.029	241483_at	CLNK	0.671	0.123626
1559495_at		0.359334	0.00889	1557328_at	LOC283665	1.24546	0.0256	1565738_at	SCTR	0.67	0.145805
216920_s_at	TARP///TRGV9///TRGC2	0.359085	0.0705	210524_x_at		1.24545	0.00114	213469_at	PGAP1	0.67	0.141847
234350_at	IGLC1	0.359046	0.00112	1569008_at	LOC648761///FAM201B	1.24517	0.00111	219255_x_at	IL17RB	0.67	0.126874
231548_at	FOXO3	0.358893	0.00179	241925_x_at	SLC16A7	1.24482	0.125	222958_s_at	DEPDC1	0.67	0.10973
202608_s_at	NDST1	0.358854	0.002	224229_s_at	AKT3	1.2445	0.00479	228116_at	LINC01296///DUXAP10///DUXAP8	0.67	0.181773
234155_at		0.358816	0.0185	205377_s_at	ACHE	1.2444	0.00508	233628_at		0.67	0.10415
213685_at	TCEB3-AS1	0.358791	0.000448	216517_at	IGKC	1.24412	0.0866	237633_at		0.67	0.11227
225602_at	GLIPR2	0.358668	0.00395	203923_s_at	CYBB	1.24408	0.0404	241098_at	CLEC7A	0.67	0.260744
213289_at	APOOL	0.358604	0.000254	237592_at	ZC2HC1B	1.24406	0.00837	220298_s_at	SPATA6	0.669	0.112947
236949_at		0.358589	0.00585	214358_at	ACACA	1.24395	0.00892	240099_at		0.669	0.0471478
236778_at		0.358557	0.00382	219983_at	HRASLS	1.24372	0.0661	1557734_s_at	LOC100130548	0.668	0.0453573
205194_at	PSPH	0.358544	0.00468	231386_at	FAM228A	1.24328	0.00248	1566785_x_at	NSF	0.668	0.17151
234847_at	LINC00309	0.358201	0.00749	203233_at	IL4R	1.24318	0.025	201015_s_at	JUP	0.668	0.257669
220722_s_at	SLC5A7	0.358181	0.0876	236218_at	PHOSPHO1	1.24309	0.0133	202339_at	SYMPK	0.668	0.0984454
243810_at		0.358171	0.00108	202481_at	DHRS3	1.24301	0.0116	205436_s_at	H2AFX	0.668	0.0299161
227396_at	PTPRJ	0.35812	0.00284	206574_s_at	PTP4A3	1.24269	0.232	1566419_at		0.667	0.0446923
229589_x_at	BIVM	0.357844	0.0139	226145_s_at	FRAS1	1.24235	0.000343	201558_at	RAE1	0.667	0.0305668
224605_at	C4orf3	0.357711	0.00175	235108_at	KCNK3	1.2422	0.00687	230881_at	CCDC42	0.667	0.0645504
236395_at		0.357568	0.00406	223952_x_at	DHRS9	1.24168	0.0359	235121_at	ZNF542P	0.667	0.172861
229172_at	HSPA12B	0.357529	0.00192	1553174_at	JPH2	1.24157	0.00353	240659_x_at		0.667	0.10542
211412_at	PADI4	0.357388	0.0282	1556706_at		1.24137	0.019	1554235_at	CTNNA3	0.666	0.114038
242057_at		0.35733	0.137	206147_x_at	SCML2	1.24125	0.000168	1554690_a_at	TACC1	0.666	0.26419
204613_at	PLCG2	0.357231	0.000649	1557682_a_at	LINC01142	1.24063	0.00084	1563654_at	LOC619427	0.666	0.149811
239553_at	LMO7DN	0.357152	0.00154	240915_at	IGHV1-69	1.2406	0.0547	202952_s_at	ADAM12	0.666	0.122546
1560863_a_at		0.357125	0.00549	228100_at	PIFO	1.24058	0.054	204141_at	TUBB2A	0.666	0.262548
225587_at	TMEM129	0.356982	0.00269	207473_at	MLN	1.24049	0.00589	214314_s_at	EIF5B	0.666	0.0295272
207714_s_at	SERPINH1	0.356944	0.0014	241566_at		1.24018	0.0218	223594_at	TMEM117	0.666	0.0975415
241783_at		0.35688	0.00947	1562544_at		1.24011	0.0223	225544_at	TBX3	0.666	0.16628
232064_at	FER	0.356601	0.00269	235503_at	ASB5	1.24011	0.169	242213_at		0.666	0.187457
228809_at	CXorf40B///CXorf40A	0.35638	0.00224	215017_s_at	FNBP1L	1.24009	0.00734	1560599_a_at	CEP89	0.665	0.132634
1554447_at	JPX	0.356231	0.0845	235368_at	ADAMTS5	1.23998	0.000425	1566722_a_at	SVEP1	0.665	0.223626
228235_at	MIR424///MIR503HG	0.356022	0.000857	1560378_at	GRIK1-AS2	1.23995	0.0267	200831_s_at	SCD	0.665	0.0855066
223642_at	ZIC2	0.355978	0.0416	234008_s_at	CES3	1.23994	0.00169	205768_s_at	SLC27A2	0.665	0.129994
218217_at	SCPEP1	0.355958	0.000337	234455_at	ZFP1	1.23983	0.0239	219358_s_at	ADAP2	0.665	0.164252
227476_at	LPGAT1	0.355932	0.00962	1557692_a_at	GATM	1.23976	0.0121	219510_at	POLQ	0.665	0.152965
222488_s_at	DCTN4	0.355773	0.000912	1563061_at		1.23954	0.00946	234297_at	SDHAP3///RGS8	0.665	0.0963368
206076_at	LRRC23	0.355756	0.00531	235126_at	FLVCR1-AS1	1.23933	0.0178	234863_x_at	FBXO5	0.665	0.176437
1558256_at	LINC00662	0.35573	0.00156	225825_at	C20orf194	1.23932	0.0205	1561517_at	SSPN	0.664	0.125956
224604_at	C4orf3	0.355575	0.00072	219699_at	LGI2	1.23921	0.000602	228141_at	GPX8	0.664	0.113457
1568617_a_at	CAMSAP3	0.355575	0.0124	1562309_s_at	PHF21B	1.23903	0.0113	233371_at	ABCC13	0.664	0.0994937
203430_at	HEBP2	0.355521	0.000436	212012_at	PXDN	1.23902	0.151	1557314_at	DPY19L2P3	0.663	0.133963
231028_at	LOC100506082	0.355496	0.0261	1556333_at		1.23784	0.0148	204802_at	RRAD	0.663	0.212796
1556827_at	LPP-AS2	0.355482	0.00267	213736_at	COX5B	1.23782	0.0152	207110_at	LOC100996843///KCNJ18///KCNJ12	0.663	0.0977344
239410_at	HK2	0.355453	0.00291	236091_at	HMGB2	1.23757	0.0181	233813_at	PPP1R16B	0.663	0.273875
214102_at		0.355409	0.00112	201058_s_at	MYL9	1.23723	0.087	234036_x_at		0.663	0.140259
242629_at	RAB3B	0.355315	0.0354	241487_at		1.23712	0.00358	239253_at		0.663	0.143984
52837_at	KIAA1644	0.3553	0.0114	235416_at	LOC643201	1.2364	0.0131	243836_at	UNC80	0.663	0.0611474
222338_x_at		0.355198	0.000425	233930_at	DMRT3	1.23627	0.0044	1556952_at		0.662	0.084329
1552863_a_at	CACNG6	0.355115	0.0258	215681_at	KIAA1654	1.23617	0.00456	1570226_at	LOC101927124	0.662	0.124668
206803_at	PDYN	0.355107	0.0121	241147_at		1.23608	0.0245	207631_at	NBR2	0.662	0.113557
202175_at	CHPF	0.355074	0.000863	1564238_a_at	WDR49	1.23591	0.0043	213599_at	OIP5	0.662	0.112831
213954_at	FAM169A	0.355047	0.000587	230410_at		1.23587	0.011	221233_s_at	FAM135A	0.662	0.156176
1559295_at		0.354849	0.016	229725_at	ACSL6	1.23581	0.0593	226319_s_at	ALYREF	0.662	0.0239651
213085_s_at	WWC1	0.354814	0.00049	1553512_at	HOXC12	1.23524	0.00293	1553292_s_at	SGK494	0.661	0.0287146
210102_at	VWA5A	0.354797	0.00148	223875_s_at	EPC1	1.23522	0.0152	1554967_at	DIP2A	0.661	0.128979
229955_at	FBXO3	0.354751	0.000288	215937_at	PTGDR	1.23491	0.0135	1563614_at	MTBP	0.661	0.0671898
212631_at	STX7	0.354564	0.000471	238559_at	LOC101927402	1.2347	0.00421	1570594_at		0.661	0.197997
221566_s_at	NOL3	0.354537	0.00437	234366_x_at	IGLJ3///CKAP2///IGLV@///IGLC1	1.23467	0.107	233514_x_at	TEX11	0.661	0.191776
203628_at	IGF1R	0.354512	0.000465	231177_at	HCFC1	1.23431	0.0343	235321_at	NDUFS1	0.661	0.058456
241022_at		0.354385	0.014	1561088_at	EYA4	1.23426	0.0169	236410_x_at		0.661	0.0693228
229500_at	SLC30A9	0.35435	0.000517	236389_x_at		1.23417	0.038	237491_at		0.661	0.144387
218025_s_at	ECI2	0.354327	0.000824	213157_s_at	LOC339166///WSCD1	1.23367	0.0248	240580_at		0.661	0.0766693
219804_at	SYNPO2L	0.354316	0.00267	220928_s_at	PRDM16	1.23363	0.0283	208553_at	HIST1H1E	0.66	0.0379521
219372_at	IFT81	0.354316	0.00726	242642_at		1.2334	0.012	210108_at	CACNA1D	0.66	0.172281
221245_s_at	FZD5	0.354219	0.000624	224072_s_at	KCNK9	1.23336	0.00142	240236_at	STXBP5L	0.66	0.249003
226018_at	MTURN	0.354196	0.0387	232364_at	LOC100506235	1.23287	0.00465	211064_at	ZNF493	0.659	0.144657
214505_s_at	FHL1	0.354046	0.000374	209685_s_at	PRKCB	1.23269	0.0596	213427_at	RPP40	0.659	0.0295679
237411_at	ADAMTS6	0.353928	0.00905	215945_s_at	TRIM2	1.23246	0.0543	217381_s_at	TARP	0.659	0.110005
223594_at	TMEM117	0.353818	0.00323	1569391_at	TNKS	1.23241	0.0419	238808_at	HOXA13	0.659	0.0765754
229446_at	LOC101929977	0.353726	0.001	213067_at	MYH10	1.23236	0.0123	243888_at		0.659	0.0344868
219017_at	ETNK1	0.353651	0.000888	206395_at	DGKG	1.23232	0.0318	1562249_at	EPHA1-AS1	0.658	0.149385
211417_x_at	GGT2///GGTLC1///GGTLC2///GGT1	0.353645	0.0143	1570252_at		1.23175	0.0164	211088_s_at	PLK4	0.658	0.29616
225000_at	PRKAR2A	0.35362	0.000505	1569191_at	ZNF826P	1.23158	0.00107	211473_s_at	COL4A6	0.658	0.107384
237102_at		0.35355	0.0036	1561572_at	LOC101929284	1.23087	0.0325	211713_x_at	KIAA0101	0.658	0.0167196
1556213_a_at	BTG3	0.353449	0.00745	243262_at		1.2307	0.0368	214655_at	GPR6	0.658	0.223452
226671_at	LAMP2	0.353226	0.00908	237015_at	LOC105371352	1.23062	0.0336	216876_s_at	IL17A	0.658	0.27211
244476_at		0.353182	0.00331	223453_s_at	ATL3	1.23037	0.00904	217771_at	GOLM1	0.658	0.40015
1556699_at		0.353127	0.00994	224212_s_at	PCDHA1///PCDHA2///PCDHA3///PCDHA4///PCDHA5///PCDHA6///PCDHA7///PCDHA8///PCDHA10///PCDHA11///PCDHA12///PCDHA13///PCDHAC1///PCDHAC2///PCDHA9	1.23018	0.011	227194_at	FAM3B	0.658	0.35702
230093_at	RSPH1	0.353084	0.0091	1553185_at	RASEF	1.22993	0.0172	1562693_at	LOC105372520	0.657	0.131483
244187_at		0.35291	0.00449	244370_at	KIAA2022	1.22981	0.0487	1565976_at		0.657	0.178199
1554219_at		0.352899	0.0335	226955_at	AFAP1L1	1.22968	0.00922	208808_s_at	HMGB2	0.657	0.0391045
1556355_x_at	RGL3	0.352861	0.00443	1563139_at		1.22957	0.0589	234588_at		0.657	0.196669
1564002_a_at	AK9	0.352623	0.00206	1570388_a_at	LOC101929800///LOC101927424///LOC440896	1.22948	0.0119	239413_at	CEP152	0.657	0.0404465
1563244_at		0.352589	0.00496	222258_s_at	SH3BP4	1.22936	0.0475	232692_at	TDRD6	0.656	0.202546
205383_s_at	ZBTB20	0.352524	0.0609	240395_at	LOC100128727///DGKI	1.22917	0.0248	233506_at		0.656	0.0803853
202876_s_at	PBX2	0.352428	0.000609	1557444_at	TREML3P	1.22894	0.0232	1554981_at	EQTN	0.655	0.286224
216944_s_at	ITPR1	0.352329	0.00205	239018_at	DNAJC30	1.22876	0.00443	1565621_at		0.655	0.167072
224151_s_at	AK3	0.352304	0.00143	219874_at	SLC12A8	1.22836	0.0401	203559_s_at	AOC1	0.655	0.298405
204755_x_at	HLF	0.352254	0.00426	215542_at		1.2283	0.0202	215881_x_at	SSX2B///SSX3///SSX2	0.655	0.0494685
228580_at	HTRA3	0.352167	0.0145	39313_at	WNK1	1.22806	0.0122	237670_at	MIR663AHG	0.655	0.218991
244049_at		0.352063	0.0143	201963_at	ACSL1	1.228	0.0419	239091_at		0.655	0.120262
217839_at	TFG	0.351934	0.000459	1560823_at	LOC340017	1.22793	0.0796	242276_at		0.655	0.186927
221133_s_at	CLDN18	0.351884	0.00262	237788_at		1.22792	0.0579	1562321_at	PDK4	0.654	0.303114
228359_at	UBASH3B	0.351851	0.00528	1568871_at	CADM2-AS1	1.22788	0.0491	213308_at	SHANK2	0.654	0.178699
215388_s_at	CFHR1///CFH	0.35184	0.0107	223861_at	HORMAD1	1.22776	0.00187	228353_x_at	UBASH3B	0.654	0.147491
203874_s_at	SMARCA1	0.351698	0.00366	239116_at	ANKRD10	1.2272	0.0296	232941_at	TMPRSS6	0.654	0.101641
1558605_at		0.351659	0.00319	219026_s_at	RASAL2	1.22719	0.0181	243860_at		0.654	0.193896
1554127_s_at	MSRB3	0.351656	0.00187	234263_at		1.22687	0.0262	1556493_a_at	KDM4C	0.653	0.153079
228222_at	PPP1CB	0.351639	0.00102	1557567_a_at	LOC100507634	1.22673	0.0181	1558373_s_at	CNOT7	0.653	0.206064
212992_at	AHNAK2	0.351399	0.00765	244300_at		1.22656	0.0458	1559925_s_at	LOC102723757	0.653	0.0881596
1554261_at	KLHL29	0.351362	0.00805	1561615_s_at	SLC8A1	1.22633	0.0359	1564474_at	ZBED3-AS1	0.653	0.117568
201022_s_at	DSTN	0.351322	0.000325	241986_at	BMPER	1.22629	0.0217	1564485_at	LINC00887	0.653	0.136115
219317_at	POLI	0.351259	0.00388	222312_s_at		1.22619	0.0153	1565742_at		0.653	0.243699
213552_at	GLCE	0.351248	0.00109	240571_at		1.2256	0.00296	203509_at	SORL1	0.653	0.191907
234938_at	BACH1	0.351072	0.0117	214538_x_at	RGS6	1.22548	0.0132	205081_at	CRIP1	0.653	0.470129
217339_x_at	CTAG1A///CTAG1B	0.351064	0.00413	203325_s_at	COL5A1	1.22503	0.0194	230805_at	MIR142	0.653	0.3526
210594_x_at	MPZL1	0.351041	0.0046	1570281_at		1.22501	0.00485	234748_x_at	KIF20B	0.653	0.114798
233388_at		0.351036	0.0265	1553140_at	PELO	1.2249	0.0115	240714_at		0.653	0.109885
238041_at	TCF12	0.35102	0.00078	1562420_at		1.22489	0.065	1557578_at	PHLDB2	0.652	0.217386
1564377_at	SHANK2	0.350991	0.0109	234765_at		1.22452	0.0305	1560204_at	NT5DC4	0.652	0.0387379
214074_s_at	CTTN	0.350678	0.00181	238567_at	SGPP2	1.22439	0.0327	232291_at	MIR17HG///MIR92A1///MIR20A///MIR19B1///MIR19A///MIR18A///MIR17	0.652	0.143365
1561316_at		0.350666	0.0298	238755_at	RASSF10	1.22412	0.000928	232915_at	DDX49	0.652	0.196431
44654_at	G6PC3	0.350658	0.000392	202289_s_at	TACC2	1.22383	0.00884	242346_x_at		0.652	0.221237
242739_at		0.350652	0.00056	1553607_at	GRIK1-AS2///LINC00189///BACH1	1.22373	0.0099	242488_at	CHRM3	0.652	0.28113
202580_x_at	FOXM1	0.350409	0.000802	1563169_at		1.22372	0.0332	243672_at	SALL3	0.652	0.0843537
1558795_at	LOC101928307	0.350307	0.00116	204059_s_at	ME1	1.22317	0.0362	244746_at	SEMA6D	0.652	0.110446
233667_at		0.350223	0.00402	216167_at	LRRN2	1.22292	0.022	1564359_a_at	CCDC144NL-AS1	0.651	0.202054
231008_at	UNC5CL	0.350114	0.0117	207890_s_at	MMP25	1.22204	0.00455	1564637_a_at	FAM98B	0.651	0.0366681
233087_at	FBXL17	0.350083	0.0408	1570445_a_at	LOC643201	1.22177	0.12	203532_x_at	CUL5	0.651	0.0496584
1568600_at	CALML4	0.350052	0.0133	219243_at	GIMAP4	1.22175	0.038	224503_s_at	ZCCHC2	0.651	0.192118
238197_at	GATA5	0.34995	0.00928	201125_s_at	ITGB5	1.22115	0.0575	228307_at	EMILIN3	0.651	0.127697
1553351_at	OTUD7A	0.349842	0.016	237696_at		1.22102	0.011	234020_x_at		0.651	0.0997546
236508_at	SLC6A5	0.349835	0.0218	225214_at	LOC100129034	1.22093	0.0437	242204_at	WFDC5	0.651	0.19662
223887_at	GPR132	0.349776	0.235	215001_s_at	GLUL	1.22093	0.0351	242334_at	NLRP4	0.651	0.23058
1555781_at	PQLC2	0.349523	0.000899	207401_at	PROX1	1.2207	0.0283	242936_at		0.651	0.142514
226166_x_at	STK36	0.349177	0.000446	1555542_at	AFAP1L1	1.2203	0.00386	1561123_at		0.65	0.128337
218813_s_at	SH3GLB2	0.349153	0.00106	222253_s_at	POM121L9P	1.21989	0.0479	1561348_at	LOC339874	0.65	0.0575941
210497_x_at	SSX2B///SSX2	0.349085	0.00037	211868_x_at	IGHV4-31///IGHM///IGHG3///IGHG2///IGHG1///IGHD///IGHA2///IGHA1///IGH	1.21988	0.0663	1564872_at	CFAP69	0.65	0.147937
220882_at		0.348941	0.0154	219568_x_at	SOX18	1.21971	0.049	1566181_at		0.65	0.114395
218608_at	ATP13A2	0.348908	0.000984	230351_at	FGF14-AS2	1.21951	0.0006	1570385_at		0.65	0.13435
225278_at	PRKAB2	0.348884	0.000693	230906_at	GALNT10	1.21898	0.0104	201829_at	NET1	0.65	0.0221394
1556508_s_at	LINC01210	0.348817	0.0592	217975_at	TCEAL9	1.21891	0.0334	209742_s_at	MYL2	0.65	0.154824
1554264_at	CKAP2	0.348725	0.00912	205638_at	ADGRB3	1.2186	0.067	210838_s_at	ACVRL1	0.65	0.145167
205420_at	PEX7	0.348649	0.00754	236581_at		1.21846	0.0144	227167_s_at	RASSF3	0.65	0.126867
201704_at	ENTPD6	0.348586	0.00032	1568832_a_at	LOC101928933	1.21782	0.00786	228974_at	ZNF677	0.65	0.312327
1561714_a_at	B3GALNT2	0.348564	0.0118	220268_at	AAMDC	1.21781	0.00698	230925_at	APBB1IP	0.65	0.396971
233061_at	FITM2	0.348531	0.000397	214708_at	SNTB1	1.21759	0.0877	244794_at		0.65	0.0974976
207298_at	SLC17A3	0.348342	0.0657	236602_at		1.21737	0.00832	1554649_at		0.649	0.0765447
213040_s_at	NPTXR	0.348295	0.00611	1570633_at		1.21709	0.0248	207417_s_at	ZNF559-ZNF177///ZNF177	0.649	0.0643581
1555651_at	OR10A5	0.348156	0.0928	227341_at	BEND7	1.21697	0.0292	217876_at	GTF3C5	0.649	0.172422
223126_s_at	C1orf21	0.348144	0.000761	234082_at	LOC100505874	1.21686	0.00147	237831_x_at	MMAA	0.649	0.226184
1552903_at	B4GALNT2	0.348017	0.0138	1564547_x_at		1.21683	0.0227	239178_at	FGF9	0.649	0.172705
209300_s_at	NECAP1	0.347841	0.00039	244620_at	SLC8A1-AS1	1.2167	0.124	243531_at	ORAOV1	0.649	0.132568
213355_at	ST3GAL6	0.347831	0.003	230158_at	DPY19L2	1.21668	0.0637	37152_at	PPARD	0.649	0.0654679
208462_s_at	ABCC9	0.347687	0.19	220923_s_at	PNMA3	1.21663	0.000881	1561121_at		0.648	0.225491
233919_s_at	HABP4	0.347612	0.000354	1557864_x_at	PLA2G4E-AS1	1.21626	0.0117	208900_s_at	TOP1	0.648	0.0208059
238449_at	SMG1P5	0.347505	0.00146	1554867_a_at	PRR16	1.21618	0.0139	209307_at	SWAP70	0.648	0.113737
205197_s_at	ATP7A	0.347418	0.00384	1564280_x_at	LOC100133920	1.21512	0.0437	213098_at	CNOT9	0.648	0.185273
1563190_at	LOC105372069	0.347319	0.00306	1561459_at	LOC101929526	1.21499	0.0138	215017_s_at	FNBP1L	0.648	0.0902827
244852_at	DSEL	0.34719	0.00167	227250_at	KREMEN1	1.21474	0.0391	221577_x_at	GDF15	0.648	0.0912201
1558438_a_at	IGH	0.347158	0.0013	219288_at	C3orf14	1.21473	0.1	229898_at	SNX33	0.648	0.069682
217739_s_at	NAMPT	0.34702	0.00225	216923_at	CDKL5	1.21471	0.00396	233562_at	LINC00839	0.648	0.108034
213081_at	ZBTB22	0.346703	0.00112	1555117_at		1.21447	0.00998	1564466_at	SOX9-AS1	0.647	0.191016
211674_x_at	CTAG1A///CTAG1B	0.346624	0.002	1567359_at	BDNF-AS	1.21441	0.0629	1570210_x_at	PPP6R2	0.647	0.0163769
229476_s_at	THRSP	0.346615	0.0231	223168_at	RHOU	1.21403	0.0184	205654_at	C4BPA	0.647	0.117797
1558965_at	PHF21A	0.346555	0.00238	213764_s_at	MFAP5	1.21396	0.00995	208495_at	TLX3	0.647	0.219611
215195_at	PRKCA	0.346292	0.0446	234581_at		1.21384	0.0172	1561105_at	CLDN11	0.646	0.188447
243071_at		0.34602	0.00944	240022_at	ZC3H4	1.21377	0.0138	1561224_at	LOC101927228	0.646	0.0738349
1557702_at	LOC101927604	0.345945	0.0462	210517_s_at	AKAP12	1.21357	0.129	207469_s_at	PIR	0.646	0.119743
209441_at	RHOBTB2	0.345944	0.00151	229997_at	VANGL1	1.21324	0.0901	208885_at	LCP1	0.646	0.274811
226197_at	AR	0.345843	0.00657	211695_x_at	MUC1	1.21316	0.00792	211116_at	SLC9A2	0.646	0.079605
242612_at		0.345833	0.00881	238209_at		1.21302	0.00963	217010_s_at	CDC25C	0.646	0.161548
239236_at		0.345829	0.00128	243678_at		1.21268	0.0284	228117_at	LOC102723722///NDUFA6-AS1	0.646	0.219032
243201_at	RPL36A	0.345827	0.00151	203662_s_at	TMOD1	1.21222	0.0185	232974_at		0.646	0.069198
232366_at	KIAA0232	0.345786	0.00209	217865_at	RNF130	1.2122	0.215	238160_at	ACOT12	0.646	0.133033
244482_at		0.345747	0.0023	204357_s_at	LIMK1	1.21217	0.0164	243617_at	ZNF827	0.646	0.174108
227151_at	SNX33	0.345598	0.000427	205249_at	EGR2	1.21197	0.0404	1557755_at	CEP128	0.645	0.0538508
221286_s_at	MZB1	0.345584	0.000503	226961_at	PRR15	1.21181	0.172	1561240_at		0.645	0.189969
211641_x_at	IGHV4-31///IGHM///IGHG3///IGHG1///IGHD///IGHA2///IGHA1	0.345412	0.043	202948_at	IL1R1	1.21167	0.0464	1561506_at	BARX1-AS1	0.645	0.122386
222513_s_at	SORBS1	0.345391	0.0333	224019_at	SCD5	1.21158	0.00422	205970_at	MT3	0.645	0.0915296
207786_at	CYP2R1	0.345389	0.0042	206007_at	PRG4	1.21156	0.0544	207331_at	CENPF	0.645	0.196114
1559220_at	LOC101929054	0.345372	0.00143	206026_s_at	TNFAIP6	1.21139	0.0302	239279_at	LOC730102	0.645	0.17338
222481_at	TIMM10B	0.345228	0.00115	1569915_at		1.21107	0.0364	1562084_at		0.644	0.251545
229190_at	LOC105374366	0.345045	0.0332	1554652_s_at	MAST4	1.2109	0.00203	202431_s_at	MYC	0.644	0.203645
232364_at	LOC100506235	0.344931	0.0375	232090_at	DNM3OS	1.21088	0.0761	204695_at	CDC25A	0.644	0.23339
223038_s_at	FAM60A	0.344912	0.00259	1553151_at	ATP6V0D2	1.21062	0.0341	221352_at		0.644	0.0900534
1552623_at	HSH2D	0.344827	0.0727	205382_s_at	CFD	1.21039	0.115	222504_s_at	EMC8	0.644	0.231653
223179_at	YPEL3	0.344823	0.00178	203398_s_at	GALNT3	1.21029	0.00271	226287_at	CCDC34	0.644	0.0754897
1553253_at	ASB16	0.344732	0.000917	209318_x_at	PLAGL1	1.20988	0.0225	1558300_at	EFCAB5	0.643	0.176036
231426_at		0.344696	0.00586	227645_at	PIK3R5	1.20968	0.0456	1558649_at	ALDH1A3	0.643	0.11028
1564334_at	LINC00304	0.344643	0.00608	1561314_at	LOC101928658	1.20939	0.0218	1561893_at		0.643	0.197826
237490_at	LOC102724938	0.344481	0.0066	213668_s_at	SOX4	1.20934	0.12	208103_s_at	ANP32E	0.643	0.028412
228863_at	PCDH17	0.344414	0.035	1569321_at		1.20932	0.0204	226456_at	RMI2	0.643	0.12437
241662_x_at		0.344266	0.0821	206056_x_at	SPN	1.20906	0.000143	229485_x_at	SHISA3	0.643	0.202653
223135_s_at	BBX	0.344171	0.00266	1558077_s_at	MDH1B	1.20885	0.0103	233071_at	RSPH4A	0.643	0.119005
243313_at	SYNPO2L	0.344134	0.00347	233370_at		1.20874	0.0167	241737_x_at		0.643	0.0487766
213052_at	PRKAR2A	0.344066	0.000503	204439_at	IFI44L	1.20853	0.261	244598_at	LCP2	0.643	0.145084
233750_s_at	TRMT1L	0.343764	0.000357	243266_at		1.20815	0.00243	1554251_at	HP1BP3	0.642	0.012289
206025_s_at	TNFAIP6	0.343589	0.00542	237821_at		1.20776	0.0942	1555055_at	AVL9	0.642	0.225992
205238_at	TRMT2B	0.343525	0.000423	221065_s_at	CHST8	1.20773	0.00635	1559627_at	C7orf71	0.642	0.104652
227948_at	FGD4	0.34352	0.00884	213840_s_at	MRPS12	1.20748	0.00127	1565839_a_at	LOC101929162	0.642	0.246764
234444_at		0.34345	0.00748	224909_s_at	PREX1	1.20742	0.141	1569770_x_at		0.642	0.0725174
230343_at	CST3	0.34339	0.0942	237323_at	HKDC1	1.20717	0.0157	209524_at	HDGFRP3	0.642	0.331972
1559728_at	ZBTB40	0.343389	0.00295	223552_at	LRRC4	1.20693	0.00133	210000_s_at	SOCS1	0.642	0.121641
226255_at	ZBTB33	0.343339	0.00073	237677_at		1.20684	0.0178	217683_at	HBE1	0.642	0.069404
1553389_at	NPHP3	0.343291	0.0218	227522_at	CMBL	1.20662	0.00964	223836_at	FGFBP2	0.642	0.107285
223865_at	SOX6	0.343085	0.00349	226492_at	SEMA6D	1.20647	0.0832	230521_at	ARHGEF39	0.642	0.157276
234303_s_at	GPR85	0.343075	0.00847	1555710_at		1.20643	0.0776	232804_at	LINC01426	0.642	0.144154
241049_at	LOC100996542	0.342975	0.0295	1553460_at	C2orf61	1.2064	0.013	235646_at		0.642	0.134773
224707_at	CYSTM1	0.342956	0.000716	1556927_at	KCNK10	1.20639	0.0855	236355_s_at		0.642	0.140472
1556474_a_at	LOC285097	0.342937	0.0476	207815_at	PF4V1	1.20607	0.00795	241600_at	WIPF3	0.642	0.0999812
1555225_at	C1orf43	0.342674	0.000711	1553705_a_at	CHRM3	1.20557	0.0357	1552634_a_at	ZNF101	0.641	0.0307832
236457_at	GTDC1	0.342659	0.00152	244188_at		1.20543	0.0102	1562067_at		0.641	0.226641
221006_s_at	SNX27	0.342636	0.00155	231421_at	LINC00710	1.20493	0.0408	1569570_at	AGBL4	0.641	0.180531
230799_at	LINC01119	0.342524	0.00293	244198_at	RANBP17	1.20492	0.0205	208227_x_at	ADAM22	0.641	0.241196
216025_x_at	CYP2C9	0.342515	0.0296	223648_s_at	FGFRL1	1.2046	0.072	213335_s_at	ST3GAL6	0.641	0.0665378
235536_at	SNORD89	0.342468	0.00129	241698_at	RFTN2	1.20458	0.073	232816_s_at	DDX11	0.641	0.191236
207839_s_at	TMEM8B	0.342456	0.00069	213497_at	ABTB2	1.20415	0.00809	238891_at		0.641	0.147415
1554757_a_at	INPP5A	0.342443	0.00146	240543_at		1.20414	0.0182	243410_at	PTPN2	0.641	0.083514
208491_s_at	PGM5	0.342429	0.0151	228108_at	PPM1L	1.20395	0.00295	244238_at		0.641	0.182487
210127_at	RAB6B	0.342388	0.0199	205531_s_at	GLS2	1.20369	0.00968	203889_at	SCG5	0.64	0.0946807
221088_s_at	PPP1R9A	0.342363	0.0182	1563668_at	MORN1	1.20358	0.0217	216471_x_at	SSX2B///SSX2	0.64	0.328212
244455_at	KCNT2	0.342312	0.00627	243063_at		1.20358	0.00333	219614_s_at	SLC6A20	0.64	0.165587
1552354_at	CBARP	0.342256	0.119	208320_at	CABP1	1.20324	0.0195	238076_at	GATAD2B	0.64	0.0901678
238347_at	SLC38A10	0.342187	0.00699	1563032_at		1.20317	0.00807	238183_at		0.64	0.180567
59625_at	NOL3	0.342059	0.00391	242889_x_at	FUT8-AS1	1.20287	0.00818	202571_s_at	DLGAP4	0.639	0.0742904
234285_at	SYNGAP1	0.342051	0.0387	1566882_at		1.20284	0.015	202975_s_at	RHOBTB3	0.639	0.0728972
244724_at		0.341956	0.013	243558_at		1.20274	0.0499	221127_s_at	DKK3	0.639	0.187961
241051_at		0.341928	0.00658	1553883_at	ZNF99	1.20254	0.0526	1552480_s_at	PTPRC	0.638	0.262708
228792_at	MYEF2	0.3419	0.022	204557_s_at	DZIP1	1.20212	0.131	1554509_a_at	FAM188A	0.638	0.228129
1552299_at	AK9	0.341893	0.143	228776_at	GJC1	1.20193	0.0377	212281_s_at	TMEM97	0.638	0.0492895
213497_at	ABTB2	0.341848	0.000577	214574_x_at	LST1	1.20185	0.0594	212287_at	SUZ12	0.638	0.0121163
231142_at		0.341763	0.0102	1570257_x_at		1.20175	0.0226	225078_at	EMP2	0.638	0.113003
1566963_at		0.341644	0.0042	1553132_a_at	TC2N	1.20168	0.0856	236150_at	HYKK	0.638	0.0481422
1561612_at	LOC101928280	0.34147	0.00765	241593_x_at		1.20123	0.0482	243034_at		0.638	0.176172
226331_at	BBX	0.341459	0.0069	229600_s_at	CPD	1.20114	0.00559	243734_x_at	VWC2	0.638	0.197634
220147_s_at	FAM60A	0.341382	0.00296	1558438_a_at	IGH	1.201	0.0134	244753_at		0.638	0.103176
235501_at		0.341353	0.00111	223869_at	SOST	1.20035	0.0554	1553607_at	GRIK1-AS2///LINC00189///BACH1	0.637	0.227402
1561269_at	RAPGEF5	0.341249	0.0136	241796_x_at		1.2002	0.19	1556409_a_at		0.637	0.094891
242949_x_at	CCDC157	0.341192	0.0258	1560652_at	IRS4	1.20008	0.012	1557036_at	ZBTB1	0.637	0.0884072
203788_s_at	SEMA3C	0.341127	0.0294	1561062_a_at	LOC101928850	1.19975	0.00197	201477_s_at	RRM1	0.637	0.0158059
226836_at	SFT2D1	0.341096	0.00118	239558_at	LOC100996404	1.19948	0.044	210973_s_at	FGFR1	0.637	0.0926733
1552323_s_at	FAM122C	0.340932	0.0031	238081_at	WDFY3-AS2	1.19945	0.0291	215443_at	TSHR	0.637	0.386086
227549_x_at	ZDHHC24	0.34091	0.000486	204320_at	COL11A1	1.19939	0.00661	229568_at	MOB3B	0.637	0.0834403
222506_at	LMBR1	0.340905	0.00655	232355_at	SNORD114-3	1.19927	0.0282	230906_at	GALNT10	0.637	0.137852
229422_at	NRDC	0.340844	0.00444	231745_at	GPR55	1.19912	0.0162	232894_at	SEC14L2	0.637	0.120296
219487_at	BBS10	0.340833	0.00279	215679_at	LUNAR1	1.19903	0.12	204015_s_at	DUSP4	0.636	0.313191
228325_at	SPIDR	0.340832	0.0027	205534_at	PCDH7	1.19874	0.0987	216947_at	DES	0.636	0.124377
207855_s_at	CLCC1	0.340774	0.00642	236141_at	HAND2-AS1	1.19869	0.0395	240245_at		0.636	0.12457
232440_at	ZDHHC13	0.340772	0.0155	223840_s_at	SPATA9	1.19869	0.0088	1556763_at		0.635	0.190824
1560107_at	LOC105372793	0.340755	0.0034	234386_s_at		1.19866	0.00923	207869_s_at	CACNA1G	0.635	0.174923
236838_at	SRCIN1	0.340503	0.00592	1552402_at	CALML6	1.19852	0.0141	224032_x_at	SPANXA2///SPANXA1	0.635	0.141554
201999_s_at	DYNLT1	0.340457	0.000511	227975_at	GPRIN1	1.19841	0.0117	236351_at	DPP10-AS1	0.635	0.116989
229804_x_at	CBWD7///CBWD6///CBWD3///CBWD5///CBWD2///CBWD1	0.3403	0.0134	214168_s_at	TJP1	1.19835	0.0126	240279_at		0.635	0.126828
214112_s_at	CXorf40B///CXorf40A	0.340268	0.000445	215532_x_at	ZNF492	1.19807	0.00827	241223_x_at		0.635	0.0552086
243665_s_at	CELF4	0.340226	0.00306	221161_at	ASCL3	1.19801	0.0134	208551_at	HIST1H4G	0.634	0.175704
215185_at	LINC00963	0.340189	0.000652	227954_at	ITPRIPL2	1.198	0.00817	214502_at	HIST1H2BJ	0.634	0.167652
212246_at	MCFD2	0.340113	0.00219	1558147_a_at	BAIAP2-AS1	1.19793	0.0234	220997_s_at	DIAPH3	0.634	0.160746
206120_at	CD33	0.339943	0.0265	241574_s_at	IGF2BP1	1.19785	0.00257	225662_at	ZAK	0.634	0.167483
203789_s_at	SEMA3C	0.33986	0.00432	228353_x_at	UBASH3B	1.19779	0.0164	241992_at		0.634	0.123395
230818_at		0.339824	0.0307	1566425_at		1.19769	0.0397	206600_s_at	SLC16A5	0.633	0.142872
227697_at	SOCS3	0.339474	0.00305	234429_at	LOC101930476///LINC00476	1.19729	0.00268	206612_at	CACNG1	0.633	0.0518979
1555543_a_at	CLCC1	0.339393	0.000881	213955_at	MYOZ3	1.19706	0.0126	221248_s_at	WHSC1L1	0.633	0.0968529
226550_at	SLC9A7	0.339358	0.000797	207886_s_at	CALCR	1.19701	0.0285	222433_at	ENAH	0.633	0.173316
204202_at	IQCE	0.339291	0.00454	243925_at		1.19696	0.0148	231325_at	UNC5D	0.633	0.0979451
240564_x_at		0.339182	0.0113	234352_x_at	POLB	1.19683	0.105	240688_at	MGST1	0.633	0.210215
204268_at	S100A2	0.339149	0.0416	237027_at	LSAMP-AS1	1.19661	0.0115	1552311_a_at	RAX2	0.632	0.102056
32042_at	ENOX2	0.339091	0.00803	206216_at	SRPK3	1.19626	0.00674	204429_s_at	SLC2A5	0.632	0.15675
220298_s_at	SPATA6	0.338889	0.0127	232743_at		1.19585	0.0212	206218_at	MAGEB2	0.632	0.236754
222267_at	TMEM209	0.338885	0.0158	1556325_at	FILIP1	1.1949	0.00203	210528_at	MR1	0.632	0.121345
238766_at		0.338853	0.00976	220503_at	SLC13A1	1.19466	0.118	212620_at	ZNF609	0.632	0.049394
222081_at	SIRT5	0.338817	0.0107	205592_at	SLC4A1	1.19445	0.0351	215646_s_at	VCAN	0.632	0.334458
201968_s_at	PGM1	0.338709	0.000701	204011_at	SPRY2	1.19422	0.0728	228597_at	MIS18A	0.632	0.0628264
206546_at	SYCP2	0.33868	0.0129	1554530_at	VSTM2A	1.1941	0.00558	239359_at	2016-03-11	0.632	0.210494
222835_at	THSD4	0.338317	0.0278	1566161_at		1.19385	0.0158	244622_at	BRWD1	0.632	0.0877719
203841_x_at	MAPRE3	0.338269	0.0039	1553158_at	CEP19	1.19383	0.00859	244763_at	MTRF1	0.632	0.191543
212642_s_at	HIVEP2	0.338218	0.00836	1567009_at		1.19367	0.0148	1563101_at	ARNTL2-AS1	0.631	0.251868
1570125_at	GHET1	0.338175	0.00977	231674_at		1.19329	0.0385	201930_at	MCM6	0.631	0.0838322
229310_at	KLHL29	0.338099	0.000536	220253_s_at	LRP12	1.19315	0.177	205168_at	DDR2	0.631	0.22547
1554835_a_at	B3GNT5	0.337976	0.0219	1553039_a_at	ASB10	1.19315	0.0689	206204_at	GRB14	0.631	0.375381
205196_s_at	AP1S1	0.337827	0.00223	240300_at	TK2	1.19272	0.0134	206924_at	IL11	0.631	0.125296
238926_at	TCONS_00029157	0.337744	0.00887	243173_at	CABP7	1.19229	0.0228	227099_s_at	C11orf96	0.631	0.319288
212192_at	KCTD12	0.337723	0.000425	211101_x_at	LILRA2	1.19224	0.0488	232874_at	DOCK9	0.631	0.0820556
242900_at	ALG10B///ALG10	0.337715	0.00162	237288_at	TGM7	1.19192	0.0233	234110_at	LOC283075	0.631	0.223604
209017_s_at	LONP1	0.337697	0.000671	242800_at	NHS	1.19181	0.0641	235660_at	LOC103611081	0.631	0.119567
215428_at		0.337679	0.018	217158_at	PTGER4P2-CDK2AP2P2	1.19179	0.01	240674_at	JARID2	0.631	0.248894
210611_s_at	DTNA	0.337646	0.000519	1560380_at	LOC497256	1.19149	0.0116	241257_at		0.631	0.147555
226906_s_at	ARHGAP9	0.337621	0.0163	231654_s_at		1.19076	0.00841	1555568_at	GUSBP2	0.63	0.0634437
205474_at	CRLF3	0.337605	0.00753	230459_s_at		1.19034	0.00725	1557079_at	ITGBL1	0.63	0.294685
224598_at	MGAT4B	0.337568	0.000647	206450_at	DBH	1.18977	0.00574	211611_s_at	TNXB///ATF6B	0.63	0.178465
222903_s_at	CPEB1	0.337539	0.0397	1552511_a_at	CPA6	1.18948	0.0415	213286_at	ZFR	0.63	0.248518
1561171_a_at	GOLGA6L6///GOLGA6L22///GOLGA6L1	0.337516	0.0244	244493_at	GPR22	1.1893	0.14	220981_x_at	NXF2B///NXF2	0.63	0.0679885
207732_s_at	DLG3	0.337347	0.00247	213610_s_at	PHOSPHO2-KLHL23///KLHL23	1.18878	0.00754	226034_at	DUSP4	0.63	0.263498
215362_at		0.337305	0.00161	208220_x_at	AMELY	1.18837	0.0104	238680_at	METTL12///SNORA57	0.63	0.141522
227881_s_at	TTC39C	0.337228	0.00649	229799_s_at	NCAM1	1.18821	0.032	240503_at		0.63	0.174296
202203_s_at	AMFR	0.337174	0.00531	1561278_at	LINC01613	1.18813	0.0249	240716_at	TTC23	0.63	0.0840201
1570628_at		0.337069	0.0196	223194_s_at	SLC22A23	1.18796	0.0135	241293_x_at		0.63	0.128477
209791_at	PADI2	0.337042	0.0315	223634_at	RASD2	1.18719	0.00442	244286_at		0.63	0.278404
1560665_at	SCPEP1	0.337023	0.00228	213766_x_at	GNA11	1.1871	0.00713	244338_at		0.63	0.131355
212624_s_at	CHN1	0.337006	0.000659	207148_x_at	MYOZ2	1.18698	0.00637	37384_at	PPM1F	0.63	0.0989566
224140_at	NPCDR1	0.336982	0.176	240733_at		1.18685	0.0283	1560748_at		0.629	0.332882
227279_at	TCEAL3	0.33692	0.0154	241077_at		1.18684	0.0617	203628_at	IGF1R	0.629	0.377913
235931_at	METTL21A	0.336881	0.0211	1557610_at	PITRM1-AS1	1.18634	0.00209	211084_x_at	PRKD3	0.629	0.185507
223421_at	CYHR1	0.336858	0.000775	230266_at	RAB7B	1.18634	0.0218	233289_at		0.629	0.187769
226152_at	TTC7B	0.336627	0.000902	228855_at	NUDT7	1.18609	0.0577	235904_at	UGT3A1	0.629	0.11989
[truncated: 52,617 more rows]

## Sheet: C6 (Oncogenic signatures)
LP-1/Cfz vs LP-1			TJP1 EXPRESSION INCREASED AT RELAPSE (logFC = 2.70; P = 7.63E-04)			TJP1 EXPRESSION DECREASED AT RELAPSE (logFC = -1.88; P = 3.98E-03)
NAME	NES	P	NAME	NES	P	NAME	NES	P
CORDENONSI_YAP_CONSERVED_SIGNATURE	1.68118	<1.00E-03	PRC1_BMI_UP.V1_DN	1.82178	<1.00E-03	RPS14_DN.V1_DN	2.51327	<1.00E-03
IL21_UP.V1_UP	1.44416	<1.00E-03	IL21_UP.V1_DN	1.75947	<1.00E-03	CSR_LATE_UP.V1_UP	2.19577	<1.00E-03
ATM_DN.V1_DN	1.41059	<1.00E-03	JAK2_DN.V1_UP	1.7542	<1.00E-03	ERB2_UP.V1_DN	2.18691	<1.00E-03
PRC2_EZH2_UP.V1_DN	1.36483	<1.00E-03	KRAS.KIDNEY_UP.V1_UP	1.74854	<1.00E-03	RB_P107_DN.V1_UP	2.18376	<1.00E-03
TGFB_UP.V1_UP	1.36172	<1.00E-03	PTEN_DN.V1_UP	1.74108	<1.00E-03	GCNP_SHH_UP_EARLY.V1_UP	2.07469	<1.00E-03
RAF_UP.V1_DN	1.26028	<1.00E-03	CAHOY_NEURONAL	1.71849	<1.00E-03	GCNP_SHH_UP_LATE.V1_UP	2.02166	<1.00E-03
NOTCH_DN.V1_UP	1.31142	0.0045045	BCAT.100_UP.V1_UP	1.69341	<1.00E-03	PRC2_EZH2_UP.V1_UP	2.00602	<1.00E-03
IL15_UP.V1_DN	1.22823	0.00537634	CAHOY_ASTROGLIAL	1.67997	<1.00E-03	VEGF_A_UP.V1_DN	1.96569	<1.00E-03
NFE2L2.V2	1.15472	0.012987	P53_DN.V1_UP	1.6703	<1.00E-03	E2F3_UP.V1_UP	1.9535	<1.00E-03
STK33_SKM_UP	1.19962	0.0152672	PTEN_DN.V2_UP	1.65433	<1.00E-03	HOXA9_DN.V1_DN	1.88413	<1.00E-03
KRAS.AMP.LUNG_UP.V1_UP	1.24749	0.0188679	KRAS.BREAST_UP.V1_DN	1.64447	<1.00E-03	E2F1_UP.V1_UP	1.79083	<1.00E-03
STK33_SKM_DN	1.14906	0.0234375	ESC_J1_UP_LATE.V1_UP	1.60077	<1.00E-03	SRC_UP.V1_DN	1.73763	<1.00E-03
CAMP_UP.V1_DN	1.16306	0.0248447	RPS14_DN.V1_UP	1.59897	<1.00E-03	RB_P130_DN.V1_UP	1.56426	<1.00E-03
ESC_V6.5_UP_LATE.V1_UP	1.18558	0.03125	KRAS.600_UP.V1_UP	1.59651	<1.00E-03	EGFR_UP.V1_DN	1.56425	<1.00E-03
WNT_UP.V1_UP	1.18194	0.0324074	RELA_DN.V1_DN	1.58756	<1.00E-03	RB_DN.V1_UP	1.52697	<1.00E-03
IL2_UP.V1_DN	1.18027	0.0324324	BRCA1_DN.V1_UP	1.58483	<1.00E-03	MYC_UP.V1_UP	1.49015	<1.00E-03
ESC_J1_UP_LATE.V1_UP	1.23587	0.0337079	IL21_UP.V1_UP	1.58181	<1.00E-03	SIRNA_EIF4GI_DN	1.42241	<1.00E-03
KRAS.LUNG_UP.V1_DN	1.25908	0.040724	LEF1_UP.V1_UP	1.56329	<1.00E-03	PRC2_EED_UP.V1_DN	1.40493	<1.00E-03
BMI1_DN.V1_DN	1.17522	0.0628019	P53_DN.V1_DN	1.53695	<1.00E-03	CORDENONSI_YAP_CONSERVED_SIGNATURE	1.36788	<1.00E-03
TBK1.DN.48HRS_UP	1.24076	0.0678571	IL15_UP.V1_DN	1.51658	<1.00E-03	MTOR_UP.V1_UP	1.30879	<1.00E-03
ESC_J1_UP_EARLY.V1_DN	1.13733	0.0730594	NOTCH_DN.V1_DN	1.5126	<1.00E-03	TBK1.DF_DN	1.27355	<1.00E-03
ATF2_S_UP.V1_DN	1.16416	0.0744681	ATM_DN.V1_DN	1.51054	<1.00E-03	PIGF_UP.V1_UP	1.25131	<1.00E-03
CRX_DN.V1_DN	1.17887	0.0833333	KRAS.PROSTATE_UP.V1_UP	1.50959	<1.00E-03	LTE2_UP.V1_DN	1.21029	<1.00E-03
E2F1_UP.V1_DN	1.11096	0.0961538	ALK_DN.V1_DN	1.4949	<1.00E-03	GLI1_UP.V1_UP	1.41822	0.0276498
LEF1_UP.V1_UP	1.10058	0.10582	KRAS.600_UP.V1_DN	1.48247	<1.00E-03	ATF2_UP.V1_UP	1.22816	0.0277778
LEF1_UP.V1_DN	1.11878	0.113636	PRC2_EZH2_UP.V1_DN	1.48202	<1.00E-03	TBK1.DN.48HRS_DN	1.25319	0.0326087
RAPA_EARLY_UP.V1_UP	1.09155	0.11976	KRAS.PROSTATE_UP.V1_DN	1.46763	<1.00E-03	CSR_EARLY_UP.V1_UP	1.18638	0.0461538
GLI1_UP.V1_DN	1.19404	0.128655	PRC2_EED_UP.V1_UP	1.44257	<1.00E-03	E2F3_UP.V1_DN	1.11738	0.105263
KRAS.KIDNEY_UP.V1_UP	1.11111	0.130233	NFE2L2.V2	1.4349	<1.00E-03	ATF2_S_UP.V1_UP	1.08384	0.126984
P53_DN.V1_UP	1.10402	0.132184	LTE2_UP.V1_UP	1.43447	<1.00E-03	ESC_J1_UP_LATE.V1_DN	1.05158	0.171875
STK33_NOMO_DN	1.0847	0.136364	STK33_NOMO_UP	1.32982	0.00100503	AKT_UP_MTOR_DN.V1_DN	1.03465	0.2
BCAT_BILD_ET_AL_DN	1.15216	0.139373	PRC2_SUZ12_UP.V1_DN	1.43293	0.00101729	MEK_UP.V1_DN	1.02993	0.280702
ATM_DN.V1_UP	1.11978	0.153846	MEL18_DN.V1_DN	1.49716	0.00102249	PRC2_SUZ12_UP.V1_UP	1.01119	0.372549
ALK_DN.V1_DN	1.10332	0.164	KRAS.DF.V1_DN	1.43018	0.00102459	KRAS.50_UP.V1_DN	0.979294	0.473451
CYCLIN_D1_UP.V1_UP	1.0921	0.194118	PTEN_DN.V1_DN	1.45815	0.00103306	BCAT_GDS748_UP	0.975548	0.540107
CAHOY_ASTROCYTIC	1.07791	0.207273	P53_DN.V2_UP	1.53637	0.0010395	RAF_UP.V1_DN	0.99867	0.558824
KRAS.PROSTATE_UP.V1_DN	1.07935	0.2125	KRAS.300_UP.V1_DN	1.45834	0.00106045	SINGH_KRAS_DEPENDENCY_SIGNATURE_	0.964812	0.563636
CTIP_DN.V1_UP	1.0906	0.223529	CORDENONSI_YAP_CONSERVED_SIGNATURE	1.49927	0.00110865	CRX_DN.V1_UP	0.962494	0.632911
LTE2_UP.V1_UP	1.06506	0.227848	KRAS.50_UP.V1_DN	1.69931	0.00121655	BCAT_BILD_ET_AL_UP	0.928714	0.639175
EIF4E_DN	1.07034	0.232877	CAMP_UP.V1_DN	1.36138	0.00202634	TGFB_UP.V1_DN	0.958068	0.648148
MEK_UP.V1_UP	1.03358	0.287356	NOTCH_DN.V1_UP	1.41386	0.00205339	ATF2_UP.V1_DN	0.965859	0.648649
BMI1_DN_MEL18_DN.V1_DN	1.04128	0.301435	KRAS.300_UP.V1_UP	1.43974	0.00210526	NFE2L2.V2	0.960874	0.888889
RELA_DN.V1_UP	1.03365	0.311881	KRAS.KIDNEY_UP.V1_DN	1.45818	0.00214592
KRAS.DF.V1_DN	1.02297	0.343195	CTIP_DN.V1_UP	1.46342	0.00215285
KRAS.PROSTATE_UP.V1_UP	1.03319	0.345238	STK33_UP	1.27357	0.00403633
CYCLIN_D1_KE_.V1_UP	1.02762	0.354286	BMI1_DN.V1_DN	1.42604	0.00417101
MEL18_DN.V1_DN	1.03341	0.357513	LEF1_UP.V1_DN	1.39857	0.00514403
CRX_NRL_DN.V1_DN	1.03318	0.361111	RELA_DN.V1_UP	1.35224	0.00626959
PTEN_DN.V1_UP	1.02942	0.368687	PRC2_SUZ12_UP.V1_UP	1.34253	0.00718686
TGFB_UP.V1_DN	1.01897	0.389189	ESC_V6.5_UP_EARLY.V1_DN	1.33796	0.00722394
CSR_LATE_UP.V1_DN	0.976117	0.517073	ESC_V6.5_UP_LATE.V1_UP	1.3313	0.00722394
YAP1_UP	0.96178	0.559211	KRAS.BREAST_UP.V1_UP	1.40448	0.00847458
HINATA_NFKB_MATRIX	0.941725	0.573604	KRAS.600.LUNG.BREAST_UP.V1_DN	1.31307	0.00908174
EIF4E_UP	0.942544	0.643836	KRAS.600.LUNG.BREAST_UP.V1_UP	1.30186	0.00909091
SNF5_DN.V1_DN	0.940637	0.721053	BMI1_DN_MEL18_DN.V1_DN	1.35875	0.0104384
CSR_EARLY_UP.V1_DN	0.928735	0.742574	KRAS.AMP.LUNG_UP.V1_UP	1.39362	0.0116649
ESC_V6.5_UP_EARLY.V1_DN	0.932323	0.755952	ATF2_UP.V1_DN	1.3099	0.0143737
NRL_DN.V1_UP	0.90323	0.852041	ALK_DN.V1_UP	1.36495	0.0150054
NOTCH_DN.V1_DN	0.914708	0.853535	STK33_SKM_UP	1.2559	0.0151515
CYCLIN_D1_KE_.V1_DN	0.877668	0.938547	GLI1_UP.V1_UP	1.51463	0.0158151
CTIP_DN.V1_DN	0.840268	0.962963	CRX_NRL_DN.V1_DN	1.33335	0.0197505
RELA_DN.V1_DN	0.8321	0.978541	ATF2_S_UP.V1_UP	1.2912	0.0205761
PRC1_BMI_UP.V1_UP	0.812002	0.979592	IL2_UP.V1_DN	1.2815	0.0217391
MYC_UP.V1_DN	0.804858	0.991667	ATM_DN.V1_UP	1.34253	0.0219207
BCAT.100_UP.V1_UP	0.707792	0.993421	STK33_SKM_DN	1.23258	0.0271357
P53_DN.V2_UP	0.790755	0.995455	WNT_UP.V1_UP	1.27429	0.0278638
PDGF_UP.V1_DN	0.78781	1	STK33_DN	1.22479	0.0304569
			KRAS.LUNG_UP.V1_DN	1.31063	0.0342246
			CSR_LATE_UP.V1_DN	1.24559	0.034375
			STK33_NOMO_DN	1.23305	0.0344478
			RAF_UP.V1_UP	1.21939	0.0376399
			RB_P130_DN.V1_UP	1.27453	0.0419287
			SINGH_KRAS_DEPENDENCY_SIGNATURE_	1.43948	0.0472441
			KRAS.LUNG.BREAST_UP.V1_UP	1.26585	0.0484721
			SNF5_DN.V1_DN	1.22872	0.0553846
			JNK_DN.V1_DN	1.20062	0.0610998
			AKT_UP_MTOR_DN.V1_UP	1.21049	0.0672182
			HINATA_NFKB_IMMU_INF	1.42464	0.0687332
			DCA_UP.V1_UP	1.19363	0.0754912
			PKCA_DN.V1_UP	1.2213	0.0777202
			CTIP_DN.V1_DN	1.21573	0.0807128
			PDGF_UP.V1_DN	1.22107	0.081138
			CAHOY_OLIGODENDROCUTIC	1.22281	0.086631
			MEK_UP.V1_UP	1.16506	0.0911854
			BCAT_GDS748_UP	1.24856	0.107588
			ATF2_S_UP.V1_DN	1.16044	0.111224
			SNF5_DN.V1_UP	1.15411	0.112025
			CYCLIN_D1_KE_.V1_DN	1.15365	0.114433
			BMI1_DN.V1_UP	1.17061	0.117098
			PKCA_DN.V1_DN	1.16561	0.132231
			PRC2_EZH2_UP.V1_UP	1.15536	0.141092
			JNK_DN.V1_UP	1.14196	0.153527
			KRAS.LUNG.BREAST_UP.V1_DN	1.1568	0.161964
			RAF_UP.V1_DN	1.11659	0.181452
			VEGF_A_UP.V1_UP	1.12859	0.181538
			RAPA_EARLY_UP.V1_UP	1.10975	0.19332
			AKT_UP.V1_UP	1.11655	0.204569
			YAP1_DN	1.15804	0.215144
			MYC_UP.V1_DN	1.11003	0.232218
			KRAS.50_UP.V1_UP	1.14298	0.233143
			MEL18_DN.V1_UP	1.09745	0.242961
			HINATA_NFKB_MATRIX	1.16572	0.267114
			E2F3_UP.V1_UP	1.09697	0.26743
			MTOR_UP.V1_DN	1.07632	0.287474
			BMI1_DN_MEL18_DN.V1_UP	1.07609	0.297242
			ESC_J1_UP_EARLY.V1_DN	1.06798	0.301751
			TGFB_UP.V1_UP	1.06565	0.303644
			CRX_DN.V1_DN	1.06739	0.308977
			PIGF_UP.V1_DN	1.05605	0.311675
			GCNP_SHH_UP_LATE.V1_DN	1.06507	0.313204
			KRAS.DF.V1_UP	1.05526	0.330247
			NRL_DN.V1_DN	1.06116	0.333679
			KRAS.AMP.LUNG_UP.V1_DN	1.06934	0.336864
			KRAS.LUNG_UP.V1_UP	1.05955	0.354839
			E2F1_UP.V1_DN	1.03955	0.381193
			EGFR_UP.V1_UP	1.03579	0.381726
			IL2_UP.V1_UP	1.01909	0.433128
			BRCA1_DN.V1_DN	1.02168	0.441394
			AKT_UP.V1_DN	1.01563	0.451546
			CSR_LATE_UP.V1_UP	0.99358	0.503125
			E2F3_UP.V1_DN	0.992815	0.505297
			GCNP_SHH_UP_EARLY.V1_DN	0.990637	0.519547
			PRC1_BMI_UP.V1_UP	0.992184	0.522774
			AKT_UP_MTOR_DN.V1_DN	0.981499	0.534501
			BCAT.100_UP.V1_DN	0.942132	0.573653
			DCA_UP.V1_DN	0.966863	0.580376
			MTOR_UP.V1_UP	0.962699	0.588854
			P53_DN.V2_DN	0.948331	0.595876
			CRX_NRL_DN.V1_UP	0.942759	0.613779
			RB_DN.V1_DN	0.948863	0.61586
			RPS14_DN.V1_DN	0.949164	0.617436
			CRX_DN.V1_UP	0.943543	0.625786
			BCAT_BILD_ET_AL_DN	0.918596	0.642697
			TGFB_UP.V1_DN	0.925242	0.70102
			WNT_UP.V1_DN	0.91343	0.723819
			SRC_UP.V1_UP	0.893935	0.742585
			ESC_J1_UP_EARLY.V1_UP	0.897397	0.763131
			ESC_V6.5_UP_LATE.V1_DN	0.884996	0.778816
			IL15_UP.V1_UP	0.879403	0.790603
			HOXA9_DN.V1_UP	0.880417	0.796748
			NRL_DN.V1_UP	0.853832	0.834368
			LTE2_UP.V1_DN	0.871	0.852492
			ERB2_UP.V1_UP	0.857199	0.866117
			EIF4E_DN	0.818205	0.871172
			RB_P107_DN.V1_UP	0.819695	0.879365
			EIF4E_UP	0.796518	0.880482
			TBK1.DF_UP	0.838118	0.919436
			ATF2_UP.V1_UP	0.797454	0.929752
			ESC_J1_UP_LATE.V1_DN	0.79896	0.932446
			RB_P107_DN.V1_DN	0.774495	0.93453
			MTOR_UP.N4.V1_UP	0.778364	0.956923
			EGFR_UP.V1_DN	0.769244	0.970499
			SRC_UP.V1_DN	0.724701	0.97266
			PDGF_ERK_DN.V1_UP	0.704489	0.989626
			RB_P130_DN.V1_DN	0.675325	0.994781
			VEGF_A_UP.V1_DN	0.705167	0.996926
			TBK1.DF_DN	0.709477	0.997992

## Sheet: H (Hallmark collection)
LP-1/Cfz vs LP-1			TJP1 EXPRESSION INCREASED AT RELAPSE (logFC = 2.70; P = 7.63E-04)			TJP1 EXPRESSION DECREASED AT RELAPSE (logFC = -1.88; P = 3.98E-03)
NAME	NES	P	NAME	NES	P	NAME	NES	P
HALLMARK_HYPOXIA	1.79793	<1.00E-03	HALLMARK_ANGIOGENESIS	1.91636	<1.00E-03	HALLMARK_E2F_TARGETS	3.89198	<1.00E-03
HALLMARK_MYOGENESIS	1.79075	<1.00E-03	HALLMARK_COAGULATION	1.78525	<1.00E-03	HALLMARK_G2M_CHECKPOINT	3.22503	<1.00E-03
HALLMARK_ANGIOGENESIS	1.68297	<1.00E-03	HALLMARK_EPITHELIAL_MESENCHYMAL_TRANSITION	1.78374	<1.00E-03	HALLMARK_MYC_TARGETS_V2	2.87684	<1.00E-03
HALLMARK_GLYCOLYSIS	1.65632	<1.00E-03	HALLMARK_KRAS_SIGNALING_UP	1.38967	0.00101729	HALLMARK_MYC_TARGETS_V1	2.79658	<1.00E-03
HALLMARK_PROTEIN_SECRETION	1.44444	<1.00E-03	HALLMARK_KRAS_SIGNALING_DN	1.44329	0.00207039	HALLMARK_DNA_REPAIR	1.71483	<1.00E-03
HALLMARK_EPITHELIAL_MESENCHYMAL_TRANSITION	1.42788	<1.00E-03	HALLMARK_COMPLEMENT	1.35068	0.00307377	HALLMARK_FATTY_ACID_METABOLISM	1.37523	<1.00E-03
HALLMARK_APICAL_JUNCTION	1.24567	<1.00E-03	HALLMARK_MYOGENESIS	1.29405	0.00808898	HALLMARK_OXIDATIVE_PHOSPHORYLATION	1.34287	<1.00E-03
HALLMARK_NOTCH_SIGNALING	1.40632	0.0225989	HALLMARK_PANCREAS_BETA_CELLS	1.50895	0.0167464	HALLMARK_MTORC1_SIGNALING	1.33223	<1.00E-03
HALLMARK_UV_RESPONSE_DN	1.18802	0.028169	HALLMARK_TNFA_SIGNALING_VIA_NFKB	1.25428	0.0314083	HALLMARK_MITOTIC_SPINDLE	1.26702	<1.00E-03
HALLMARK_ADIPOGENESIS	1.1576	0.0654762	HALLMARK_SPERMATOGENESIS	1.28375	0.0383387	HALLMARK_SPERMATOGENESIS	1.25747	<1.00E-03
HALLMARK_WNT_BETA_CATENIN_SIGNALING	1.20305	0.137931	HALLMARK_APICAL_JUNCTION	1.18997	0.061245	HALLMARK_REACTIVE_OXIGEN_SPECIES_PATHWAY	1.09713	0.21393
HALLMARK_TGF_BETA_SIGNALING	1.08644	0.24031	HALLMARK_XENOBIOTIC_METABOLISM	1.19883	0.0637007	HALLMARK_PEROXISOME	1.03994	0.316667
HALLMARK_KRAS_SIGNALING_DN	1.02106	0.376812	HALLMARK_APICAL_SURFACE	1.27191	0.105516	HALLMARK_ESTROGEN_RESPONSE_LATE	1.01967	0.384615
HALLMARK_COAGULATION	1.01079	0.402778	HALLMARK_HEDGEHOG_SIGNALING	1.22867	0.12156
HALLMARK_APICAL_SURFACE	0.859973	0.815152	HALLMARK_CHOLESTEROL_HOMEOSTASIS	1.14374	0.196188
HALLMARK_PANCREAS_BETA_CELLS	0.700467	0.975871	HALLMARK_BILE_ACID_METABOLISM	1.12366	0.218085
			HALLMARK_UV_RESPONSE_DN	1.09557	0.234879
			HALLMARK_HYPOXIA	1.07885	0.261881
			HALLMARK_ESTROGEN_RESPONSE_EARLY	1.05001	0.334682
			HALLMARK_REACTIVE_OXIGEN_SPECIES_PATHWAY	1.06075	0.351916
			HALLMARK_IL2_STAT5_SIGNALING	1.04621	0.362069
			HALLMARK_PEROXISOME	1.04838	0.367061
			HALLMARK_INFLAMMATORY_RESPONSE	1.04052	0.370902
			HALLMARK_HEME_METABOLISM	0.992036	0.535168
			HALLMARK_APOPTOSIS	0.968262	0.586137
			HALLMARK_ALLOGRAFT_REJECTION	0.926724	0.699898
			HALLMARK_WNT_BETA_CATENIN_SIGNALING	0.887179	0.701031
			HALLMARK_ESTROGEN_RESPONSE_LATE	0.924189	0.713415
			HALLMARK_IL6_JAK_STAT3_SIGNALING	0.882785	0.742105
			HALLMARK_GLYCOLYSIS	0.890985	0.804481
			HALLMARK_TGF_BETA_SIGNALING	0.781812	0.906522
			HALLMARK_ANDROGEN_RESPONSE	0.781051	0.939394
			HALLMARK_NOTCH_SIGNALING	0.687665	0.950232
			HALLMARK_FATTY_ACID_METABOLISM	0.726317	0.981405
			HALLMARK_ADIPOGENESIS	0.745727	0.985844

## Sheet: C2.CP (Canonical pathways)
LP-1/Cfz vs LP-1			TJP1 EXPRESSION INCREASED AT RELAPSE (logFC = 2.70; P = 7.63E-04)			TJP1 EXPRESSION DECREASED AT RELAPSE (logFC = -1.88; P = 3.98E-03)
NAME	NES	P	NAME	NES	P	NAME	NES	P
REACTOME_FATTY_ACYL_COA_BIOSYNTHESIS	1.94918	<1.00E-03	REACTOME_PEPTIDE_CHAIN_ELONGATION	3.16307	<1.00E-03	REACTOME_CELL_CYCLE	3.15706	<1.00E-03
REACTOME_CELL_CELL_JUNCTION_ORGANIZATION	1.86521	<1.00E-03	REACTOME_3_UTR_MEDIATED_TRANSLATIONAL_REGULATION	3.0659	<1.00E-03	REACTOME_DNA_REPLICATION	3.15606	<1.00E-03
REACTOME_COLLAGEN_FORMATION	1.84163	<1.00E-03	KEGG_RIBOSOME	3.06097	<1.00E-03	REACTOME_CELL_CYCLE_MITOTIC	3.15552	<1.00E-03
REACTOME_G_PROTEIN_ACTIVATION	1.80265	<1.00E-03	REACTOME_SRP_DEPENDENT_COTRANSLATIONAL_PROTEIN_TARGETING_TO_MEMBRANE	2.96638	<1.00E-03	REACTOME_MITOTIC_M_M_G1_PHASES	3.10588	<1.00E-03
REACTOME_TRIGLYCERIDE_BIOSYNTHESIS	1.79972	<1.00E-03	REACTOME_INFLUENZA_VIRAL_RNA_TRANSCRIPTION_AND_REPLICATION	2.87105	<1.00E-03	REACTOME_DEPOSITION_OF_NEW_CENPA_CONTAINING_NUCLEOSOMES_AT_THE_CENTROMERE	3.05065	<1.00E-03
REACTOME_GOLGI_ASSOCIATED_VESICLE_BIOGENESIS	1.79773	<1.00E-03	REACTOME_TRANSLATION	2.80709	<1.00E-03	REACTOME_G2_M_CHECKPOINTS	3.04829	<1.00E-03
REACTOME_GLYCEROPHOSPHOLIPID_BIOSYNTHESIS	1.76794	<1.00E-03	REACTOME_NONSENSE_MEDIATED_DECAY_ENHANCED_BY_THE_EXON_JUNCTION_COMPLEX	2.7999	<1.00E-03	REACTOME_CHROMOSOME_MAINTENANCE	3.04813	<1.00E-03
KEGG_GLYCEROPHOSPHOLIPID_METABOLISM	1.76108	<1.00E-03	REACTOME_FORMATION_OF_THE_TERNARY_COMPLEX_AND_SUBSEQUENTLY_THE_43S_COMPLEX	2.57237	<1.00E-03	REACTOME_MITOTIC_G1_G1_S_PHASES	3.02383	<1.00E-03
KEGG_RIBOSOME	1.72435	<1.00E-03	REACTOME_INFLUENZA_LIFE_CYCLE	2.55617	<1.00E-03	REACTOME_S_PHASE	2.98895	<1.00E-03
REACTOME_PEPTIDE_CHAIN_ELONGATION	1.71664	<1.00E-03	REACTOME_ACTIVATION_OF_THE_MRNA_UPON_BINDING_OF_THE_CAP_BINDING_COMPLEX_AND_EIFS_AND_SUBSEQUENT_BINDING_TO_43S	2.52599	<1.00E-03	REACTOME_DNA_STRAND_ELONGATION	2.9811	<1.00E-03
REACTOME_REGULATION_OF_INSULIN_SECRETION	1.7015	<1.00E-03	REACTOME_METABOLISM_OF_MRNA	2.20725	<1.00E-03	KEGG_DNA_REPLICATION	2.96307	<1.00E-03
REACTOME_INTEGRATION_OF_ENERGY_METABOLISM	1.63973	<1.00E-03	REACTOME_CHEMOKINE_RECEPTORS_BIND_CHEMOKINES	2.01406	<1.00E-03	REACTOME_ACTIVATION_OF_ATR_IN_RESPONSE_TO_REPLICATION_STRESS	2.95592	<1.00E-03
REACTOME_HEPARAN_SULFATE_HEPARIN_HS_GAG_METABOLISM	1.62692	<1.00E-03	REACTOME_CLASS_A1_RHODOPSIN_LIKE_RECEPTORS	2.00925	<1.00E-03	REACTOME_TELOMERE_MAINTENANCE	2.9515	<1.00E-03
REACTOME_POST_TRANSLATIONAL_PROTEIN_MODIFICATION	1.54769	<1.00E-03	REACTOME_METABOLISM_OF_RNA	2.00634	<1.00E-03	REACTOME_ACTIVATION_OF_THE_PRE_REPLICATIVE_COMPLEX	2.92162	<1.00E-03
REACTOME_METABOLISM_OF_PROTEINS	1.39726	<1.00E-03	REACTOME_OLFACTORY_SIGNALING_PATHWAY	2.00195	<1.00E-03	REACTOME_M_G1_TRANSITION	2.88875	<1.00E-03
NABA_MATRISOME	1.32521	<1.00E-03	REACTOME_GPCR_LIGAND_BINDING	1.98573	<1.00E-03	REACTOME_G1_S_TRANSITION	2.85221	<1.00E-03
REACTOME_TRANSMEMBRANE_TRANSPORT_OF_SMALL_MOLECULES	1.31231	<1.00E-03	REACTOME_PEPTIDE_LIGAND_BINDING_RECEPTORS	1.98296	<1.00E-03	REACTOME_EXTENSION_OF_TELOMERES	2.7984	<1.00E-03
KEGG_GLYCOSAMINOGLYCAN_BIOSYNTHESIS_HEPARAN_SULFATE	1.83848	0.00210084	REACTOME_G_ALPHA_I_SIGNALLING_EVENTS	1.96631	<1.00E-03	REACTOME_SYNTHESIS_OF_DNA	2.79768	<1.00E-03
REACTOME_STRIATED_MUSCLE_CONTRACTION	1.7573	0.00213675	NABA_MATRISOME	1.92813	<1.00E-03	REACTOME_PROCESSING_OF_CAPPED_INTRON_CONTAINING_PRE_MRNA	2.73533	<1.00E-03
NABA_COLLAGENS	1.79409	0.00220751	NABA_MATRISOME_ASSOCIATED	1.91791	<1.00E-03	REACTOME_RNA_POL_I_PROMOTER_OPENING	2.71383	<1.00E-03
REACTOME_SIGNAL_AMPLIFICATION	1.72861	0.00226244	NABA_ECM_REGULATORS	1.91646	<1.00E-03	REACTOME_TRANSCRIPTION	2.70311	<1.00E-03
REACTOME_CELL_JUNCTION_ORGANIZATION	1.72148	0.00226757	KEGG_ARRHYTHMOGENIC_RIGHT_VENTRICULAR_CARDIOMYOPATHY_ARVC	1.89604	<1.00E-03	REACTOME_MRNA_PROCESSING	2.6982	<1.00E-03
REACTOME_GABA_RECEPTOR_ACTIVATION	1.63399	0.00228311	KEGG_ECM_RECEPTOR_INTERACTION	1.82682	<1.00E-03	REACTOME_METABOLISM_OF_NON_CODING_RNA	2.69546	<1.00E-03
KEGG_N_GLYCAN_BIOSYNTHESIS	1.79199	0.00231481	REACTOME_EXTRACELLULAR_MATRIX_ORGANIZATION	1.80916	<1.00E-03	REACTOME_CELL_CYCLE_CHECKPOINTS	2.67309	<1.00E-03
REACTOME_REGULATION_OF_INSULIN_SECRETION_BY_GLUCAGON_LIKE_PEPTIDE1	1.7753	0.00232558	REACTOME_IMMUNOREGULATORY_INTERACTIONS_BETWEEN_A_LYMPHOID_AND_A_NON_LYMPHOID_CELL	1.80684	<1.00E-03	REACTOME_G0_AND_EARLY_G1	2.64967	<1.00E-03
REACTOME_TIGHT_JUNCTION_INTERACTIONS	1.784	0.00233645	REACTOME_CELL_CELL_JUNCTION_ORGANIZATION	1.80545	<1.00E-03	REACTOME_RNA_POL_I_TRANSCRIPTION	2.64344	<1.00E-03
REACTOME_EXTRACELLULAR_MATRIX_ORGANIZATION	1.62807	0.00240385	KEGG_OLFACTORY_TRANSDUCTION	1.79601	<1.00E-03	REACTOME_MITOTIC_PROMETAPHASE	2.64179	<1.00E-03
REACTOME_3_UTR_MEDIATED_TRANSLATIONAL_REGULATION	1.59914	0.00247525	REACTOME_METABOLISM_OF_PROTEINS	1.78231	<1.00E-03	PID_ATR_PATHWAY	2.61864	<1.00E-03
REACTOME_AQUAPORIN_MEDIATED_TRANSPORT	1.69069	0.00249377	REACTOME_GPCR_DOWNSTREAM_SIGNALING	1.7795	<1.00E-03	REACTOME_DNA_REPAIR	2.60634	<1.00E-03
KEGG_ECM_RECEPTOR_INTERACTION	1.56214	0.0025	NABA_ECM_AFFILIATED	1.77483	<1.00E-03	REACTOME_TRANSPORT_OF_MATURE_MRNA_DERIVED_FROM_AN_INTRONLESS_TRANSCRIPT	2.60334	<1.00E-03
NABA_MATRISOME_ASSOCIATED	1.29479	0.00429185	NABA_CORE_MATRISOME	1.76778	<1.00E-03	REACTOME_LAGGING_STRAND_SYNTHESIS	2.58147	<1.00E-03
REACTOME_ASPARAGINE_N_LINKED_GLYCOSYLATION	1.55994	0.00465116	KEGG_NEUROACTIVE_LIGAND_RECEPTOR_INTERACTION	1.7606	<1.00E-03	REACTOME_NEP_NS2_INTERACTS_WITH_THE_CELLULAR_EXPORT_MACHINERY	2.57293	<1.00E-03
NABA_ECM_AFFILIATED	1.53355	0.00498753	KEGG_CARDIAC_MUSCLE_CONTRACTION	1.74656	<1.00E-03	PID_FANCONI_PATHWAY	2.55048	<1.00E-03
PID_WNT_CANONICAL_PATHWAY	1.6703	0.00601202	KEGG_HYPERTROPHIC_CARDIOMYOPATHY_HCM	1.72111	<1.00E-03	REACTOME_RNA_POL_I_RNA_POL_III_AND_MITOCHONDRIAL_TRANSCRIPTION	2.54905	<1.00E-03
REACTOME_GLUCAGON_SIGNALING_IN_METABOLIC_REGULATION	1.67239	0.00642398	REACTOME_CELL_JUNCTION_ORGANIZATION	1.71149	<1.00E-03	PID_BARD1_PATHWAY	2.54373	<1.00E-03
REACTOME_HS_GAG_BIOSYNTHESIS	1.77529	0.00681818	NABA_SECRETED_FACTORS	1.70216	<1.00E-03	PID_AURORA_B_PATHWAY	2.52026	<1.00E-03
KEGG_CARDIAC_MUSCLE_CONTRACTION	1.60875	0.0070922	REACTOME_SIGNALING_BY_GPCR	1.69402	<1.00E-03	REACTOME_TRANSPORT_OF_RIBONUCLEOPROTEINS_INTO_THE_HOST_NUCLEUS	2.49809	<1.00E-03
REACTOME_TRANS_GOLGI_NETWORK_VESICLE_BUDDING	1.70398	0.00746269	REACTOME_G_ALPHA_S_SIGNALLING_EVENTS	1.60549	<1.00E-03	REACTOME_ASSEMBLY_OF_THE_PRE_REPLICATIVE_COMPLEX	2.49791	<1.00E-03
REACTOME_POTASSIUM_CHANNELS	1.50324	0.00746269	NABA_ECM_GLYCOPROTEINS	1.56498	<1.00E-03	REACTOME_MEIOTIC_RECOMBINATION	2.49431	<1.00E-03
REACTOME_ADP_SIGNALLING_THROUGH_P2RY12	1.67746	0.00829876	KEGG_CYTOKINE_CYTOKINE_RECEPTOR_INTERACTION	1.51933	<1.00E-03	REACTOME_HIV_LIFE_CYCLE	2.48967	<1.00E-03
REACTOME_INFLUENZA_VIRAL_RNA_TRANSCRIPTION_AND_REPLICATION	1.51068	0.00831025	PID_INTEGRIN1_PATHWAY	1.63479	0.00126743	REACTOME_E2F_MEDIATED_REGULATION_OF_DNA_REPLICATION	2.48457	<1.00E-03
REACTOME_CYTOSOLIC_TRNA_AMINOACYLATION	1.65568	0.00838574	REACTOME_INTEGRIN_CELL_SURFACE_INTERACTIONS	1.65876	0.00126904	REACTOME_TRANSPORT_OF_MATURE_TRANSCRIPT_TO_CYTOPLASM	2.47637	<1.00E-03
REACTOME_PYRUVATE_METABOLISM	1.67568	0.00894855	REACTOME_RESPIRATORY_ELECTRON_TRANSPORT_ATP_SYNTHESIS_BY_CHEMIOSMOTIC_COUPLING_AND_HEAT_PRODUCTION_BY_UNCOUPLING_PROTEINS_	1.75783	0.0013089	REACTOME_INTERACTIONS_OF_VPR_WITH_HOST_CELLULAR_PROTEINS	2.47395	<1.00E-03
REACTOME_INHIBITION_OF_INSULIN_SECRETION_BY_ADRENALINE_NORADRENALINE	1.66929	0.00900901	PID_INTEGRIN5_PATHWAY	1.8	0.00149701	REACTOME_LATE_PHASE_OF_HIV_LIFE_CYCLE	2.47267	<1.00E-03
REACTOME_REGULATION_OF_WATER_BALANCE_BY_RENAL_AQUAPORINS	1.63564	0.0091954	KEGG_CELL_ADHESION_MOLECULES_CAMS	1.58581	0.00239808	KEGG_CELL_CYCLE	2.45889	<1.00E-03
REACTOME_METABOLISM_OF_LIPIDS_AND_LIPOPROTEINS	1.23749	0.0102041	KEGG_COMPLEMENT_AND_COAGULATION_CASCADES	1.76654	0.00252207	REACTOME_CLEAVAGE_OF_GROWING_TRANSCRIPT_IN_THE_TERMINATION_REGION_	2.36133	<1.00E-03
PID_ALK1_PATHWAY	1.5843	0.0116822	REACTOME_COLLAGEN_FORMATION	1.71213	0.00255102	REACTOME_MRNA_SPLICING	2.35419	<1.00E-03
REACTOME_TRANSPORT_OF_INORGANIC_CATIONS_ANIONS_AND_AMINO_ACIDS_OLIGOPEPTIDES	1.49183	0.0120773	KEGG_METABOLISM_OF_XENOBIOTICS_BY_CYTOCHROME_P450	1.6861	0.00260078	REACTOME_REGULATION_OF_GLUCOKINASE_BY_GLUCOKINASE_REGULATORY_PROTEIN	2.35334	<1.00E-03
REACTOME_NEURONAL_SYSTEM	1.32178	0.0126183	REACTOME_O_LINKED_GLYCOSYLATION_OF_MUCINS	1.69678	0.00267023	REACTOME_KINESINS	2.34847	<1.00E-03
NABA_ECM_REGULATORS	1.31119	0.0150602	KEGG_MATURITY_ONSET_DIABETES_OF_THE_YOUNG	1.75744	0.00287356	REACTOME_RNA_POL_II_TRANSCRIPTION	2.34825	<1.00E-03
KEGG_AMINOACYL_TRNA_BIOSYNTHESIS	1.57235	0.015873	REACTOME_ADP_SIGNALLING_THROUGH_P2RY1	1.8641	0.0028777	REACTOME_MEIOSIS	2.33877	<1.00E-03
REACTOME_CELL_CELL_COMMUNICATION	1.41194	0.0174129	REACTOME_SIGNAL_AMPLIFICATION	1.69832	0.002886	REACTOME_PACKAGING_OF_TELOMERE_ENDS	2.31918	<1.00E-03
REACTOME_GLUCONEOGENESIS	1.5501	0.0190476	KEGG_DILATED_CARDIOMYOPATHY	1.60708	0.0037594	PID_MYC_ACTIV_PATHWAY	2.3128	<1.00E-03
REACTOME_GABA_B_RECEPTOR_ACTIVATION	1.61866	0.0195122	REACTOME_COMPLEMENT_CASCADE	1.84947	0.00418994	REACTOME_HIV_INFECTION	2.29118	<1.00E-03
REACTOME_PHOSPHOLIPID_METABOLISM	1.33862	0.0196629	REACTOME_G_ALPHA_Q_SIGNALLING_EVENTS	1.52926	0.0046083	REACTOME_PROCESSING_OF_CAPPED_INTRONLESS_PRE_MRNA	2.28501	<1.00E-03
REACTOME_AMINO_ACID_AND_OLIGOPEPTIDE_SLC_TRANSPORTERS	1.49252	0.0198676	KEGG_OXIDATIVE_PHOSPHORYLATION	1.56236	0.00480192	KEGG_SPLICEOSOME	2.28345	<1.00E-03
REACTOME_FORMATION_OF_THE_TERNARY_COMPLEX_AND_SUBSEQUENTLY_THE_43S_COMPLEX	1.59266	0.0201794	REACTOME_RESPIRATORY_ELECTRON_TRANSPORT	1.62408	0.00522876	PID_E2F_PATHWAY	2.27323	<1.00E-03
REACTOME_SYNTHESIS_OF_GLYCOSYLPHOSPHATIDYLINOSITOL_GPI	1.59624	0.0211416	PID_INTEGRIN3_PATHWAY	1.6103	0.00526316	KEGG_MISMATCH_REPAIR	2.24534	<1.00E-03
REACTOME_G_ALPHA_Z_SIGNALLING_EVENTS	1.47587	0.021692	KEGG_STEROID_HORMONE_BIOSYNTHESIS	1.66025	0.00540541	REACTOME_TRANSCRIPTION_COUPLED_NER_TC_NER	2.23439	<1.00E-03
REACTOME_TRNA_AMINOACYLATION	1.52309	0.0220264	REACTOME_FORMATION_OF_FIBRIN_CLOT_CLOTTING_CASCADE	1.76605	0.00549451	REACTOME_MEIOTIC_SYNAPSIS	2.23288	<1.00E-03
KEGG_LONG_TERM_DEPRESSION	1.44879	0.02267	REACTOME_OXYGEN_DEPENDENT_PROLINE_HYDROXYLATION_OF_HYPOXIA_INDUCIBLE_FACTOR_ALPHA	1.70679	0.00596125	REACTOME_HOST_INTERACTIONS_OF_HIV_FACTORS	2.22539	<1.00E-03
PID_SYNDECAN_4_PATHWAY	1.5304	0.0229358	KEGG_PARKINSONS_DISEASE	1.57476	0.00623441	REACTOME_FANCONI_ANEMIA_PATHWAY	2.21662	<1.00E-03
KEGG_DILATED_CARDIOMYOPATHY	1.45144	0.0255102	KEGG_ALZHEIMERS_DISEASE	1.47923	0.00684151	REACTOME_GLOBAL_GENOMIC_NER_GG_NER	2.21013	<1.00E-03
KEGG_GLYCOSYLPHOSPHATIDYLINOSITOL_GPI_ANCHOR_BIOSYNTHESIS	1.53074	0.0255319	REACTOME_CLASS_B_2_SECRETIN_FAMILY_RECEPTORS	1.5627	0.00875	REACTOME_REGULATION_OF_MITOTIC_CELL_CYCLE	2.18862	<1.00E-03
REACTOME_DEVELOPMENTAL_BIOLOGY	1.22304	0.0275862	REACTOME_INWARDLY_RECTIFYING_K_CHANNELS	1.60607	0.00980392	REACTOME_NUCLEOTIDE_EXCISION_REPAIR	2.18134	<1.00E-03
BIOCARTA_MPR_PATHWAY	1.47354	0.0287611	REACTOME_AMINE_LIGAND_BINDING_RECEPTORS	1.65967	0.00992908	KEGG_ONE_CARBON_POOL_BY_FOLATE	2.1633	<1.00E-03
NABA_BASEMENT_MEMBRANES	1.50233	0.030303	KEGG_PPAR_SIGNALING_PATHWAY	1.54651	0.0115385	KEGG_SYSTEMIC_LUPUS_ERYTHEMATOSUS	2.15969	<1.00E-03
REACTOME_GLYCOLYSIS	1.55034	0.0311751	REACTOME_THROMBOXANE_SIGNALLING_THROUGH_TP_RECEPTOR	1.6768	0.0116279	REACTOME_ORC1_REMOVAL_FROM_CHROMATIN	2.15755	<1.00E-03
KEGG_ARRHYTHMOGENIC_RIGHT_VENTRICULAR_CARDIOMYOPATHY_ARVC	1.37512	0.0311804	REACTOME_DESTABILIZATION_OF_MRNA_BY_AUF1_HNRNP_D0	1.51961	0.011984	KEGG_NUCLEOTIDE_EXCISION_REPAIR	2.14333	<1.00E-03
REACTOME_GLUCOSE_METABOLISM	1.43308	0.031477	REACTOME_MUSCLE_CONTRACTION	1.52914	0.013986	KEGG_HOMOLOGOUS_RECOMBINATION	2.13455	<1.00E-03
REACTOME_INWARDLY_RECTIFYING_K_CHANNELS	1.48096	0.0325581	KEGG_DRUG_METABOLISM_CYTOCHROME_P450	1.50604	0.0144168	REACTOME_MITOTIC_G2_G2_M_PHASES	2.12879	<1.00E-03
REACTOME_NEUROTRANSMITTER_RECEPTOR_BINDING_AND_DOWNSTREAM_TRANSMISSION_IN_THE_POSTSYNAPTIC_CELL	1.35462	0.0326087	REACTOME_REGULATION_OF_INSULIN_LIKE_GROWTH_FACTOR_IGF_ACTIVITY_BY_INSULIN_LIKE_GROWTH_FACTOR_BINDING_PROTEINS_IGFBPS	1.6697	0.0152672	REACTOME_MRNA_SPLICING_MINOR_PATHWAY	2.12332	<1.00E-03
REACTOME_NONSENSE_MEDIATED_DECAY_ENHANCED_BY_THE_EXON_JUNCTION_COMPLEX	1.36874	0.0345745	KEGG_O_GLYCAN_BIOSYNTHESIS	1.5353	0.0180807	REACTOME_GLUCOSE_TRANSPORT	2.12268	<1.00E-03
REACTOME_SRP_DEPENDENT_COTRANSLATIONAL_PROTEIN_TARGETING_TO_MEMBRANE	1.37502	0.0362694	KEGG_PATHOGENIC_ESCHERICHIA_COLI_INFECTION	1.52896	0.0183727	REACTOME_APC_C_CDH1_MEDIATED_DEGRADATION_OF_CDC20_AND_OTHER_APC_C_CDH1_TARGETED_PROTEINS_IN_LATE_MITOSIS_EARLY_G1	2.11439	<1.00E-03
REACTOME_RECYCLING_PATHWAY_OF_L1	1.5221	0.0374449	REACTOME_INTERACTION_BETWEEN_L1_AND_ANKYRINS	1.64997	0.0192593	REACTOME_PYRUVATE_METABOLISM	2.10931	<1.00E-03
REACTOME_PYRUVATE_METABOLISM_AND_CITRIC_ACID_TCA_CYCLE	1.47436	0.0374707	NABA_COLLAGENS	1.53673	0.0201072	REACTOME_PYRUVATE_METABOLISM_AND_CITRIC_ACID_TCA_CYCLE	2.10456	<1.00E-03
REACTOME_MEMBRANE_TRAFFICKING	1.35785	0.0385604	REACTOME_REGULATION_OF_BETA_CELL_DEVELOPMENT	1.6025	0.0203193	REACTOME_APC_C_CDC20_MEDIATED_DEGRADATION_OF_MITOTIC_PROTEINS	2.10197	<1.00E-03
REACTOME_TRANSMISSION_ACROSS_CHEMICAL_SYNAPSES	1.241	0.0385757	KEGG_RETINOL_METABOLISM	1.50967	0.0214765	PID_PLK1_PATHWAY	2.08498	<1.00E-03
REACTOME_METABOLISM_OF_CARBOHYDRATES	1.25356	0.0397727	REACTOME_STRIATED_MUSCLE_CONTRACTION	1.56838	0.02149	REACTOME_DOUBLE_STRAND_BREAK_REPAIR	2.0796	<1.00E-03
REACTOME_BIOSYNTHESIS_OF_THE_N_GLYCAN_PRECURSOR_DOLICHOL_LIPID_LINKED_OLIGOSACCHARIDE_LLO_AND_TRANSFER_TO_A_NASCENT_PROTEIN	1.48818	0.04	REACTOME_TIGHT_JUNCTION_INTERACTIONS	1.57546	0.0215827	REACTOME_AMYLOIDS	2.06503	<1.00E-03
REACTOME_ABCA_TRANSPORTERS_IN_LIPID_HOMEOSTASIS	1.49751	0.0403397	REACTOME_FGFR_LIGAND_BINDING_AND_ACTIVATION	1.57907	0.0230548	REACTOME_TCA_CYCLE_AND_RESPIRATORY_ELECTRON_TRANSPORT	2.05865	<1.00E-03
REACTOME_METABOLISM_OF_STEROID_HORMONES_AND_VITAMINS_A_AND_D	1.49964	0.0408163	REACTOME_REGULATION_OF_HYPOXIA_INDUCIBLE_FACTOR_HIF_BY_OXYGEN	1.5461	0.023088	PID_FOXM1_PATHWAY	2.03918	<1.00E-03
REACTOME_AXON_GUIDANCE	1.22941	0.0428571	REACTOME_NEGATIVE_REGULATION_OF_FGFR_SIGNALING	1.5449	0.0231608	REACTOME_G1_PHASE	1.99717	<1.00E-03
REACTOME_TCA_CYCLE_AND_RESPIRATORY_ELECTRON_TRANSPORT	1.31917	0.0443213	REACTOME_ADHERENS_JUNCTIONS_INTERACTIONS	1.59671	0.0241135	PID_ATM_PATHWAY	1.98928	<1.00E-03
REACTOME_PROSTACYCLIN_SIGNALLING_THROUGH_PROSTACYCLIN_RECEPTOR	1.46882	0.0447154	REACTOME_RESPONSE_TO_ELEVATED_PLATELET_CYTOSOLIC_CA2_	1.44152	0.0242347	REACTOME_CDT1_ASSOCIATION_WITH_THE_CDC6_ORC_ORIGIN_COMPLEX	1.98399	<1.00E-03
PID_EPHB_FWD_PATHWAY	1.452	0.0450644	REACTOME_ANTIGEN_PROCESSING_CROSS_PRESENTATION	1.49932	0.024359	REACTOME_MRNA_3_END_PROCESSING	1.96132	<1.00E-03
REACTOME_GLUTAMATE_NEUROTRANSMITTER_RELEASE_CYCLE	1.49584	0.0462555	REACTOME_CELL_CELL_COMMUNICATION	1.42941	0.0251497	BIOCARTA_PROTEASOME_PATHWAY	1.94333	<1.00E-03
REACTOME_THROMBOXANE_SIGNALLING_THROUGH_TP_RECEPTOR	1.4736	0.0472103	BIOCARTA_INTRINSIC_PATHWAY	1.51997	0.0265734	REACTOME_METABOLISM_OF_RNA	1.94266	<1.00E-03
REACTOME_OPIOID_SIGNALLING	1.32383	0.0481928	REACTOME_INCRETIN_SYNTHESIS_SECRETION_AND_INACTIVATION	1.57326	0.0267062	REACTOME_RNA_POL_II_PRE_TRANSCRIPTION_EVENTS	1.93342	<1.00E-03
KEGG_PROXIMAL_TUBULE_BICARBONATE_RECLAMATION	1.45949	0.0488889	REACTOME_POTASSIUM_CHANNELS	1.46141	0.0268949	REACTOME_CYCLIN_E_ASSOCIATED_EVENTS_DURING_G1_S_TRANSITION_	1.91956	<1.00E-03
REACTOME_FORMATION_OF_FIBRIN_CLOT_CLOTTING_CASCADE	1.43834	0.0506329	REACTOME_PROSTACYCLIN_SIGNALLING_THROUGH_PROSTACYCLIN_RECEPTOR	1.56078	0.0272315	REACTOME_INFLUENZA_LIFE_CYCLE	1.9099	<1.00E-03
REACTOME_VOLTAGE_GATED_POTASSIUM_CHANNELS	1.41967	0.0518018	REACTOME_NITRIC_OXIDE_STIMULATES_GUANYLATE_CYCLASE	1.58404	0.0273775	REACTOME_VIF_MEDIATED_DEGRADATION_OF_APOBEC3G	1.89145	<1.00E-03
REACTOME_SLC_MEDIATED_TRANSMEMBRANE_TRANSPORT	1.23348	0.0518293	REACTOME_CELL_SURFACE_INTERACTIONS_AT_THE_VASCULAR_WALL	1.42714	0.0284974	REACTOME_FORMATION_OF_RNA_POL_II_ELONGATION_COMPLEX_	1.85679	<1.00E-03
REACTOME_OLFACTORY_SIGNALING_PATHWAY	1.30962	0.0521092	REACTOME_AMINE_COMPOUND_SLC_TRANSPORTERS	1.55187	0.0299728	KEGG_PYRIMIDINE_METABOLISM	1.82623	<1.00E-03
REACTOME_G_BETA_GAMMA_SIGNALLING_THROUGH_PLC_BETA	1.46473	0.0525114	REACTOME_GASTRIN_CREB_SIGNALLING_PATHWAY_VIA_PKC_AND_MAPK	1.35121	0.0309278	KEGG_RNA_DEGRADATION	1.82104	<1.00E-03
BIOCARTA_INTEGRIN_PATHWAY	1.45403	0.0526316	REACTOME_SHC_MEDIATED_CASCADE	1.53372	0.031339	REACTOME_AUTODEGRADATION_OF_CDH1_BY_CDH1_APC_C	1.81746	<1.00E-03
ST_INTEGRIN_SIGNALING_PATHWAY	1.35019	0.0528846	REACTOME_PREFOLDIN_MEDIATED_TRANSFER_OF_SUBSTRATE_TO_CCT_TRIC	1.46395	0.0347826	REACTOME_RNA_POL_II_TRANSCRIPTION_PRE_INITIATION_AND_PROMOTER_OPENING	1.81682	<1.00E-03
BIOCARTA_INTRINSIC_PATHWAY	1.45873	0.0535332	REACTOME_DEGRADATION_OF_THE_EXTRACELLULAR_MATRIX	1.50274	0.0382979	REACTOME_RESPIRATORY_ELECTRON_TRANSPORT_ATP_SYNTHESIS_BY_CHEMIOSMOTIC_COUPLING_AND_HEAT_PRODUCTION_BY_UNCOUPLING_PROTEINS_	1.81058	<1.00E-03
REACTOME_AMINO_ACID_TRANSPORT_ACROSS_THE_PLASMA_MEMBRANE	1.41078	0.0568182	PID_INTEGRIN_CS_PATHWAY	1.48809	0.0423131	PID_HIF1A_PATHWAY	1.76458	<1.00E-03
REACTOME_BASIGIN_INTERACTIONS	1.46537	0.0570175	REACTOME_BILE_ACID_AND_BILE_SALT_METABOLISM	1.4833	0.0431755	REACTOME_FORMATION_OF_THE_HIV1_EARLY_ELONGATION_COMPLEX	1.76415	<1.00E-03
REACTOME_ADHERENS_JUNCTIONS_INTERACTIONS	1.43598	0.0570825	BIOCARTA_COMP_PATHWAY	1.48708	0.0442478	REACTOME_ELONGATION_ARREST_AND_RECOVERY	1.72981	<1.00E-03
REACTOME_AMINE_LIGAND_BINDING_RECEPTORS	1.35525	0.0574713	REACTOME_ER_PHAGOSOME_PATHWAY	1.40253	0.0442708	REACTOME_METABOLISM_OF_NUCLEOTIDES	1.71071	<1.00E-03
REACTOME_STEROID_HORMONES	1.4105	0.0581655	REACTOME_DEFENSINS	1.50649	0.0443491	REACTOME_RESPIRATORY_ELECTRON_TRANSPORT	1.70852	<1.00E-03
PID_ER_NONGENOMIC_PATHWAY	1.42774	0.058427	REACTOME_TERMINATION_OF_O_GLYCAN_BIOSYNTHESIS	1.51229	0.0449102	REACTOME_FACTORS_INVOLVED_IN_MEGAKARYOCYTE_DEVELOPMENT_AND_PLATELET_PRODUCTION	1.50573	<1.00E-03
REACTOME_N_GLYCAN_ANTENNAE_ELONGATION_IN_THE_MEDIAL_TRANS_GOLGI	1.43975	0.0588235	REACTOME_REGULATION_OF_WATER_BALANCE_BY_RENAL_AQUAPORINS	1.43336	0.0471063	KEGG_PURINE_METABOLISM	1.47007	<1.00E-03
NABA_CORE_MATRISOME	1.19648	0.0599369	REACTOME_SIGNALING_BY_FGFR1_MUTANTS	1.45611	0.0476191	REACTOME_REGULATORY_RNA_PATHWAYS	1.69248	0.00268097
KEGG_GLYCOLYSIS_GLUCONEOGENESIS	1.35267	0.0600962	REACTOME_INHIBITION_OF_VOLTAGE_GATED_CA2_CHANNELS_VIA_GBETA_GAMMA_SUBUNITS	1.46412	0.0481203	BIOCARTA_G2_PATHWAY	1.94078	0.0027933
REACTOME_NOTCH1_INTRACELLULAR_DOMAIN_REGULATES_TRANSCRIPTION	1.37214	0.0609481	KEGG_AUTOIMMUNE_THYROID_DISEASE	1.4222	0.0494652	REACTOME_INHIBITION_OF_THE_PROTEOLYTIC_ACTIVITY_OF_APC_C_REQUIRED_FOR_THE_ONSET_OF_ANAPHASE_BY_MITOTIC_SPINDLE_CHECKPOINT_COMPONENTS	1.97459	0.00291545
REACTOME_SIGNALING_BY_NOTCH1	1.3189	0.0640732	REACTOME_EICOSANOID_LIGAND_BINDING_RECEPTORS	1.43825	0.0507983	REACTOME_PREFOLDIN_MEDIATED_TRANSFER_OF_SUBSTRATE_TO_CCT_TRIC	2.07123	0.00294985
KEGG_NEUROACTIVE_LIGAND_RECEPTOR_INTERACTION	1.18893	0.0695652	REACTOME_THROMBIN_SIGNALLING_THROUGH_PROTEINASE_ACTIVATED_RECEPTORS_PARS	1.4273	0.0528512	KEGG_PROTEASOME	1.79063	0.00318471
KEGG_STARCH_AND_SUCROSE_METABOLISM	1.35146	0.070922	REACTOME_GLUCAGON_TYPE_LIGAND_RECEPTORS	1.4391	0.0550206	REACTOME_SCFSKP2_MEDIATED_DEGRADATION_OF_P27_P21	1.81739	0.00323625
REACTOME_G_ALPHA_S_SIGNALLING_EVENTS	1.24368	0.0716113	NABA_PROTEOGLYCANS	1.44041	0.0562771	REACTOME_MITOCHONDRIAL_PROTEIN_IMPORT	1.68778	0.00326797
KEGG_LYSOSOME	1.2632	0.0732323	REACTOME_INTRINSIC_PATHWAY	1.48384	0.0576071	REACTOME_LOSS_OF_NLP_FROM_MITOTIC_CENTROSOMES	1.69889	0.00327869
REACTOME_ENDOGENOUS_STEROLS	1.4569	0.0733753	REACTOME_TRANSMISSION_ACROSS_CHEMICAL_SYNAPSES	1.27204	0.0580866	REACTOME_RECRUITMENT_OF_MITOTIC_CENTROSOME_PROTEINS_AND_COMPLEXES	1.64834	0.003367
REACTOME_G_ALPHA_I_SIGNALLING_EVENTS	1.22981	0.0749354	REACTOME_NCAM1_INTERACTIONS	1.44609	0.0597222	REACTOME_CDK_MEDIATED_PHOSPHORYLATION_AND_REMOVAL_OF_CDC6	1.76389	0.00342466
PID_AVB3_INTEGRIN_PATHWAY	1.26892	0.0771084	BIOCARTA_AMI_PATHWAY	1.46155	0.06	REACTOME_P53_INDEPENDENT_G1_S_DNA_DAMAGE_CHECKPOINT	1.85539	0.00353357
PID_INTEGRIN_CS_PATHWAY	1.40803	0.0790598	KEGG_ALLOGRAFT_REJECTION	1.43423	0.0622348	REACTOME_PHOSPHORYLATION_OF_THE_APC_C	1.85099	0.00503778
PID_HNF3A_PATHWAY	1.34579	0.08061	PID_ERBB_NETWORK_PATHWAY	1.42954	0.0641791	REACTOME_HOMOLOGOUS_RECOMBINATION_REPAIR_OF_REPLICATION_INDEPENDENT_DOUBLE_STRAND_BREAKS	1.89096	0.00518135
PID_SYNDECAN_1_PATHWAY	1.32947	0.0839161	REACTOME_GABA_B_RECEPTOR_ACTIVATION	1.38143	0.0655957	KEGG_HUNTINGTONS_DISEASE	1.35511	0.005291
PID_NETRIN_PATHWAY	1.35507	0.0842572	REACTOME_PLATELET_ACTIVATION_SIGNALING_AND_AGGREGATION	1.26685	0.0662857	REACTOME_APC_CDC20_MEDIATED_DEGRADATION_OF_NEK2A	2.01413	0.00544959
KEGG_GLYCOSPHINGOLIPID_BIOSYNTHESIS_LACTO_AND_NEOLACTO_SERIES	1.33348	0.0857788	REACTOME_NEURONAL_SYSTEM	1.22906	0.0665213	KEGG_CITRATE_CYCLE_TCA_CYCLE	1.76068	0.00584795
ST_MYOCYTE_AD_PATHWAY	1.37065	0.0863636	REACTOME_NA_CL_DEPENDENT_NEUROTRANSMITTER_TRANSPORTERS	1.44429	0.0696662	KEGG_BASE_EXCISION_REPAIR	1.69552	0.0058997
BIOCARTA_SHH_PATHWAY	1.39688	0.0865801	NABA_BASEMENT_MEMBRANES	1.37669	0.0724234	REACTOME_AUTODEGRADATION_OF_THE_E3_UBIQUITIN_LIGASE_COP1	1.58235	0.00607903
REACTOME_TRANSLATION	1.24418	0.0868421	KEGG_NITROGEN_METABOLISM	1.41195	0.0738061	REACTOME_SCF_BETA_TRCP_MEDIATED_DEGRADATION_OF_EMI1	1.61417	0.00615385
KEGG_REGULATION_OF_AUTOPHAGY	1.3246	0.0905077	REACTOME_INTEGRATION_OF_ENERGY_METABOLISM	1.2813	0.0743405	REACTOME_PURINE_METABOLISM	1.65314	0.00623053
REACTOME_MAP_KINASE_ACTIVATION_IN_TLR_CASCADE	1.30937	0.0911215	KEGG_TIGHT_JUNCTION	1.28207	0.0765607	REACTOME_ANTIVIRAL_MECHANISM_BY_IFN_STIMULATED_GENES	1.6057	0.00657895
REACTOME_ADP_SIGNALLING_THROUGH_P2RY1	1.38266	0.0912951	REACTOME_GABA_RECEPTOR_ACTIVATION	1.34236	0.0768229	REACTOME_REGULATION_OF_ORNITHINE_DECARBOXYLASE_ODC	1.56351	0.00687285
REACTOME_SYNTHESIS_OF_PC	1.41038	0.091858	KEGG_BASAL_CELL_CARCINOMA	1.3558	0.0779392	REACTOME_P53_DEPENDENT_G1_DNA_DAMAGE_RESPONSE	1.58589	0.00714286
REACTOME_L1CAM_INTERACTIONS	1.25608	0.0947631	PID_ARF6_PATHWAY	1.39768	0.0780142	REACTOME_REGULATION_OF_MRNA_STABILITY_BY_PROTEINS_THAT_BIND_AU_RICH_ELEMENTS	1.50563	0.00735294
BIOCARTA_CTCF_PATHWAY	1.35156	0.0966387	REACTOME_ANTIGEN_PRESENTATION_FOLDING_ASSEMBLY_AND_PEPTIDE_LOADING_OF_CLASS_I_MHC	1.41656	0.0783744	REACTOME_MICRORNA_MIRNA_BIOGENESIS	1.72208	0.00813008
REACTOME_MYOGENESIS	1.3256	0.0967033	BIOCARTA_IL10_PATHWAY	1.41078	0.0829757	KEGG_OOCYTE_MEIOSIS	1.43309	0.00930233
REACTOME_GLYCOSAMINOGLYCAN_METABOLISM	1.24358	0.097561	REACTOME_G_ALPHA_Z_SIGNALLING_EVENTS	1.34063	0.0867209	KEGG_UBIQUITIN_MEDIATED_PROTEOLYSIS	1.36383	0.00952381
KEGG_AXON_GUIDANCE	1.21294	0.0989305	KEGG_PRION_DISEASES	1.36876	0.0887656	REACTOME_CROSS_PRESENTATION_OF_SOLUBLE_EXOGENOUS_ANTIGENS_ENDOSOMES	1.65646	0.00961539
REACTOME_SIGNALING_BY_BMP	1.342	0.101382	REACTOME_REGULATION_OF_INSULIN_SECRETION	1.31916	0.0888031	PID_P73PATHWAY	1.45122	0.0102041
REACTOME_POST_TRANSLATIONAL_MODIFICATION_SYNTHESIS_OF_GPI_ANCHORED_PROTEINS	1.34275	0.105727	KEGG_ALPHA_LINOLENIC_ACID_METABOLISM	1.36155	0.0903614	BIOCARTA_CELLCYCLE_PATHWAY	1.62964	0.0119048
REACTOME_RESPIRATORY_ELECTRON_TRANSPORT	1.24568	0.105911	REACTOME_REGULATION_OF_GENE_EXPRESSION_IN_BETA_CELLS	1.37926	0.0915916	REACTOME_APC_C_CDC20_MEDIATED_DEGRADATION_OF_CYCLIN_B	1.79861	0.011976
REACTOME_GLUCAGON_TYPE_LIGAND_RECEPTORS	1.34047	0.108974	BIOCARTA_GSK3_PATHWAY	1.36449	0.0931232	REACTOME_CITRIC_ACID_CYCLE_TCA_CYCLE	1.77195	0.0159574
KEGG_ARGININE_AND_PROLINE_METABOLISM	1.24478	0.110553	KEGG_GRAFT_VERSUS_HOST_DISEASE	1.33913	0.0969945	REACTOME_CONVERSION_FROM_APC_C_CDC20_TO_APC_C_CDH1_IN_LATE_ANAPHASE	1.71969	0.0160428
KEGG_HYPERTROPHIC_CARDIOMYOPATHY_HCM	1.24805	0.112412	REACTOME_ENDOGENOUS_STEROLS	1.3445	0.0975976	REACTOME_RNA_POL_I_TRANSCRIPTION_TERMINATION	1.64878	0.0160858
REACTOME_TRANSPORT_OF_GLUCOSE_AND_OTHER_SUGARS_BILE_SALTS_AND_ORGANIC_ACIDS_METAL_IONS_AND_AMINE_COMPOUNDS	1.23918	0.116162	REACTOME_TCA_CYCLE_AND_RESPIRATORY_ELECTRON_TRANSPORT	1.26538	0.0997596	REACTOME_PERK_REGULATED_GENE_EXPRESSION	1.57192	0.0164384
KEGG_ALPHA_LINOLENIC_ACID_METABOLISM	1.35501	0.125541	REACTOME_ADP_SIGNALLING_THROUGH_P2RY12	1.34583	0.10229	REACTOME_MRNA_CAPPING	1.61116	0.0179641
KEGG_PENTOSE_PHOSPHATE_PATHWAY	1.31531	0.12605	REACTOME_RAS_ACTIVATION_UOPN_CA2_INFUX_THROUGH_NMDA_RECEPTOR	1.36274	0.104874	KEGG_OXIDATIVE_PHOSPHORYLATION	1.29891	0.0217391
PID_SYNDECAN_3_PATHWAY	1.35537	0.12685	REACTOME_FATTY_ACYL_COA_BIOSYNTHESIS	1.36266	0.106038	KEGG_PYRUVATE_METABOLISM	1.49356	0.0221519
KEGG_STEROID_HORMONE_BIOSYNTHESIS	1.25005	0.127517	KEGG_GLYCOSPHINGOLIPID_BIOSYNTHESIS_LACTO_AND_NEOLACTO_SERIES	1.3288	0.106475	REACTOME_RESOLUTION_OF_AP_SITES_VIA_THE_MULTIPLE_NUCLEOTIDE_PATCH_REPLACEMENT_PATHWAY	1.56642	0.022409
REACTOME_MUSCLE_CONTRACTION	1.25672	0.136054	BIOCARTA_PROTEASOME_PATHWAY	1.35128	0.110457	REACTOME_DESTABILIZATION_OF_MRNA_BY_AUF1_HNRNP_D0	1.45098	0.0228758
REACTOME_RORA_ACTIVATES_CIRCADIAN_EXPRESSION	1.33963	0.136364	PID_HNF3A_PATHWAY	1.28967	0.111406	REACTOME_DESTABILIZATION_OF_MRNA_BY_KSRP	1.73969	0.0245902
REACTOME_INTRINSIC_PATHWAY	1.32778	0.136364	ST_MYOCYTE_AD_PATHWAY	1.37723	0.11223	REACTOME_OXYGEN_DEPENDENT_PROLINE_HYDROXYLATION_OF_HYPOXIA_INDUCIBLE_FACTOR_ALPHA	1.5986	0.0266667
KEGG_CYSTEINE_AND_METHIONINE_METABOLISM	1.25802	0.139434	PID_SYNDECAN_4_PATHWAY	1.30372	0.113333	REACTOME_RNA_POL_I_TRANSCRIPTION_INITIATION	1.66661	0.0268097
REACTOME_CIRCADIAN_REPRESSION_OF_EXPRESSION_BY_REV_ERBA	1.2964	0.139535	REACTOME_PLATELET_HOMEOSTASIS	1.27385	0.115136	KEGG_TRYPTOPHAN_METABOLISM	1.4186	0.0291262
REACTOME_A_TETRASACCHARIDE_LINKER_SEQUENCE_IS_REQUIRED_FOR_GAG_SYNTHESIS	1.31205	0.140086	REACTOME_BIOLOGICAL_OXIDATIONS	1.23597	0.123353	REACTOME_ABORTIVE_ELONGATION_OF_HIV1_TRANSCRIPT_IN_THE_ABSENCE_OF_TAT	1.53907	0.0308989
REACTOME_TRANSPORT_TO_THE_GOLGI_AND_SUBSEQUENT_MODIFICATION	1.27388	0.140271	REACTOME_CGMP_EFFECTS	1.35985	0.123881	REACTOME_FORMATION_OF_INCISION_COMPLEX_IN_GG_NER	1.55822	0.0311615
KEGG_DRUG_METABOLISM_CYTOCHROME_P450	1.1964	0.143577	KEGG_TYPE_I_DIABETES_MELLITUS	1.30761	0.124147	KEGG_ALANINE_ASPARTATE_AND_GLUTAMATE_METABOLISM	1.48295	0.0322581
REACTOME_PKA_MEDIATED_PHOSPHORYLATION_OF_CREB	1.33211	0.14405	ST_ADRENERGIC	1.31905	0.124665	BIOCARTA_ATRBRCA_PATHWAY	1.49809	0.0346821
REACTOME_SYNTHESIS_OF_PA	1.2763	0.144068	REACTOME_UNBLOCKING_OF_NMDA_RECEPTOR_GLUTAMATE_BINDING_AND_ACTIVATION	1.34912	0.129179	REACTOME_SYNTHESIS_OF_PA	1.52092	0.0371429
REACTOME_P130CAS_LINKAGE_TO_MAPK_SIGNALING_FOR_INTEGRINS	1.29628	0.147651	REACTOME_ACTIVATED_POINT_MUTANTS_OF_FGFR2	1.34212	0.129231	BIOCARTA_G1_PATHWAY	1.46992	0.0393939
REACTOME_INHIBITION_OF_VOLTAGE_GATED_CA2_CHANNELS_VIA_GBETA_GAMMA_SUBUNITS	1.28034	0.147903	REACTOME_AXON_GUIDANCE	1.18144	0.129712	REACTOME_ACTIVATION_OF_GENES_BY_ATF4	1.50579	0.04
PID_S1P_S1P2_PATHWAY	1.30073	0.148796	PID_SYNDECAN_1_PATHWAY	1.25563	0.134309	REACTOME_REGULATION_OF_APOPTOSIS	1.38996	0.0442177
BIOCARTA_CARM_ER_PATHWAY	1.24751	0.149893	KEGG_ANTIGEN_PROCESSING_AND_PRESENTATION	1.24221	0.135169	REACTOME_RNA_POL_III_TRANSCRIPTION	1.45173	0.0453074
BIOCARTA_STEM_PATHWAY	1.33784	0.155361	BIOCARTA_CYTOKINE_PATHWAY	1.30345	0.136364	REACTOME_METABOLISM_OF_MRNA	1.24964	0.0547945
PID_LYSOPHOSPHOLIPID_PATHWAY	1.18705	0.166271	REACTOME_IRON_UPTAKE_AND_TRANSPORT	1.28105	0.141096	REACTOME_BASE_EXCISION_REPAIR	1.4799	0.0557103
KEGG_RETINOL_METABOLISM	1.19831	0.168269	REACTOME_APOPTOTIC_CLEAVAGE_OF_CELLULAR_PROTEINS	1.28001	0.142473	KEGG_PARKINSONS_DISEASE	1.25879	0.0577778
BIOCARTA_CHREBP2_PATHWAY	1.20237	0.168618	REACTOME_DEVELOPMENTAL_BIOLOGY	1.16706	0.144835	KEGG_P53_SIGNALING_PATHWAY	1.32082	0.0606061
PID_ENDOTHELIN_PATHWAY	1.19305	0.170068	REACTOME_NEUROTRANSMITTER_RELEASE_CYCLE	1.28641	0.144886	REACTOME_REGULATION_OF_HYPOXIA_INDUCIBLE_FACTOR_HIF_BY_OXYGEN	1.48217	0.0612245
KEGG_GLYCEROLIPID_METABOLISM	1.20031	0.170404	PID_EPHA_FWDPATHWAY	1.26575	0.147018	BIOCARTA_AMI_PATHWAY	1.4442	0.0653951
REACTOME_NCAM_SIGNALING_FOR_NEURITE_OUT_GROWTH	1.20161	0.170616	KEGG_MELANOGENESIS	1.20809	0.14875	PID_P53_REGULATION_PATHWAY	1.31957	0.0676692
PID_MTOR_4PATHWAY	1.1527	0.172018	REACTOME_PLATELET_AGGREGATION_PLUG_FORMATION	1.26356	0.151429	REACTOME_LIPID_DIGESTION_MOBILIZATION_AND_TRANSPORT	1.35043	0.0701754
PID_HDAC_CLASSII_PATHWAY	1.24466	0.173594	REACTOME_SYNTHESIS_AND_INTERCONVERSION_OF_NUCLEOTIDE_DI_AND_TRIPHOSPHATES	1.2855	0.154848	KEGG_BIOSYNTHESIS_OF_UNSATURATED_FATTY_ACIDS	1.42572	0.0743802
REACTOME_UNBLOCKING_OF_NMDA_RECEPTOR_GLUTAMATE_BINDING_AND_ACTIVATION	1.2862	0.174312	REACTOME_TRANSPORT_OF_GLUCOSE_AND_OTHER_SUGARS_BILE_SALTS_AND_ORGANIC_ACIDS_METAL_IONS_AND_AMINE_COMPOUNDS	1.21244	0.155279	KEGG_VALINE_LEUCINE_AND_ISOLEUCINE_DEGRADATION	1.36612	0.0764526
KEGG_PYRUVATE_METABOLISM	1.20928	0.174888	REACTOME_AQUAPORIN_MEDIATED_TRANSPORT	1.25456	0.155496	REACTOME_MHC_CLASS_II_ANTIGEN_PRESENTATION	1.22068	0.0820895
REACTOME_SIGNALING_BY_NODAL	1.26765	0.175166	KEGG_TRYPTOPHAN_METABOLISM	1.25686	0.158108	KEGG_PHENYLALANINE_METABOLISM	1.43539	0.084507
REACTOME_ACTIVATION_OF_THE_MRNA_UPON_BINDING_OF_THE_CAP_BINDING_COMPLEX_AND_EIFS_AND_SUBSEQUENT_BINDING_TO_43S	1.18341	0.181406	KEGG_ETHER_LIPID_METABOLISM	1.26633	0.158996	KEGG_GLYCOLYSIS_GLUCONEOGENESIS	1.27763	0.0854093
REACTOME_CHOLESTEROL_BIOSYNTHESIS	1.24436	0.182222	REACTOME_HEMOSTASIS	1.12992	0.165803	KEGG_RNA_POLYMERASE	1.347	0.0875706
PID_RAS_PATHWAY	1.21258	0.1875	KEGG_DRUG_METABOLISM_OTHER_ENZYMES	1.23427	0.172	REACTOME_TRANSCRIPTIONAL_ACTIVITY_OF_SMAD2_SMAD3_SMAD4_HETEROTRIMER	1.33679	0.088685
KEGG_ETHER_LIPID_METABOLISM	1.20389	0.187905	REACTOME_AMINE_DERIVED_HORMONES	1.25865	0.174041	REACTOME_FORMATION_OF_THE_TERNARY_COMPLEX_AND_SUBSEQUENTLY_THE_43S_COMPLEX	1.33662	0.0897833
KEGG_LINOLEIC_ACID_METABOLISM	1.23637	0.189845	KEGG_HEMATOPOIETIC_CELL_LINEAGE	1.1925	0.174178	PID_RB_1PATHWAY	1.26312	0.093985
BIOCARTA_MCALPAIN_PATHWAY	1.24123	0.189956	KEGG_ASTHMA	1.26523	0.1759	PID_AURORA_A_PATHWAY	1.3736	0.0945122
REACTOME_SIGNALING_BY_NOTCH	1.15724	0.193384	KEGG_BIOSYNTHESIS_OF_UNSATURATED_FATTY_ACIDS	1.25551	0.180115	REACTOME_PRE_NOTCH_TRANSCRIPTION_AND_TRANSLATION	1.32481	0.0955056
REACTOME_MITOCHONDRIAL_PROTEIN_IMPORT	1.18373	0.19457	PID_AVB3_INTEGRIN_PATHWAY	1.20964	0.180328	REACTOME_ANTIGEN_PROCESSING_UBIQUITINATION_PROTEASOME_DEGRADATION	1.1626	0.0958084
REACTOME_PLC_BETA_MEDIATED_EVENTS	1.18028	0.195067	REACTOME_TRANSMEMBRANE_TRANSPORT_OF_SMALL_MOLECULES	1.12755	0.181915	REACTOME_RNA_POL_III_TRANSCRIPTION_INITIATION_FROM_TYPE_3_PROMOTER	1.30735	0.0990712
REACTOME_LYSOSOME_VESICLE_BIOGENESIS	1.21083	0.195789	BIOCARTA_LAIR_PATHWAY	1.24786	0.18425	PID_VEGFR1_PATHWAY	1.36002	0.0991957
KEGG_PRIMARY_BILE_ACID_BIOSYNTHESIS	1.24917	0.202198	REACTOME_PHOSPHOLIPASE_C_MEDIATED_CASCADE	1.21486	0.184636	REACTOME_FORMATION_OF_TRANSCRIPTION_COUPLED_NER_TC_NER_REPAIR_COMPLEX	1.31211	0.103933
PID_THROMBIN_PAR1_PATHWAY	1.1727	0.206818	KEGG_INTESTINAL_IMMUNE_NETWORK_FOR_IGA_PRODUCTION	1.22756	0.188235	PID_DNA_PK_PATHWAY	1.33911	0.105134
BIOCARTA_CREB_PATHWAY	1.1945	0.209607	REACTOME_ABC_FAMILY_PROTEINS_MEDIATED_TRANSPORT	1.2166	0.191375	KEGG_BUTANOATE_METABOLISM	1.29476	0.115385
REACTOME_ACYL_CHAIN_REMODELLING_OF_PC	1.21909	0.214137	KEGG_TYROSINE_METABOLISM	1.20919	0.192623	REACTOME_SMAD2_SMAD3_SMAD4_HETEROTRIMER_REGULATES_TRANSCRIPTION	1.3017	0.122507
REACTOME_TERMINATION_OF_O_GLYCAN_BIOSYNTHESIS	1.21031	0.218543	REACTOME_METAL_ION_SLC_TRANSPORTERS	1.22783	0.192878	REACTOME_GENERATION_OF_SECOND_MESSENGER_MOLECULES	1.35702	0.122807
KEGG_TIGHT_JUNCTION	1.11191	0.220708	REACTOME_CREB_PHOSPHORYLATION_THROUGH_THE_ACTIVATION_OF_CAMKII	1.25456	0.192982	KEGG_CYSTEINE_AND_METHIONINE_METABOLISM	1.26146	0.125
BIOCARTA_EDG1_PATHWAY	1.20708	0.222222	KEGG_CHEMOKINE_SIGNALING_PATHWAY	1.14383	0.193023	REACTOME_ENOS_ACTIVATION_AND_REGULATION	1.2921	0.125668
KEGG_FRUCTOSE_AND_MANNOSE_METABOLISM	1.16595	0.229911	PID_WNT_SIGNALING_PATHWAY	1.21823	0.197101	KEGG_LYSINE_DEGRADATION	1.21742	0.131148
REACTOME_CYTOCHROME_P450_ARRANGED_BY_SUBSTRATE_TYPE	1.12481	0.23185	REACTOME_APOPTOTIC_EXECUTION_PHASE	1.20505	0.201072	BIOCARTA_VEGF_PATHWAY	1.26479	0.131805
REACTOME_SHC_MEDIATED_CASCADE	1.16508	0.233193	KEGG_GAP_JUNCTION	1.17552	0.205392	KEGG_ASCORBATE_AND_ALDARATE_METABOLISM	1.31556	0.138021
KEGG_TGF_BETA_SIGNALING_PATHWAY	1.13868	0.233831	REACTOME_INHIBITION_OF_INSULIN_SECRETION_BY_ADRENALINE_NORADRENALINE	1.19985	0.207547	REACTOME_DESTABILIZATION_OF_MRNA_BY_BRF1	1.27714	0.140625
REACTOME_SYNTHESIS_OF_BILE_ACIDS_AND_BILE_SALTS	1.19475	0.235669	REACTOME_PHASE1_FUNCTIONALIZATION_OF_COMPOUNDS	1.17063	0.209091	REACTOME_DESTABILIZATION_OF_MRNA_BY_TRISTETRAPROLIN_TTP	1.29523	0.145503
REACTOME_ABC_FAMILY_PROTEINS_MEDIATED_TRANSPORT	1.13468	0.240175	REACTOME_AMINO_ACID_SYNTHESIS_AND_INTERCONVERSION_TRANSAMINATION	1.23006	0.20951	KEGG_PORPHYRIN_AND_CHLOROPHYLL_METABOLISM	1.25278	0.147436
REACTOME_CIRCADIAN_CLOCK	1.14786	0.240343	KEGG_LONG_TERM_DEPRESSION	1.17082	0.210596	REACTOME_ACYL_CHAIN_REMODELLING_OF_PE	1.30439	0.150142
PID_S1P_META_PATHWAY	1.17824	0.241901	KEGG_VIRAL_MYOCARDITIS	1.15664	0.211082	REACTOME_PYRIMIDINE_METABOLISM	1.2586	0.156915
PID_SYNDECAN_2_PATHWAY	1.16505	0.247727	REACTOME_SIGNALING_BY_FGFR_MUTANTS	1.19502	0.21232	PID_CDC42_REG_PATHWAY	1.21875	0.160606
REACTOME_YAP1_AND_WWTR1_TAZ_STIMULATED_GENE_EXPRESSION	1.1615	0.248394	PID_INTEGRIN2_PATHWAY	1.19897	0.216741	REACTOME_SYNTHESIS_AND_INTERCONVERSION_OF_NUCLEOTIDE_DI_AND_TRIPHOSPHATES	1.28697	0.162534
REACTOME_NEUROTRANSMITTER_RELEASE_CYCLE	1.1498	0.251101	REACTOME_REGULATION_OF_APOPTOSIS	1.18907	0.217219	REACTOME_DOWNREGULATION_OF_SMAD2_3_SMAD4_TRANSCRIPTIONAL_ACTIVITY	1.22795	0.172702
KEGG_SPHINGOLIPID_METABOLISM	1.15552	0.254425	ST_DIFFERENTIATION_PATHWAY_IN_PC12_CELLS	1.17568	0.217931	KEGG_STEROID_HORMONE_BIOSYNTHESIS	1.19468	0.187302
KEGG_STEROID_BIOSYNTHESIS	1.17706	0.257996	KEGG_DORSO_VENTRAL_AXIS_FORMATION	1.20756	0.219828	REACTOME_METABOLISM_OF_VITAMINS_AND_COFACTORS	1.16814	0.1875
REACTOME_LIPID_DIGESTION_MOBILIZATION_AND_TRANSPORT	1.13437	0.262651	PID_HIF1_TFPATHWAY	1.15286	0.221053	REACTOME_PROTEIN_FOLDING	1.19695	0.194631
REACTOME_THROMBIN_SIGNALLING_THROUGH_PROTEINASE_ACTIVATED_RECEPTORS_PARS	1.13802	0.262806	REACTOME_CDK_MEDIATED_PHOSPHORYLATION_AND_REMOVAL_OF_CDC6	1.15583	0.221622	KEGG_PROPANOATE_METABOLISM	1.21429	0.194969
REACTOME_CHYLOMICRON_MEDIATED_LIPID_TRANSPORT	1.17193	0.263485	REACTOME_KERATAN_SULFATE_KERATIN_METABOLISM	1.19601	0.221906	KEGG_BETA_ALANINE_METABOLISM	1.2038	0.2
PID_INTEGRIN1_PATHWAY	1.12258	0.263547	KEGG_PHENYLALANINE_METABOLISM	1.20273	0.225806	KEGG_GLYCEROLIPID_METABOLISM	1.1601	0.2
REACTOME_CLASS_B_2_SECRETIN_FAMILY_RECEPTORS	1.10631	0.263959	KEGG_RENIN_ANGIOTENSIN_SYSTEM	1.20745	0.226444	KEGG_BASAL_TRANSCRIPTION_FACTORS	1.17856	0.201807
PID_PRL_SIGNALING_EVENTS_PATHWAY	1.14437	0.269151	PID_HNF3B_PATHWAY	1.18825	0.228188	KEGG_DRUG_METABOLISM_OTHER_ENZYMES	1.14734	0.207715
REACTOME_BMAL1_CLOCK_NPAS2_ACTIVATES_CIRCADIAN_EXPRESSION	1.14389	0.269663	REACTOME_SYNTHESIS_OF_BILE_ACIDS_AND_BILE_SALTS	1.19705	0.228277	KEGG_ALPHA_LINOLENIC_ACID_METABOLISM	1.20483	0.216138
REACTOME_HS_GAG_DEGRADATION	1.14448	0.276316	REACTOME_VIF_MEDIATED_DEGRADATION_OF_APOBEC3G	1.1562	0.230563	BIOCARTA_ATM_PATHWAY	1.16496	0.217877
REACTOME_DEFENSINS	1.12777	0.277899	KEGG_ARGININE_AND_PROLINE_METABOLISM	1.17656	0.23506	REACTOME_ACYL_CHAIN_REMODELLING_OF_PC	1.21072	0.239884
KEGG_COMPLEMENT_AND_COAGULATION_CASCADES	1.09522	0.286697	REACTOME_GLUCAGON_SIGNALING_IN_METABOLIC_REGULATION	1.14893	0.236948	REACTOME_COMPLEMENT_CASCADE	1.15456	0.249231
BIOCARTA_STATHMIN_PATHWAY	1.12832	0.292017	KEGG_GLYCOLYSIS_GLUCONEOGENESIS	1.15172	0.237113	REACTOME_SIGNALING_BY_WNT	1.09417	0.252788
PID_AR_NONGENOMIC_PATHWAY	1.10891	0.292517	PID_GLYPICAN_1PATHWAY	1.1905	0.238364	PID_CD8_TCR_PATHWAY	1.10021	0.257143
REACTOME_ION_CHANNEL_TRANSPORT	1.09741	0.294393	ST_GRANULE_CELL_SURVIVAL_PATHWAY	1.1626	0.245255	REACTOME_RNA_POL_III_TRANSCRIPTION_TERMINATION	1.12783	0.265985
BIOCARTA_IGF1R_PATHWAY	1.1308	0.295117	PID_CD8_TCR_PATHWAY	1.14687	0.247326	REACTOME_APOPTOSIS	1.09028	0.270833
PID_ARF6_TRAFFICKING_PATHWAY	1.09402	0.295508	REACTOME_BETA_DEFENSINS	1.18978	0.248939	REACTOME_DEADENYLATION_DEPENDENT_MRNA_DECAY	1.1004	0.297935
REACTOME_ION_TRANSPORT_BY_P_TYPE_ATPASES	1.09411	0.297968	REACTOME_CDT1_ASSOCIATION_WITH_THE_CDC6_ORC_ORIGIN_COMPLEX	1.15419	0.251691	BIOCARTA_P53_PATHWAY	1.11357	0.303797
NABA_PROTEOGLYCANS	1.1161	0.30047	REACTOME_REGULATION_OF_INSULIN_SECRETION_BY_GLUCAGON_LIKE_PEPTIDE1	1.15048	0.253793	PID_DELTA_NP63_PATHWAY	1.11272	0.306962
REACTOME_GPCR_LIGAND_BINDING	1.04186	0.303249	PID_IL23_PATHWAY	1.16165	0.254545	REACTOME_RNA_POL_III_TRANSCRIPTION_INITIATION_FROM_TYPE_2_PROMOTER	1.11948	0.307692
PID_TRKR_PATHWAY	1.09056	0.305046	SIG_REGULATION_OF_THE_ACTIN_CYTOSKELETON_BY_RHO_GTPASES	1.17261	0.256374	BIOCARTA_ARF_PATHWAY	1.11951	0.307902
BIOCARTA_SPPA_PATHWAY	1.13062	0.306167	REACTOME_NETRIN1_SIGNALING	1.14607	0.25879	REACTOME_GLYCOLYSIS	1.08338	0.314448
KEGG_REGULATION_OF_ACTIN_CYTOSKELETON	1.04516	0.306306	BIOCARTA_NO1_PATHWAY	1.15877	0.263448	BIOCARTA_STATHMIN_PATHWAY	1.07769	0.315493
KEGG_PARKINSONS_DISEASE	1.0697	0.307692	KEGG_FOCAL_ADHESION	1.10454	0.263636	BIOCARTA_CSK_PATHWAY	1.08789	0.325137
REACTOME_AMINE_COMPOUND_SLC_TRANSPORTERS	1.11069	0.310722	REACTOME_G_PROTEIN_ACTIVATION	1.16462	0.264256	BIOCARTA_CK1_PATHWAY	1.09506	0.325333
REACTOME_MAPK_TARGETS_NUCLEAR_EVENTS_MEDIATED_BY_MAP_KINASES	1.0978	0.313063	PID_BETA_CATENIN_DEG_PATHWAY	1.18432	0.264881	KEGG_FRUCTOSE_AND_MANNOSE_METABOLISM	1.07601	0.32641
BIOCARTA_PPARA_PATHWAY	1.07707	0.321608	KEGG_ASCORBATE_AND_ALDARATE_METABOLISM	1.17076	0.267751	KEGG_LINOLEIC_ACID_METABOLISM	1.07934	0.329609
KEGG_ALZHEIMERS_DISEASE	1.04616	0.322667	REACTOME_REGULATION_OF_MRNA_STABILITY_BY_PROTEINS_THAT_BIND_AU_RICH_ELEMENTS	1.11478	0.272959	PID_HIF2PATHWAY	1.05293	0.342593
REACTOME_GPCR_DOWNSTREAM_SIGNALING	1.03015	0.32549	REACTOME_SCF_BETA_TRCP_MEDIATED_DEGRADATION_OF_EMI1	1.11617	0.274084	REACTOME_APOPTOTIC_EXECUTION_PHASE	1.05255	0.34717
KEGG_RENIN_ANGIOTENSIN_SYSTEM	1.092	0.327801	PID_PTP1B_PATHWAY	1.12918	0.277704	REACTOME_ACTIVATION_OF_NF_KAPPAB_IN_B_CELLS	1.0464	0.355872
REACTOME_ACTIVATION_OF_KAINATE_RECEPTORS_UPON_GLUTAMATE_BINDING	1.07175	0.330952	PID_BMP_PATHWAY	1.12892	0.280423	BIOCARTA_SPPA_PATHWAY	1.0503	0.358491
REACTOME_REGULATION_OF_INSULIN_LIKE_GROWTH_FACTOR_IGF_ACTIVITY_BY_INSULIN_LIKE_GROWTH_FACTOR_BINDING_PROTEINS_IGFBPS	1.08573	0.333333	REACTOME_REGULATION_OF_KIT_SIGNALING	1.15924	0.282828	KEGG_GLYCEROPHOSPHOLIPID_METABOLISM	1.05088	0.359712
REACTOME_ACYL_CHAIN_REMODELLING_OF_PE	1.0747	0.336714	REACTOME_PHASE_II_CONJUGATION	1.12545	0.284759	KEGG_STEROID_BIOSYNTHESIS	1.06782	0.372263
BIOCARTA_AGR_PATHWAY	1.05897	0.338636	REACTOME_LATENT_INFECTION_OF_HOMO_SAPIENS_WITH_MYCOBACTERIUM_TUBERCULOSIS	1.13702	0.286525	REACTOME_INFLUENZA_VIRAL_RNA_TRANSCRIPTION_AND_REPLICATION	1.03386	0.374468
BIOCARTA_NO1_PATHWAY	1.06323	0.33913	REACTOME_CYTOCHROME_P450_ARRANGED_BY_SUBSTRATE_TYPE	1.11838	0.286842	KEGG_TERPENOID_BACKBONE_BIOSYNTHESIS	1.06594	0.375676
REACTOME_NEGATIVE_REGULATION_OF_FGFR_SIGNALING	1.07077	0.339869	REACTOME_NCAM_SIGNALING_FOR_NEURITE_OUT_GROWTH	1.1158	0.287417	REACTOME_SIGNALING_BY_FGFR1_FUSION_MUTANTS	1.04995	0.378238
REACTOME_BETA_DEFENSINS	1.08855	0.34375	KEGG_LINOLEIC_ACID_METABOLISM	1.14021	0.288433	PID_HDAC_CLASSI_PATHWAY	1.02759	0.384615
KEGG_ERBB_SIGNALING_PATHWAY	1.04925	0.347826	REACTOME_AUTODEGRADATION_OF_THE_E3_UBIQUITIN_LIGASE_COP1	1.11607	0.28978	BIOCARTA_TNFR1_PATHWAY	1.05171	0.391429
KEGG_OXIDATIVE_PHOSPHORYLATION	1.05247	0.348259	REACTOME_ACTIVATION_OF_KAINATE_RECEPTORS_UPON_GLUTAMATE_BINDING	1.12602	0.291193	BIOCARTA_ERK5_PATHWAY	1.01423	0.401662
REACTOME_PREFOLDIN_MEDIATED_TRANSFER_OF_SUBSTRATE_TO_CCT_TRIC	1.06172	0.349138	REACTOME_G_BETA_GAMMA_SIGNALLING_THROUGH_PLC_BETA	1.13854	0.291971	REACTOME_HDL_MEDIATED_LIPID_TRANSPORT	1.0205	0.412533
KEGG_PHENYLALANINE_METABOLISM	1.08147	0.354	PID_CONE_PATHWAY	1.13453	0.29805	KEGG_PENTOSE_AND_GLUCURONATE_INTERCONVERSIONS	1.01051	0.412987
REACTOME_O_LINKED_GLYCOSYLATION_OF_MUCINS	1.0676	0.354212	PID_NFAT_TFPATHWAY	1.11587	0.302041	REACTOME_CHOLESTEROL_BIOSYNTHESIS	1.02455	0.415954
KEGG_PPAR_SIGNALING_PATHWAY	1.0537	0.355353	PID_UPA_UPAR_PATHWAY	1.11093	0.303199	PID_SMAD2_3PATHWAY	1.02928	0.416201
PID_NECTIN_PATHWAY	1.06402	0.355658	REACTOME_CHYLOMICRON_MEDIATED_LIPID_TRANSPORT	1.14322	0.303354	REACTOME_TRIGLYCERIDE_BIOSYNTHESIS	1.03553	0.417647
REACTOME_GRB2_SOS_PROVIDES_LINKAGE_TO_MAPK_SIGNALING_FOR_INTERGRINS_	1.0822	0.359408	REACTOME_GRB2_SOS_PROVIDES_LINKAGE_TO_MAPK_SIGNALING_FOR_INTERGRINS_	1.10963	0.306061	REACTOME_GLUCONEOGENESIS	1.01233	0.423313
REACTOME_INTERACTION_BETWEEN_L1_AND_ANKYRINS	1.05068	0.373913	REACTOME_ACYL_CHAIN_REMODELLING_OF_PC	1.12636	0.30659	PID_ILK_PATHWAY	0.992413	0.42807
KEGG_MELANOGENESIS	1.03357	0.375959	KEGG_VASCULAR_SMOOTH_MUSCLE_CONTRACTION	1.09081	0.31068	REACTOME_SLC_MEDIATED_TRANSMEMBRANE_TRANSPORT	1.01025	0.433333
KEGG_RIBOFLAVIN_METABOLISM	1.06238	0.381264	REACTOME_HDL_MEDIATED_LIPID_TRANSPORT	1.12243	0.314159	KEGG_PRIMARY_IMMUNODEFICIENCY	1.0135	0.452096
SA_B_CELL_RECEPTOR_COMPLEXES	1.03911	0.384946	REACTOME_KERATAN_SULFATE_BIOSYNTHESIS	1.11265	0.315938	BIOCARTA_HCMV_PATHWAY	0.991214	0.454286
BIOCARTA_GPCR_PATHWAY	1.03113	0.385882	KEGG_PRIMARY_BILE_ACID_BIOSYNTHESIS	1.13584	0.316024	KEGG_ETHER_LIPID_METABOLISM	0.99147	0.455882
ST_GRANULE_CELL_SURVIVAL_PATHWAY	1.04822	0.386517	REACTOME_NEUROTRANSMITTER_RECEPTOR_BINDING_AND_DOWNSTREAM_TRANSMISSION_IN_THE_POSTSYNAPTIC_CELL	1.07779	0.316607	REACTOME_SIGNALING_BY_FGFR1_MUTANTS	0.997815	0.461765
REACTOME_SPHINGOLIPID_METABOLISM	1.02399	0.387446	PID_S1P_S1P3_PATHWAY	1.12001	0.323276	KEGG_SMALL_CELL_LUNG_CANCER	0.993919	0.463415
PID_ERBB_NETWORK_PATHWAY	1.04903	0.393305	BIOCARTA_GCR_PATHWAY	1.10275	0.324247	PID_HIF1_TFPATHWAY	0.978638	0.498233
REACTOME_NUCLEAR_RECEPTOR_TRANSCRIPTION_PATHWAY	1.02869	0.39726	REACTOME_ACYL_CHAIN_REMODELLING_OF_PE	1.11808	0.325959	REACTOME_RNA_POL_III_CHAIN_ELONGATION	0.936877	0.504886
KEGG_TYROSINE_METABOLISM	1.02498	0.399038	KEGG_HUNTINGTONS_DISEASE	1.0756	0.326744	REACTOME_BRANCHED_CHAIN_AMINO_ACID_CATABOLISM	0.9374	0.520619
REACTOME_KERATAN_SULFATE_BIOSYNTHESIS	1.04212	0.400424	REACTOME_TRANSFERRIN_ENDOCYTOSIS_AND_RECYCLING	1.08337	0.341259	BIOCARTA_MPR_PATHWAY	0.955246	0.523659
REACTOME_RESPIRATORY_ELECTRON_TRANSPORT_ATP_SYNTHESIS_BY_CHEMIOSMOTIC_COUPLING_AND_HEAT_PRODUCTION_BY_UNCOUPLING_PROTEINS_	1.02508	0.402439	REACTOME_P53_INDEPENDENT_G1_S_DNA_DAMAGE_CHECKPOINT	1.07881	0.343795	BIOCARTA_FAS_PATHWAY	0.927654	0.545977
REACTOME_PHASE1_FUNCTIONALIZATION_OF_COMPOUNDS	1.02515	0.405034	REACTOME_VOLTAGE_GATED_POTASSIUM_CHANNELS	1.06988	0.351425	REACTOME_ER_PHAGOSOME_PATHWAY	0.957635	0.549296
REACTOME_METAL_ION_SLC_TRANSPORTERS	1.02392	0.412698	REACTOME_PD1_SIGNALING	1.11026	0.352049	REACTOME_BASIGIN_INTERACTIONS	0.93577	0.55
REACTOME_GLYCOGEN_BREAKDOWN_GLYCOGENOLYSIS	1.03749	0.412804	KEGG_PENTOSE_AND_GLUCURONATE_INTERCONVERSIONS	1.09422	0.353028	REACTOME_ACTIVATION_OF_BH3_ONLY_PROTEINS	0.907983	0.573935
ST_DIFFERENTIATION_PATHWAY_IN_PC12_CELLS	1.01289	0.414027	PID_REG_GR_PATHWAY	1.05321	0.353234	REACTOME_PRE_NOTCH_EXPRESSION_AND_PROCESSING	0.926461	0.574194
REACTOME_PURINE_METABOLISM	1.01872	0.420131	REACTOME_GLYCOSAMINOGLYCAN_METABOLISM	1.06787	0.356448	REACTOME_METABOLISM_OF_CARBOHYDRATES	0.969176	0.577922
ST_ADRENERGIC	1.01151	0.421286	KEGG_BETA_ALANINE_METABOLISM	1.06248	0.358273	KEGG_NITROGEN_METABOLISM	0.914325	0.579832
BIOCARTA_CK1_PATHWAY	1.02714	0.423077	KEGG_THYROID_CANCER	1.07633	0.360563	REACTOME_METABOLISM_OF_AMINO_ACIDS_AND_DERIVATIVES	0.945896	0.598901
KEGG_ARACHIDONIC_ACID_METABOLISM	1.0156	0.42369	REACTOME_ENOS_ACTIVATION_AND_REGULATION	1.07924	0.36164	REACTOME_DARPP_32_EVENTS	0.914709	0.615385
REACTOME_SIGNALING_BY_GPCR	1.00939	0.42449	REACTOME_NEF_MEDIATES_DOWN_MODULATION_OF_CELL_SURFACE_RECEPTORS_BY_RECRUITING_THEM_TO_CLATHRIN_ADAPTERS	1.07257	0.362857	REACTOME_ACTIVATION_OF_THE_MRNA_UPON_BINDING_OF_THE_CAP_BINDING_COMPLEX_AND_EIFS_AND_SUBSEQUENT_BINDING_TO_43S	0.906317	0.627063
PID_HIF1_TFPATHWAY	1.01581	0.427252	KEGG_FATTY_ACID_METABOLISM	1.06718	0.371901	REACTOME_SYNTHESIS_OF_BILE_ACIDS_AND_BILE_SALTS_VIA_7ALPHA_HYDROXYCHOLESTEROL	0.863532	0.627907
PID_RET_PATHWAY	0.997755	0.427602	REACTOME_SYNTHESIS_OF_BILE_ACIDS_AND_BILE_SALTS_VIA_7ALPHA_HYDROXYCHOLESTEROL	1.05795	0.372404	NABA_BASEMENT_MEMBRANES	0.895609	0.636646
KEGG_AMINO_SUGAR_AND_NUCLEOTIDE_SUGAR_METABOLISM	1.02559	0.430085	REACTOME_CHONDROITIN_SULFATE_DERMATAN_SULFATE_METABOLISM	1.06742	0.375169	PID_MYC_PATHWAY	0.912399	0.646154
PID_EPHA2_FWD_PATHWAY	1.02402	0.430085	BIOCARTA_CTLA4_PATHWAY	1.06677	0.377745	BIOCARTA_CTLA4_PATHWAY	0.858658	0.65374
REACTOME_PHOSPHOLIPASE_C_MEDIATED_CASCADE	1.01788	0.432548	REACTOME_REGULATION_OF_ORNITHINE_DECARBOXYLASE_ODC	1.06624	0.378049	REACTOME_INTRINSIC_PATHWAY_FOR_APOPTOSIS	0.871023	0.658754
PID_VEGFR1_2_PATHWAY	1.00859	0.435233	BIOCARTA_INFLAM_PATHWAY	1.0667	0.381223	REACTOME_METABOLISM_OF_STEROID_HORMONES_AND_VITAMINS_A_AND_D	0.894237	0.659091
KEGG_GAP_JUNCTION	1.0059	0.440506	REACTOME_ACTIVATION_OF_NF_KAPPAB_IN_B_CELLS	1.05234	0.382812	REACTOME_LYSOSOME_VESICLE_BIOGENESIS	0.874619	0.661721
REACTOME_G_BETA_GAMMA_SIGNALLING_THROUGH_PI3KGAMMA	1.01261	0.446188	KEGG_PROTEASOME	1.04173	0.387812	BIOCARTA_INTRINSIC_PATHWAY	0.884772	0.667614
ST_ERK1_ERK2_MAPK_PATHWAY	0.995211	0.450766	REACTOME_ASSEMBLY_OF_THE_PRE_REPLICATIVE_COMPLEX	1.03075	0.389488	REACTOME_AMINE_DERIVED_HORMONES	0.836731	0.685185
REACTOME_FRS2_MEDIATED_CASCADE	0.989706	0.450801	BIOCARTA_CCR5_PATHWAY	1.06179	0.393665	BIOCARTA_IL10_PATHWAY	0.83194	0.695775
REACTOME_G_PROTEIN_BETA_GAMMA_SIGNALLING	0.997785	0.45671	WNT_SIGNALING	1.03725	0.393711	REACTOME_AMINO_ACID_SYNTHESIS_AND_INTERCONVERSION_TRANSAMINATION	0.830852	0.713555
BIOCARTA_PTEN_PATHWAY	0.989869	0.465368	REACTOME_METABOLISM_OF_STEROID_HORMONES_AND_VITAMINS_A_AND_D	1.05283	0.39726	REACTOME_LIGAND_GATED_ION_CHANNEL_TRANSPORT	0.808099	0.737805
REACTOME_NCAM1_INTERACTIONS	0.972016	0.470982	BIOCARTA_SHH_PATHWAY	1.05459	0.397281	REACTOME_ANTIGEN_PROCESSING_CROSS_PRESENTATION	0.859656	0.752727
KEGG_OLFACTORY_TRANSDUCTION	0.987977	0.472441	KEGG_AXON_GUIDANCE	1.03194	0.399522	PID_HES_HEY_PATHWAY	0.846631	0.762215
NABA_SECRETED_FACTORS	0.996251	0.474843	KEGG_GLYCOSYLPHOSPHATIDYLINOSITOL_GPI_ANCHOR_BIOSYNTHESIS	1.03592	0.399711	REACTOME_SIGNALING_BY_BMP	0.797912	0.763298
PID_REELIN_PATHWAY	0.987707	0.476082	REACTOME_HS_GAG_DEGRADATION	1.06377	0.400283	BIOCARTA_IL17_PATHWAY	0.771196	0.769911
SIG_CHEMOTAXIS	0.994567	0.476615	PID_RHODOPSIN_PATHWAY	1.04523	0.404348	BIOCARTA_COMP_PATHWAY	0.780076	0.777778
REACTOME_SEMAPHORIN_INTERACTIONS	0.982953	0.479218	PID_S1P_META_PATHWAY	1.05286	0.406977	BIOCARTA_TEL_PATHWAY	0.787407	0.782123
WNT_SIGNALING	0.983498	0.484262	PID_HIF2PATHWAY	1.03639	0.407932	REACTOME_GLUCOSE_METABOLISM	0.861316	0.791045
PID_PDGFRA_PATHWAY	0.963744	0.488017	BIOCARTA_STEM_PATHWAY	1.03371	0.420588	REACTOME_SYNTHESIS_OF_BILE_ACIDS_AND_BILE_SALTS	0.742743	0.809264
KEGG_ABC_TRANSPORTERS	0.983442	0.488739	REACTOME_SIGNALING_BY_FGFR1_FUSION_MUTANTS	1.02064	0.422222	REACTOME_FATTY_ACYL_COA_BIOSYNTHESIS	0.782063	0.810256
BIOCARTA_ALK_PATHWAY	0.982102	0.489224	REACTOME_PEROXISOMAL_LIPID_METABOLISM	1.02841	0.423704	PID_TCR_PATHWAY	0.845273	0.81203
PID_BETA_CATENIN_DEG_PATHWAY	0.958195	0.489224	REACTOME_METABOLISM_OF_AMINO_ACIDS_AND_DERIVATIVES	1.02247	0.428246	REACTOME_NONSENSE_MEDIATED_DECAY_ENHANCED_BY_THE_EXON_JUNCTION_COMPLEX	0.855555	0.81405
PID_ERBB1_RECEPTOR_PROXIMAL_PATHWAY	0.963371	0.489703	REACTOME_GAP_JUNCTION_TRAFFICKING	1.02246	0.428371	REACTOME_LIPOPROTEIN_METABOLISM	0.787621	0.824615
BIOCARTA_BARRESTIN_SRC_PATHWAY	0.964789	0.489712	PID_RHOA_REG_PATHWAY	1.01677	0.434722	BIOCARTA_CASPASE_PATHWAY	0.75108	0.827298
REACTOME_TRAFFICKING_OF_AMPA_RECEPTORS	0.965859	0.491525	REACTOME_P53_DEPENDENT_G1_DNA_DAMAGE_RESPONSE	1.01174	0.435294	REACTOME_STEROID_HORMONES	0.77282	0.832884
KEGG_DORSO_VENTRAL_AXIS_FORMATION	0.967714	0.49896	PID_DELTA_NP63_PATHWAY	1.01164	0.435484	REACTOME_BILE_ACID_AND_BILE_SALT_METABOLISM	0.755491	0.833819
REACTOME_FGFR_LIGAND_BINDING_AND_ACTIVATION	0.966807	0.506667	REACTOME_SCFSKP2_MEDIATED_DEGRADATION_OF_P27_P21	1.02257	0.43617	PID_CMYB_PATHWAY	0.820856	0.841328
REACTOME_ACTIVATION_OF_NMDA_RECEPTOR_UPON_GLUTAMATE_BINDING_AND_POSTSYNAPTIC_EVENTS	0.965002	0.513333	REACTOME_LIGAND_GATED_ION_CHANNEL_TRANSPORT	1.02181	0.438775	REACTOME_SYNTHESIS_OF_PIPS_AT_THE_PLASMA_MEMBRANE	0.758384	0.84375
KEGG_GALACTOSE_METABOLISM	0.96195	0.514161	REACTOME_HS_GAG_BIOSYNTHESIS	1.01931	0.440056	BIOCARTA_NO2IL12_PATHWAY	0.721943	0.848066
REACTOME_KERATAN_SULFATE_KERATIN_METABOLISM	0.981004	0.514942	BIOCARTA_PGC1A_PATHWAY	1.02189	0.441761	BIOCARTA_IGF1MTOR_PATHWAY	0.737661	0.863889
REACTOME_SPHINGOLIPID_DE_NOVO_BIOSYNTHESIS	0.953537	0.517021	REACTOME_SMOOTH_MUSCLE_CONTRACTION	1.01936	0.441826	KEGG_PPAR_SIGNALING_PATHWAY	0.797279	0.869888
BIOCARTA_GATA3_PATHWAY	0.970105	0.517312	KEGG_ABC_TRANSPORTERS	1.00909	0.442799	REACTOME_NUCLEAR_EVENTS_KINASE_AND_TRANSCRIPTION_FACTOR_ACTIVATION	0.729714	0.882682
ST_WNT_CA2_CYCLIC_GMP_PATHWAY	0.958463	0.517745	PID_IL4_2PATHWAY	1.01831	0.442875	PID_ALK1_PATHWAY	0.709299	0.887955
PID_P38_ALPHA_BETA_DOWNSTREAM_PATHWAY	0.9675	0.521158	REACTOME_LIPID_DIGESTION_MOBILIZATION_AND_TRANSPORT	1.01137	0.444295	KEGG_RIBOSOME	0.804798	0.893382
PID_ERBB1_INTERNALIZATION_PATHWAY	0.962069	0.52381	KEGG_HISTIDINE_METABOLISM	1.019	0.446429	REACTOME_NA_CL_DEPENDENT_NEUROTRANSMITTER_TRANSPORTERS	0.711159	0.898907
BIOCARTA_AMI_PATHWAY	0.962118	0.524292	SA_TRKA_RECEPTOR	0.990913	0.447407	BIOCARTA_GATA3_PATHWAY	0.675543	0.910364
PID_NOTCH_PATHWAY	0.958612	0.526077	REACTOME_APOPTOSIS	1.00559	0.447867	REACTOME_CHEMOKINE_RECEPTORS_BIND_CHEMOKINES	0.739976	0.913194
BIOCARTA_RAC1_PATHWAY	0.962848	0.529536	KEGG_PENTOSE_PHOSPHATE_PATHWAY	0.995459	0.450581	KEGG_HISTIDINE_METABOLISM	0.710023	0.921739
BIOCARTA_UCALPAIN_PATHWAY	0.947541	0.530333	BIOCARTA_DC_PATHWAY	1.00862	0.459344	REACTOME_REGULATION_OF_INSULIN_LIKE_GROWTH_FACTOR_IGF_ACTIVITY_BY_INSULIN_LIKE_GROWTH_FACTOR_BINDING_PROTEINS_IGFBPS	0.670668	0.923944
REACTOME_MITOCHONDRIAL_TRNA_AMINOACYLATION	0.953095	0.538144	REACTOME_CROSS_PRESENTATION_OF_SOLUBLE_EXOGENOUS_ANTIGENS_ENDOSOMES	1.00203	0.46063	REACTOME_TRANSPORT_OF_GLUCOSE_AND_OTHER_SUGARS_BILE_SALTS_AND_ORGANIC_ACIDS_METAL_IONS_AND_AMINE_COMPOUNDS	0.759475	0.937008
REACTOME_ERK_MAPK_TARGETS	0.947657	0.538976	KEGG_GLYCINE_SERINE_AND_THREONINE_METABOLISM	1.00956	0.460905	BIOCARTA_EIF4_PATHWAY	0.628375	0.940299
PID_S1P_S1P1_PATHWAY	0.928741	0.539583	REACTOME_MYOGENESIS	0.99258	0.461429	REACTOME_NCAM_SIGNALING_FOR_NEURITE_OUT_GROWTH	0.715221	0.943144
KEGG_METABOLISM_OF_XENOBIOTICS_BY_CYTOCHROME_P450	0.959847	0.543578	PID_PRL_SIGNALING_EVENTS_PATHWAY	0.994552	0.462099	REACTOME_NCAM1_INTERACTIONS	0.692551	0.950331
PID_P53_REGULATION_PATHWAY	0.954814	0.545244	BIOCARTA_IL17_PATHWAY	1.00664	0.463855	REACTOME_SIGNALING_BY_FGFR_MUTANTS	0.680922	0.956229
KEGG_MAPK_SIGNALING_PATHWAY	0.969992	0.545741	KEGG_PANTOTHENATE_AND_COA_BIOSYNTHESIS	1.00128	0.468336	REACTOME_TCR_SIGNALING	0.671317	0.965035
KEGG_NICOTINATE_AND_NICOTINAMIDE_METABOLISM	0.94023	0.546809	REACTOME_TRANSPORT_OF_INORGANIC_CATIONS_ANIONS_AND_AMINO_ACIDS_OLIGOPEPTIDES	0.998947	0.472119	REACTOME_FGFR_LIGAND_BINDING_AND_ACTIVATION	0.583691	0.96648
PID_IL3_PATHWAY	0.927013	0.548753	REACTOME_AMINO_ACID_AND_OLIGOPEPTIDE_SLC_TRANSPORTERS	1.00522	0.473615	KEGG_ALZHEIMERS_DISEASE	0.761791	0.973118
REACTOME_SIGNALING_BY_HIPPO	0.935311	0.551253	REACTOME_PERK_REGULATED_GENE_EXPRESSION	0.998269	0.474303	REACTOME_3_UTR_MEDIATED_TRANSLATIONAL_REGULATION	0.719246	0.977444
REACTOME_NETRIN1_SIGNALING	0.935933	0.554524	REACTOME_XENOBIOTICS	0.996635	0.481482	REACTOME_ERK_MAPK_TARGETS	0.564136	0.978142
REACTOME_ARMS_MEDIATED_ACTIVATION	0.929457	0.555085	KEGG_ALANINE_ASPARTATE_AND_GLUTAMATE_METABOLISM	0.994314	0.48224	PID_CONE_PATHWAY	0.564207	0.985673
REACTOME_ZINC_TRANSPORTERS	0.909781	0.557734	REACTOME_SEMAPHORIN_INTERACTIONS	0.985976	0.482984	PID_IL3_PATHWAY	0.544694	0.987952
REACTOME_GLYCOSPHINGOLIPID_METABOLISM	0.93029	0.55814	REACTOME_ORC1_REMOVAL_FROM_CHROMATIN	0.983733	0.486093	BIOCARTA_MITOCHONDRIA_PATHWAY	0.484139	0.992147
REACTOME_APOPTOTIC_CLEAVAGE_OF_CELLULAR_PROTEINS	0.931153	0.565401	REACTOME_ABCA_TRANSPORTERS_IN_LIPID_HOMEOSTASIS	0.97632	0.486239	REACTOME_IRON_UPTAKE_AND_TRANSPORT	0.527243	0.994186
PID_S1P_S1P3_PATHWAY	0.930511	0.569845	REACTOME_AUTODEGRADATION_OF_CDH1_BY_CDH1_APC_C	0.982351	0.487147	REACTOME_INTERACTION_BETWEEN_L1_AND_ANKYRINS	0.517861	0.994318
REACTOME_PTM_GAMMA_CARBOXYLATION_HYPUSINE_FORMATION_AND_ARYLSULFATASE_ACTIVATION	0.938804	0.571754	KEGG_CALCIUM_SIGNALING_PATHWAY	0.994245	0.489093
REACTOME_TIE2_SIGNALING	0.91818	0.578838	PID_RET_PATHWAY	0.975422	0.500686
PID_GLYPICAN_1PATHWAY	0.919696	0.588764	REACTOME_G_BETA_GAMMA_SIGNALLING_THROUGH_PI3KGAMMA	0.984938	0.500694
PID_AJDISS_2PATHWAY	0.936152	0.589806	REACTOME_SIGNALING_BY_WNT	0.961522	0.502551
REACTOME_NUCLEAR_EVENTS_KINASE_AND_TRANSCRIPTION_FACTOR_ACTIVATION	0.904568	0.591981	PID_AP1_PATHWAY	0.969242	0.51094
REACTOME_KINESINS	0.907863	0.592132	REACTOME_INTEGRIN_ALPHAIIB_BETA3_SIGNALING	0.960874	0.514245
REACTOME_XENOBIOTICS	0.896808	0.602972	KEGG_PYRUVATE_METABOLISM	0.964819	0.515449
REACTOME_PROTEOLYTIC_CLEAVAGE_OF_SNARE_COMPLEX_PROTEINS	0.889936	0.607456	BIOCARTA_CK1_PATHWAY	0.94874	0.521168
ST_G_ALPHA_I_PATHWAY	0.913435	0.616592	KEGG_TASTE_TRANSDUCTION	0.963532	0.524259
REACTOME_BOTULINUM_NEUROTOXICITY	0.883182	0.628261	PID_WNT_CANONICAL_PATHWAY	0.956291	0.524854
REACTOME_ACTIVATED_AMPK_STIMULATES_FATTY_ACID_OXIDATION_IN_MUSCLE	0.899655	0.630252	PID_INTEGRIN_A9B1_PATHWAY	0.981917	0.525641
KEGG_HEDGEHOG_SIGNALING_PATHWAY	0.902607	0.637363	KEGG_GLYCOSAMINOGLYCAN_DEGRADATION	0.970252	0.52685
BIOCARTA_ACTINY_PATHWAY	0.860557	0.637744	REACTOME_POST_TRANSLATIONAL_MODIFICATION_SYNTHESIS_OF_GPI_ANCHORED_PROTEINS	0.933252	0.53168
KEGG_GNRH_SIGNALING_PATHWAY	0.920057	0.641414	BIOCARTA_NKCELLS_PATHWAY	0.96297	0.533432
REACTOME_CLASS_A1_RHODOPSIN_LIKE_RECEPTORS	0.94543	0.646018	BIOCARTA_CCR3_PATHWAY	0.951164	0.542029
PID_A6B1_A6B4_INTEGRIN_PATHWAY	0.885135	0.649554	REACTOME_FANCONI_ANEMIA_PATHWAY	0.955506	0.542348
REACTOME_ACTIVATION_OF_GENES_BY_ATF4	0.877984	0.65678	ST_T_CELL_SIGNAL_TRANSDUCTION	0.947255	0.551451
ST_GA12_PATHWAY	0.86818	0.658537	PID_ANGIOPOIETIN_RECEPTOR_PATHWAY	0.945846	0.556878
PID_HEDGEHOG_2PATHWAY	0.866178	0.660592	REACTOME_CYCLIN_E_ASSOCIATED_EVENTS_DURING_G1_S_TRANSITION_	0.946825	0.55979
REACTOME_THE_ROLE_OF_NEF_IN_HIV1_REPLICATION_AND_DISEASE_PATHOGENESIS	0.883983	0.663774	KEGG_VIBRIO_CHOLERAE_INFECTION	0.934229	0.565217
PID_NCADHERIN_PATHWAY	0.883078	0.663774	PID_CMYB_PATHWAY	0.94336	0.567839
REACTOME_LIPOPROTEIN_METABOLISM	0.854488	0.665188	PID_NCADHERIN_PATHWAY	0.925157	0.567954
REACTOME_GRB2_EVENTS_IN_ERBB2_SIGNALING	0.863656	0.665198	REACTOME_APC_C_CDC20_MEDIATED_DEGRADATION_OF_MITOTIC_PROTEINS	0.936236	0.568627
REACTOME_SHC1_EVENTS_IN_ERBB4_SIGNALING	0.851152	0.665245	PID_A6B1_A6B4_INTEGRIN_PATHWAY	0.952061	0.571623
PID_IL8_CXCR1_PATHWAY	0.880427	0.665934	KEGG_GLUTATHIONE_METABOLISM	0.93348	0.573813
REACTOME_NGF_SIGNALLING_VIA_TRKA_FROM_THE_PLASMA_MEMBRANE	0.919765	0.677835	REACTOME_GLUTAMATE_NEUROTRANSMITTER_RELEASE_CYCLE	0.934583	0.574184
BIOCARTA_AT1R_PATHWAY	0.877572	0.681416	PID_ENDOTHELIN_PATHWAY	0.945215	0.575269
BIOCARTA_ERK5_PATHWAY	0.836863	0.68172	REACTOME_GLUTATHIONE_CONJUGATION	0.918606	0.575444
ST_G_ALPHA_S_PATHWAY	0.855803	0.682303	REACTOME_P130CAS_LINKAGE_TO_MAPK_SIGNALING_FOR_INTEGRINS	0.918569	0.578417
REACTOME_LIGAND_GATED_ION_CHANNEL_TRANSPORT	0.85411	0.683983	REACTOME_SIGNALING_BY_CONSTITUTIVELY_ACTIVE_EGFR	0.916453	0.581222
PID_TCR_CALCIUM_PATHWAY	0.8434	0.69379	REACTOME_GABA_SYNTHESIS_RELEASE_REUPTAKE_AND_DEGRADATION	0.924503	0.582451
REACTOME_PROLONGED_ERK_ACTIVATION_EVENTS	0.837852	0.699374	BIOCARTA_PPARA_PATHWAY	0.928774	0.583551
REACTOME_DAG_AND_IP3_SIGNALING	0.849376	0.699784	PID_TXA2PATHWAY	0.920502	0.592545
KEGG_ALANINE_ASPARTATE_AND_GLUTAMATE_METABOLISM	0.859105	0.700219	PID_FGF_PATHWAY	0.921522	0.594378
PID_VEGFR1_PATHWAY	0.85923	0.701903	REACTOME_BASIGIN_INTERACTIONS	0.909289	0.60251
KEGG_NITROGEN_METABOLISM	0.854541	0.705882	REACTOME_PI3K_CASCADE	0.918288	0.60274
REACTOME_NEF_MEDIATES_DOWN_MODULATION_OF_CELL_SURFACE_RECEPTORS_BY_RECRUITING_THEM_TO_CLATHRIN_ADAPTERS	0.81598	0.713024	REACTOME_L1CAM_INTERACTIONS	0.928241	0.602996
PID_EPHRINB_REV_PATHWAY	0.839506	0.715262	KEGG_GLYCOSAMINOGLYCAN_BIOSYNTHESIS_KERATAN_SULFATE	0.907934	0.60303
REACTOME_CA_DEPENDENT_EVENTS	0.845036	0.716484	REACTOME_A_TETRASACCHARIDE_LINKER_SEQUENCE_IS_REQUIRED_FOR_GAG_SYNTHESIS	0.910265	0.605572
PID_AP1_PATHWAY	0.878882	0.721698	PID_SYNDECAN_3_PATHWAY	0.897942	0.606887
REACTOME_POST_NMDA_RECEPTOR_ACTIVATION_EVENTS	0.830854	0.721719	REACTOME_APC_C_CDH1_MEDIATED_DEGRADATION_OF_CDC20_AND_OTHER_APC_C_CDH1_TARGETED_PROTEINS_IN_LATE_MITOSIS_EARLY_G1	0.913747	0.607692
PID_HEDGEHOG_GLI_PATHWAY	0.856624	0.724374	REACTOME_ION_CHANNEL_TRANSPORT	0.918474	0.607947
KEGG_PENTOSE_AND_GLUCURONATE_INTERCONVERSIONS	0.823334	0.726058	ST_G_ALPHA_I_PATHWAY	0.908778	0.609827
PID_MAPK_TRK_PATHWAY	0.829055	0.734411	PID_PDGFRA_PATHWAY	0.886264	0.611111
BIOCARTA_TGFB_PATHWAY	0.81367	0.737668	REACTOME_FRS2_MEDIATED_CASCADE	0.922094	0.612536
REACTOME_CELL_SURFACE_INTERACTIONS_AT_THE_VASCULAR_WALL	0.877504	0.73924	REACTOME_PROTEIN_FOLDING	0.908566	0.614344
REACTOME_CREB_PHOSPHORYLATION_THROUGH_THE_ACTIVATION_OF_RAS	0.823706	0.739326	KEGG_TERPENOID_BACKBONE_BIOSYNTHESIS	0.873126	0.615953
KEGG_PROGESTERONE_MEDIATED_OOCYTE_MATURATION	0.865438	0.740476	REACTOME_TIE2_SIGNALING	0.897216	0.617647
REACTOME_NEPHRIN_INTERACTIONS	0.809957	0.743215	REACTOME_SYNTHESIS_OF_GLYCOSYLPHOSPHATIDYLINOSITOL_GPI	0.893758	0.620329
REACTOME_CHONDROITIN_SULFATE_DERMATAN_SULFATE_METABOLISM	0.840772	0.743697	BIOCARTA_PML_PATHWAY	0.889671	0.621387
PID_RAC1_REG_PATHWAY	0.826071	0.745098	BIOCARTA_BIOPEPTIDES_PATHWAY	0.891183	0.622819
PID_ECADHERIN_NASCENT_AJ_PATHWAY	0.808558	0.747323	KEGG_ARACHIDONIC_ACID_METABOLISM	0.904464	0.623037
BIOCARTA_BAD_PATHWAY	0.827293	0.759912	REACTOME_PTM_GAMMA_CARBOXYLATION_HYPUSINE_FORMATION_AND_ARYLSULFATASE_ACTIVATION	0.900716	0.628205
KEGG_GLYCOSAMINOGLYCAN_DEGRADATION	0.787234	0.76087	KEGG_PORPHYRIN_AND_CHLOROPHYLL_METABOLISM	0.892803	0.632624
REACTOME_SIGNALING_BY_FGFR	0.873841	0.764988	BIOCARTA_IL22BP_PATHWAY	0.886207	0.632987
PID_ECADHERIN_KERATINOCYTE_PATHWAY	0.788101	0.771368	BIOCARTA_IGF1MTOR_PATHWAY	0.862912	0.638889
KEGG_ADHERENS_JUNCTION	0.860778	0.77892	REACTOME_CA_DEPENDENT_EVENTS	0.901132	0.643258
PID_FAK_PATHWAY	0.850573	0.781938	REACTOME_EFFECTS_OF_PIP2_HYDROLYSIS	0.876407	0.64507
KEGG_BIOSYNTHESIS_OF_UNSATURATED_FATTY_ACIDS	0.812915	0.783296	REACTOME_STEROID_HORMONES	0.877725	0.651196
REACTOME_TRANSCRIPTIONAL_REGULATION_OF_WHITE_ADIPOCYTE_DIFFERENTIATION	0.833149	0.785388	REACTOME_HEPARAN_SULFATE_HEPARIN_HS_GAG_METABOLISM	0.870929	0.653897
NABA_ECM_GLYCOPROTEINS	0.881879	0.787115	REACTOME_SYNTHESIS_OF_PA	0.870047	0.65767
PID_LIS1_PATHWAY	0.768225	0.795699	PID_HIF1A_PATHWAY	0.862202	0.659026
REACTOME_GASTRIN_CREB_SIGNALLING_PATHWAY_VIA_PKC_AND_MAPK	0.883332	0.797059	PID_NECTIN_PATHWAY	0.868896	0.65928
PID_LKB1_PATHWAY	0.810879	0.798627	REACTOME_SLC_MEDIATED_TRANSMEMBRANE_TRANSPORT	0.915662	0.66183
KEGG_ASCORBATE_AND_ALDARATE_METABOLISM	0.760859	0.799534	REACTOME_ACTIVATED_NOTCH1_TRANSMITS_SIGNAL_TO_THE_NUCLEUS	0.877188	0.663352
REACTOME_EGFR_DOWNREGULATION	0.768413	0.80167	REACTOME_CHOLESTEROL_BIOSYNTHESIS	0.851117	0.666191
REACTOME_ACTIVATED_NOTCH1_TRANSMITS_SIGNAL_TO_THE_NUCLEUS	0.772786	0.808463	KEGG_GLYCEROLIPID_METABOLISM	0.875302	0.666205
PID_ERA_GENOMIC_PATHWAY	0.837438	0.810748	PID_REELIN_PATHWAY	0.868152	0.668103
REACTOME_PEROXISOMAL_LIPID_METABOLISM	0.755462	0.811088	REACTOME_LYSOSOME_VESICLE_BIOGENESIS	0.864375	0.668596
PID_SHP2_PATHWAY	0.799198	0.819444	BIOCARTA_NKT_PATHWAY	0.855197	0.671309
KEGG_DRUG_METABOLISM_OTHER_ENZYMES	0.79638	0.820144	KEGG_STEROID_BIOSYNTHESIS	0.851543	0.672727
BIOCARTA_COMP_PATHWAY	0.736417	0.821192	REACTOME_OPIOID_SIGNALLING	0.878849	0.675406
REACTOME_SIGNALLING_TO_RAS	0.763772	0.827443	REACTOME_POST_TRANSLATIONAL_PROTEIN_MODIFICATION	0.910628	0.676674
KEGG_GLYCOSAMINOGLYCAN_BIOSYNTHESIS_KERATAN_SULFATE	0.732157	0.830986	REACTOME_LIPOPROTEIN_METABOLISM	0.864936	0.677871
PID_ERBB2_ERBB3_PATHWAY	0.783054	0.831461	BIOCARTA_ACTINY_PATHWAY	0.837823	0.682284
BIOCARTA_NOS1_PATHWAY	0.760597	0.838966	REACTOME_ZINC_TRANSPORTERS	0.844935	0.682589
PID_IGF1_PATHWAY	0.770859	0.839535	KEGG_PROTEIN_EXPORT	0.84596	0.685294
KEGG_VEGF_SIGNALING_PATHWAY	0.807916	0.842995	REACTOME_G_PROTEIN_BETA_GAMMA_SIGNALLING	0.856779	0.686798
REACTOME_SHC_RELATED_EVENTS	0.735403	0.845238	KEGG_PROSTATE_CANCER	0.873695	0.692982
PID_EPHA_FWDPATHWAY	0.75192	0.845455	PID_SYNDECAN_2_PATHWAY	0.841918	0.7
KEGG_PORPHYRIN_AND_CHLOROPHYLL_METABOLISM	0.743633	0.848291	BIOCARTA_EDG1_PATHWAY	0.831891	0.701625
REACTOME_SMOOTH_MUSCLE_CONTRACTION	0.757579	0.848416	PID_EPHRINB_REV_PATHWAY	0.849038	0.705634
PID_BETA_CATENIN_NUC_PATHWAY	0.806803	0.849246	KEGG_ADIPOCYTOKINE_SIGNALING_PATHWAY	0.872424	0.712082
PID_ECADHERIN_STABILIZATION_PATHWAY	0.76867	0.853428	KEGG_NICOTINATE_AND_NICOTINAMIDE_METABOLISM	0.818578	0.712389
REACTOME_INTEGRIN_CELL_SURFACE_INTERACTIONS	0.81238	0.856423	REACTOME_AMINO_ACID_TRANSPORT_ACROSS_THE_PLASMA_MEMBRANE	0.83457	0.714882
REACTOME_PLATELET_AGGREGATION_PLUG_FORMATION	0.745317	0.857461	PID_FRA_PATHWAY	0.846335	0.717599
BIOCARTA_TFF_PATHWAY	0.703141	0.870614	PID_ECADHERIN_KERATINOCYTE_PATHWAY	0.827152	0.717613
REACTOME_SIGNALING_BY_PDGF	0.825349	0.873385	PID_EPHB_FWD_PATHWAY	0.83709	0.718579
REACTOME_SEMA4D_IN_SEMAPHORIN_SIGNALING	0.718654	0.879195	KEGG_HEDGEHOG_SIGNALING_PATHWAY	0.845086	0.719041
REACTOME_COMPLEMENT_CASCADE	0.724021	0.881838	PID_IL27_PATHWAY	0.82218	0.722701
BIOCARTA_IL6_PATHWAY	0.694981	0.888889	PID_AJDISS_2PATHWAY	0.842121	0.72372
BIOCARTA_ERK_PATHWAY	0.687673	0.89038	REACTOME_SIGNALING_BY_BMP	0.810305	0.726496
REACTOME_NUCLEAR_SIGNALING_BY_ERBB4	0.732762	0.891353	BIOCARTA_CALCINEURIN_PATHWAY	0.813326	0.736152
KEGG_FC_EPSILON_RI_SIGNALING_PATHWAY	0.786216	0.9	PID_IL6_7_PATHWAY	0.834377	0.736979
KEGG_BASAL_CELL_CARCINOMA	0.75591	0.90534	REACTOME_HOST_INTERACTIONS_OF_HIV_FACTORS	0.860279	0.737288
REACTOME_SYNTHESIS_OF_BILE_ACIDS_AND_BILE_SALTS_VIA_7ALPHA_HYDROXYCHOLESTEROL	0.659937	0.907757	KEGG_PROXIMAL_TUBULE_BICARBONATE_RECLAMATION	0.805808	0.737518
REACTOME_DEGRADATION_OF_THE_EXTRACELLULAR_MATRIX	0.711343	0.910603	PID_ERBB4_PATHWAY	0.832236	0.738292
REACTOME_OXYGEN_DEPENDENT_PROLINE_HYDROXYLATION_OF_HYPOXIA_INDUCIBLE_FACTOR_ALPHA	0.668173	0.919831	BIOCARTA_AGR_PATHWAY	0.822849	0.74121
REACTOME_G_ALPHA_Q_SIGNALLING_EVENTS	0.828216	0.929378	PID_ARF6_TRAFFICKING_PATHWAY	0.831472	0.741222
REACTOME_G_ALPHA1213_SIGNALLING_EVENTS	0.756212	0.932084	REACTOME_GENERATION_OF_SECOND_MESSENGER_MOLECULES	0.7941	0.741667
BIOCARTA_IGF1_PATHWAY	0.626173	0.93287	BIOCARTA_NOS1_PATHWAY	0.792601	0.744186
BIOCARTA_PAR1_PATHWAY	0.706699	0.936652	REACTOME_TRANS_GOLGI_NETWORK_VESICLE_BUDDING	0.839171	0.744572
REACTOME_INTEGRIN_ALPHAIIB_BETA3_SIGNALING	0.683041	0.937931	REACTOME_THE_ROLE_OF_NEF_IN_HIV1_REPLICATION_AND_DISEASE_PATHOGENESIS	0.799056	0.74462
REACTOME_HDL_MEDIATED_LIPID_TRANSPORT	0.577592	0.953437	REACTOME_TRANSPORT_OF_VITAMINS_NUCLEOSIDES_AND_RELATED_MOLECULES	0.802666	0.744681
KEGG_ALDOSTERONE_REGULATED_SODIUM_REABSORPTION	0.664729	0.958621	PID_AR_TF_PATHWAY	0.823941	0.748299
PID_INTEGRIN5_PATHWAY	0.592297	0.959488	BIOCARTA_CARDIACEGF_PATHWAY	0.808226	0.749263
KEGG_TASTE_TRANSDUCTION	0.653275	0.963907	REACTOME_EGFR_DOWNREGULATION	0.808092	0.751043
REACTOME_DOWNREGULATION_OF_SMAD2_3_SMAD4_TRANSCRIPTIONAL_ACTIVITY	0.516936	0.972399	PID_IL2_STAT5_PATHWAY	0.813068	0.751412
PID_CONE_PATHWAY	0.587591	0.976035	REACTOME_SIGNALING_BY_INSULIN_RECEPTOR	0.855598	0.751561
PID_IL4_2PATHWAY	0.673557	0.980392	REACTOME_ION_TRANSPORT_BY_P_TYPE_ATPASES	0.795837	0.752841
PID_LYMPH_ANGIOGENESIS_PATHWAY	0.585057	0.980392	REACTOME_M_G1_TRANSITION	0.830202	0.754717
PID_ALPHA_SYNUCLEIN_PATHWAY	0.59526	0.983871	KEGG_RIBOFLAVIN_METABOLISM	0.809691	0.758876
REACTOME_CGMP_EFFECTS	0.521079	0.984816	REACTOME_ACTIVATION_OF_GENES_BY_ATF4	0.78295	0.760342
BIOCARTA_HER2_PATHWAY	0.52574	0.987234	PID_HDAC_CLASSIII_PATHWAY	0.804457	0.762663
REACTOME_ACTIVATED_POINT_MUTANTS_OF_FGFR2	0.514938	0.987421	REACTOME_PI_3K_CASCADE	0.807714	0.768407
KEGG_HISTIDINE_METABOLISM	0.530413	0.993464	PID_S1P_S1P2_PATHWAY	0.798315	0.77025
BIOCARTA_SPRY_PATHWAY	0.448488	0.995736	REACTOME_INSULIN_RECEPTOR_RECYCLING	0.79125	0.772152
REACTOME_NA_CL_DEPENDENT_NEUROTRANSMITTER_TRANSPORTERS	0.476958	0.995781	KEGG_PEROXISOME	0.821661	0.776797
REACTOME_AMINE_DERIVED_HORMONES	0.390737	0.997938	REACTOME_INNATE_IMMUNE_SYSTEM	0.864605	0.783606
			PID_IL12_2PATHWAY	0.79864	0.786974
			BIOCARTA_VIP_PATHWAY	0.788303	0.79073
			KEGG_MAPK_SIGNALING_PATHWAY	0.878012	0.792952
			BIOCARTA_ALK_PATHWAY	0.789631	0.793103
			KEGG_ADHERENS_JUNCTION	0.814254	0.796738
			REACTOME_SIGNALING_BY_HIPPO	0.769062	0.798193
			REACTOME_GOLGI_ASSOCIATED_VESICLE_BIOGENESIS	0.799137	0.8
			PID_MYC_ACTIV_PATHWAY	0.797908	0.800493
			KEGG_PATHWAYS_IN_CANCER	0.863696	0.804463
			KEGG_LEUKOCYTE_TRANSENDOTHELIAL_MIGRATION	0.819865	0.804994
			PID_PI3K_PLC_TRK_PATHWAY	0.761653	0.810056
			BIOCARTA_SPRY_PATHWAY	0.731118	0.810888
			REACTOME_INTERFERON_ALPHA_BETA_SIGNALING	0.784279	0.813072
			BIOCARTA_CDC42RAC_PATHWAY	0.751159	0.814223
			BIOCARTA_HSP27_PATHWAY	0.72058	0.818052
			KEGG_NOD_LIKE_RECEPTOR_SIGNALING_PATHWAY	0.774272	0.828146
			BIOCARTA_RHO_PATHWAY	0.752597	0.83682
			REACTOME_N_GLYCAN_ANTENNAE_ELONGATION_IN_THE_MEDIAL_TRANS_GOLGI	0.720977	0.84
			BIOCARTA_RAC1_PATHWAY	0.720533	0.849138
			PID_TCPTP_PATHWAY	0.750421	0.854447
			REACTOME_GLYCOGEN_BREAKDOWN_GLYCOGENOLYSIS	0.700541	0.85493
			REACTOME_REGULATION_OF_MITOTIC_CELL_CYCLE	0.774895	0.859473
			KEGG_AMYOTROPHIC_LATERAL_SCLEROSIS_ALS	0.752368	0.860776
			BIOCARTA_VEGF_PATHWAY	0.721378	0.875524
			REACTOME_INSULIN_RECEPTOR_SIGNALLING_CASCADE	0.771247	0.878327
			BIOCARTA_PTEN_PATHWAY	0.677705	0.882615
			BIOCARTA_GATA3_PATHWAY	0.663984	0.888379
			ST_WNT_BETA_CATENIN_PATHWAY	0.691075	0.896893
			KEGG_REGULATION_OF_ACTIN_CYTOSKELETON	0.786738	0.902411
			PID_HEDGEHOG_2PATHWAY	0.684259	0.906205
			PID_BETA_CATENIN_NUC_PATHWAY	0.722666	0.910141
			REACTOME_E2F_MEDIATED_REGULATION_OF_DNA_REPLICATION	0.67368	0.911932
			REACTOME_SHC1_EVENTS_IN_ERBB4_SIGNALING	0.651958	0.912152
			BIOCARTA_MCALPAIN_PATHWAY	0.657858	0.912181
			BIOCARTA_TH1TH2_PATHWAY	0.646131	0.915515
			REACTOME_ANTIGEN_ACTIVATES_B_CELL_RECEPTOR_LEADING_TO_GENERATION_OF_SECOND_MESSENGERS	0.674473	0.915954
			PID_S1P_S1P1_PATHWAY	0.632995	0.921397
			PID_ER_NONGENOMIC_PATHWAY	0.672675	0.932692
			ST_GA12_PATHWAY	0.639146	0.934402
			PID_IL12_STAT4_PATHWAY	0.658661	0.935172
			REACTOME_GRB2_EVENTS_IN_ERBB2_SIGNALING	0.618448	0.936798
			REACTOME_SIGNALING_BY_PDGF	0.730031	0.947434
			PID_P53_DOWNSTREAM_PATHWAY	0.695772	0.948967
			REACTOME_SIGNALING_BY_ROBO_RECEPTOR	0.634236	0.950635
			PID_ECADHERIN_STABILIZATION_PATHWAY	0.637988	0.957766
			REACTOME_G1_S_TRANSITION	0.687011	0.958134
			KEGG_STARCH_AND_SUCROSE_METABOLISM	0.627976	0.961272
			REACTOME_SYNTHESIS_OF_DNA	0.666979	0.964377
			KEGG_JAK_STAT_SIGNALING_PATHWAY	0.710785	0.968109
			KEGG_CYSTEINE_AND_METHIONINE_METABOLISM	0.574667	0.971791
			PID_ATF2_PATHWAY	0.603083	0.971925
			BIOCARTA_EIF4_PATHWAY	0.542415	0.981534
			REACTOME_NEPHRIN_INTERACTIONS	0.440661	0.992669
			REACTOME_MITOTIC_G1_G1_S_PHASES	0.54858	0.997664
			REACTOME_PPARA_ACTIVATES_GENE_EXPRESSION	0.560352	0.998726

## Sheet: C5 (GO gene sets)
LP-1/Cfz vs LP-1			TJP1 EXPRESSION INCREASED AT RELAPSE (logFC = 2.70; P = 7.63E-04)			TJP1 EXPRESSION DECREASED AT RELAPSE (logFC = -1.88; P = 3.98E-03)
NAME	NES	P	NAME	NES	P	NAME	NES	P
GO_INTERCALATED_DISC	2.35556	<1.00E-03	GO_CYTOSOLIC_SMALL_RIBOSOMAL_SUBUNIT	2.40836	<1.00E-03	GO_DNA_CONFORMATION_CHANGE	3.15689	<1.00E-03
GO_NADH_METABOLIC_PROCESS	2.3147	<1.00E-03	GO_CYTOSOLIC_RIBOSOME	2.38223	<1.00E-03	GO_DNA_DEPENDENT_DNA_REPLICATION	3.08168	<1.00E-03
GO_GLUCOSE_CATABOLIC_PROCESS	2.31297	<1.00E-03	GO_ESTABLISHMENT_OF_PROTEIN_LOCALIZATION_TO_ENDOPLASMIC_RETICULUM	2.26937	<1.00E-03	GO_DNA_REPLICATION_INITIATION	2.99572	<1.00E-03
GO_NAD_METABOLIC_PROCESS	2.2859	<1.00E-03	GO_NUCLEAR_TRANSCRIBED_MRNA_CATABOLIC_PROCESS_NONSENSE_MEDIATED_DECAY	2.14153	<1.00E-03	GO_HISTONE_EXCHANGE	2.99002	<1.00E-03
GO_VENTRICULAR_CARDIAC_MUSCLE_CELL_ACTION_POTENTIAL	2.25275	<1.00E-03	GO_CYTOSOLIC_LARGE_RIBOSOMAL_SUBUNIT	2.12831	<1.00E-03	GO_DNA_PACKAGING	2.94694	<1.00E-03
GO_PYRUVATE_METABOLIC_PROCESS	2.23811	<1.00E-03	GO_AXOLEMMA	2.12298	<1.00E-03	GO_CENTROMERE_COMPLEX_ASSEMBLY	2.93733	<1.00E-03
GO_CELL_CELL_CONTACT_ZONE	2.23543	<1.00E-03	GO_APICOLATERAL_PLASMA_MEMBRANE	2.09143	<1.00E-03	GO_CHROMATIN_ASSEMBLY_OR_DISASSEMBLY	2.92935	<1.00E-03
GO_REGULATION_OF_MEMBRANE_REPOLARIZATION	2.19734	<1.00E-03	GO_REGULATION_OF_DOPAMINE_SECRETION	2.08721	<1.00E-03	GO_SISTER_CHROMATID_SEGREGATION	2.90551	<1.00E-03
GO_RESPONSE_TO_ANGIOTENSIN	2.18148	<1.00E-03	GO_PROTEOGLYCAN_BINDING	2.08329	<1.00E-03	GO_DNA_REPLICATION_INDEPENDENT_NUCLEOSOME_ORGANIZATION	2.9011	<1.00E-03
GO_RIBONUCLEOSIDE_DIPHOSPHATE_METABOLIC_PROCESS	2.17595	<1.00E-03	GO_HEMOGLOBIN_COMPLEX	2.06245	<1.00E-03	GO_ATP_DEPENDENT_CHROMATIN_REMODELING	2.90104	<1.00E-03
GO_HEXOSE_CATABOLIC_PROCESS	2.1676	<1.00E-03	GO_POLYSACCHARIDE_BINDING	2.05569	<1.00E-03	GO_DNA_REPLICATION_INDEPENDENT_NUCLEOSOME_ASSEMBLY	2.89771	<1.00E-03
GO_ATP_GENERATION_FROM_ADP	2.16511	<1.00E-03	GO_FIBRIL	2.05282	<1.00E-03	GO_PROTEIN_DNA_COMPLEX_SUBUNIT_ORGANIZATION	2.88644	<1.00E-03
GO_REGULATION_OF_CAMP_DEPENDENT_PROTEIN_KINASE_ACTIVITY	2.16412	<1.00E-03	GO_ANKYRIN_BINDING	2.04412	<1.00E-03	GO_DNA_GEOMETRIC_CHANGE	2.84214	<1.00E-03
GO_ESTABLISHMENT_OF_ENDOTHELIAL_INTESTINAL_BARRIER	2.1585	<1.00E-03	GO_SYMPATHETIC_NERVOUS_SYSTEM_DEVELOPMENT	2.03478	<1.00E-03	GO_SISTER_CHROMATID_COHESION	2.84105	<1.00E-03
GO_ADP_METABOLIC_PROCESS	2.13757	<1.00E-03	GO_POSITIVE_REGULATION_OF_URINE_VOLUME	2.0275	<1.00E-03	GO_IMP_BIOSYNTHETIC_PROCESS	2.74662	<1.00E-03
GO_GMP_METABOLIC_PROCESS	2.11177	<1.00E-03	GO_RIBOSOMAL_SUBUNIT	2.01433	<1.00E-03	GO_MITOTIC_SISTER_CHROMATID_SEGREGATION	2.74435	<1.00E-03
GO_RETINA_VASCULATURE_DEVELOPMENT_IN_CAMERA_TYPE_EYE	2.10982	<1.00E-03	GO_MEMBRANE_DEPOLARIZATION_DURING_CARDIAC_MUSCLE_CELL_ACTION_POTENTIAL	2.01171	<1.00E-03	GO_PURINE_NUCLEOBASE_BIOSYNTHETIC_PROCESS	2.71043	<1.00E-03
GO_POTASSIUM_CHANNEL_REGULATOR_ACTIVITY	2.07898	<1.00E-03	GO_REGULATION_OF_CIRCADIAN_SLEEP_WAKE_CYCLE	1.99884	<1.00E-03	GO_DNA_REPLICATION	2.707	<1.00E-03
GO_CELL_CELL_ADHERENS_JUNCTION	2.07792	<1.00E-03	GO_PROTEIN_LOCALIZATION_TO_ENDOPLASMIC_RETICULUM	1.99851	<1.00E-03	GO_DNA_PACKAGING_COMPLEX	2.69993	<1.00E-03
GO_NUCLEOTIDE_PHOSPHORYLATION	2.06115	<1.00E-03	GO_REGULATION_OF_URINE_VOLUME	1.996	<1.00E-03	GO_RAN_GTPASE_BINDING	2.68022	<1.00E-03
GO_NUCLEOTIDE_KINASE_ACTIVITY	2.06048	<1.00E-03	GO_GANGLION_DEVELOPMENT	1.98237	<1.00E-03	GO_DNA_DEPENDENT_ATPASE_ACTIVITY	2.67485	<1.00E-03
GO_REGULATION_OF_HEART_RATE_BY_CARDIAC_CONDUCTION	2.05782	<1.00E-03	GO_CELL_COMMUNICATION_INVOLVED_IN_CARDIAC_CONDUCTION	1.97818	<1.00E-03	GO_MITOTIC_RECOMBINATION	2.67386	<1.00E-03
GO_REGULATION_OF_SYNAPTIC_TRANSMISSION_DOPAMINERGIC	2.0571	<1.00E-03	GO_TRIGLYCERIDE_CATABOLIC_PROCESS	1.97096	<1.00E-03	GO_DNA_HELICASE_ACTIVITY	2.64875	<1.00E-03
GO_MONOSACCHARIDE_BIOSYNTHETIC_PROCESS	2.03734	<1.00E-03	GO_TRANSLATIONAL_INITIATION	1.96062	<1.00E-03	GO_NUCLEAR_CHROMOSOME_SEGREGATION	2.6349	<1.00E-03
GO_REGULATION_OF_CELLULAR_RESPONSE_TO_VASCULAR_ENDOTHELIAL_GROWTH_FACTOR_STIMULUS	2.03506	<1.00E-03	GO_ARACHIDONIC_ACID_SECRETION	1.95711	<1.00E-03	GO_CHROMOSOME_SEGREGATION	2.62753	<1.00E-03
GO_REGULATION_OF_CELLULAR_RESPONSE_TO_HYPOXIA	2.03356	<1.00E-03	GO_SYNAPTIC_TRANSMISSION_CHOLINERGIC	1.95421	<1.00E-03	GO_CONDENSED_CHROMOSOME_OUTER_KINETOCHORE	2.59999	<1.00E-03
GO_MONOSACCHARIDE_CATABOLIC_PROCESS	2.01075	<1.00E-03	GO_SMALL_RIBOSOMAL_SUBUNIT	1.95226	<1.00E-03	GO_TELOMERE_MAINTENANCE_VIA_RECOMBINATION	2.59449	<1.00E-03
GO_OXIDOREDUCTION_COENZYME_METABOLIC_PROCESS	2.00769	<1.00E-03	GO_CHEMOKINE_ACTIVITY	1.95208	<1.00E-03	GO_CONDENSED_CHROMOSOME	2.5923	<1.00E-03
GO_CHONDROITIN_SULFATE_CATABOLIC_PROCESS	1.99225	<1.00E-03	GO_OLFACTORY_RECEPTOR_ACTIVITY	1.94297	<1.00E-03	GO_CHROMOSOMAL_REGION	2.54442	<1.00E-03
GO_NUCLEOSIDE_DIPHOSPHATE_METABOLIC_PROCESS	1.99106	<1.00E-03	GO_NEURON_PROJECTION_MEMBRANE	1.93984	<1.00E-03	GO_DNA_STRAND_ELONGATION_INVOLVED_IN_DNA_REPLICATION	2.53472	<1.00E-03
GO_PROTEIN_SERINE_THREONINE_KINASE_INHIBITOR_ACTIVITY	1.98488	<1.00E-03	GO_REGULATION_OF_CATECHOLAMINE_SECRETION	1.93789	<1.00E-03	GO_CHROMOSOME_CENTROMERIC_REGION	2.52512	<1.00E-03
GO_NODE_OF_RANVIER	1.98486	<1.00E-03	GO_ARACHIDONATE_TRANSPORT	1.93563	<1.00E-03	GO_ATP_DEPENDENT_DNA_HELICASE_ACTIVITY	2.52004	<1.00E-03
GO_EPITHELIAL_CELL_CELL_ADHESION	1.98349	<1.00E-03	GO_MEMBRANE_DEPOLARIZATION_DURING_ACTION_POTENTIAL	1.9316	<1.00E-03	GO_NUCLEOBASE_BIOSYNTHETIC_PROCESS	2.51976	<1.00E-03
GO_ACTIVATION_OF_PROTEIN_KINASE_A_ACTIVITY	1.98083	<1.00E-03	GO_PROTEIN_TARGETING_TO_MEMBRANE	1.92486	<1.00E-03	GO_REGULATION_OF_TELOMERASE_RNA_LOCALIZATION_TO_CAJAL_BODY	2.50859	<1.00E-03
GO_REGULATION_OF_LONG_TERM_NEURONAL_SYNAPTIC_PLASTICITY	1.97535	<1.00E-03	GO_RIBOSOMAL_SMALL_SUBUNIT_ASSEMBLY	1.91725	<1.00E-03	GO_DNA_REPLICATION_DEPENDENT_NUCLEOSOME_ORGANIZATION	2.50219	<1.00E-03
GO_REGULATION_OF_CARDIAC_MUSCLE_CELL_MEMBRANE_REPOLARIZATION	1.96633	<1.00E-03	GO_METALLOCARBOXYPEPTIDASE_ACTIVITY	1.91683	<1.00E-03	GO_CELL_CYCLE_G1_S_PHASE_TRANSITION	2.49643	<1.00E-03
GO_PREASSEMBLY_OF_GPI_ANCHOR_IN_ER_MEMBRANE	1.96361	<1.00E-03	GO_MULTICELLULAR_ORGANISMAL_MACROMOLECULE_METABOLIC_PROCESS	1.91066	<1.00E-03	GO_DNA_REPLICATION_DEPENDENT_NUCLEOSOME_ASSEMBLY	2.4924	<1.00E-03
GO_PROTEIN_LOCALIZATION_TO_SYNAPSE	1.96219	<1.00E-03	GO_SUBSTRATE_DEPENDENT_CELL_MIGRATION	1.91021	<1.00E-03	GO_TRNA_TRANSPORT	2.48711	<1.00E-03
GO_ANION_ANION_ANTIPORTER_ACTIVITY	1.95324	<1.00E-03	GO_GAS_TRANSPORT	1.90538	<1.00E-03	GO_POSITIVE_REGULATION_OF_TELOMERASE_RNA_LOCALIZATION_TO_CAJAL_BODY	2.4835	<1.00E-03
GO_GUANOSINE_CONTAINING_COMPOUND_METABOLIC_PROCESS	1.95285	<1.00E-03	GO_EPITHELIAL_CELL_FATE_COMMITMENT	1.90216	<1.00E-03	GO_REPLICATION_FORK	2.47595	<1.00E-03
GO_APICOLATERAL_PLASMA_MEMBRANE	1.94981	<1.00E-03	GO_NEURON_RECOGNITION	1.90005	<1.00E-03	GO_MATURATION_OF_5_8S_RRNA	2.47187	<1.00E-03
GO_GUANYLATE_KINASE_ACTIVITY	1.94432	<1.00E-03	GO_SEMAPHORIN_PLEXIN_SIGNALING_PATHWAY_INVOLVED_IN_NEURON_PROJECTION_GUIDANCE	1.89959	<1.00E-03	GO_IMP_METABOLIC_PROCESS	2.47115	<1.00E-03
GO_PHOSPHOTRANSFERASE_ACTIVITY_PHOSPHATE_GROUP_AS_ACCEPTOR	1.93614	<1.00E-03	GO_POSITIVE_REGULATION_OF_ANION_TRANSPORT	1.89517	<1.00E-03	GO_G1_S_TRANSITION_OF_MITOTIC_CELL_CYCLE	2.45716	<1.00E-03
GO_PEPTIDYL_CYSTEINE_MODIFICATION	1.93432	<1.00E-03	GO_BLASTODERM_SEGMENTATION	1.89275	<1.00E-03	GO_DNA_STRAND_ELONGATION	2.44107	<1.00E-03
GO_ION_ANTIPORTER_ACTIVITY	1.93076	<1.00E-03	GO_HYDROGEN_PEROXIDE_METABOLIC_PROCESS	1.88762	<1.00E-03	GO_SINGLE_STRANDED_DNA_DEPENDENT_ATPASE_ACTIVITY	2.43355	<1.00E-03
GO_PLASMA_MEMBRANE_RAFT	1.92436	<1.00E-03	GO_DORSAL_SPINAL_CORD_DEVELOPMENT	1.88637	<1.00E-03	GO_OXYGEN_TRANSPORTER_ACTIVITY	2.42391	<1.00E-03
GO_CARDIAC_MUSCLE_CELL_ACTION_POTENTIAL	1.92148	<1.00E-03	GO_A_BAND	1.87923	<1.00E-03	GO_HYDROGEN_PEROXIDE_CATABOLIC_PROCESS	2.41843	<1.00E-03
GO_OLIGOSACCHARIDE_CATABOLIC_PROCESS	1.92083	<1.00E-03	GO_3_5_CYCLIC_GMP_PHOSPHODIESTERASE_ACTIVITY	1.87892	<1.00E-03	GO_PROTEIN_HETEROTETRAMERIZATION	2.41564	<1.00E-03
GO_POSITIVE_REGULATION_OF_POTASSIUM_ION_TRANSPORT	1.9172	<1.00E-03	GO_LARGE_RIBOSOMAL_SUBUNIT	1.87856	<1.00E-03	GO_CELL_CYCLE_PHASE_TRANSITION	2.38614	<1.00E-03
GO_CELL_CELL_JUNCTION_ASSEMBLY	1.91057	<1.00E-03	GO_EXTRACELLULAR_MATRIX_DISASSEMBLY	1.87323	<1.00E-03	GO_STRUCTURAL_CONSTITUENT_OF_NUCLEAR_PORE	2.38265	<1.00E-03
GO_ATRIAL_SEPTUM_DEVELOPMENT	1.91027	<1.00E-03	GO_NEUROTRANSMITTER_SODIUM_SYMPORTER_ACTIVITY	1.86523	<1.00E-03	GO_KINETOCHORE_ORGANIZATION	2.38162	<1.00E-03
GO_CHLORIDE_CHANNEL_REGULATOR_ACTIVITY	1.90994	<1.00E-03	GO_REGULATION_OF_ENDOTHELIAL_CELL_CHEMOTAXIS	1.86418	<1.00E-03	GO_3_5_DNA_HELICASE_ACTIVITY	2.37852	<1.00E-03
GO_GLUCOSE_6_PHOSPHATE_METABOLIC_PROCESS	1.90656	<1.00E-03	GO_REGULATION_OF_INFLAMMATORY_RESPONSE_TO_ANTIGENIC_STIMULUS	1.86068	<1.00E-03	GO_DNA_SYNTHESIS_INVOLVED_IN_DNA_REPAIR	2.37748	<1.00E-03
GO_CREATINE_METABOLIC_PROCESS	1.90112	<1.00E-03	GO_TERPENOID_METABOLIC_PROCESS	1.85783	<1.00E-03	GO_DNA_BIOSYNTHETIC_PROCESS	2.36972	<1.00E-03
GO_REGULATION_OF_ACYL_COA_BIOSYNTHETIC_PROCESS	1.90019	<1.00E-03	GO_SALIVARY_GLAND_DEVELOPMENT	1.85044	<1.00E-03	GO_ERROR_PRONE_TRANSLESION_SYNTHESIS	2.36314	<1.00E-03
GO_CELL_COMMUNICATION_INVOLVED_IN_CARDIAC_CONDUCTION	1.89124	<1.00E-03	GO_REGULATION_OF_RENAL_SODIUM_EXCRETION	1.84979	<1.00E-03	GO_ANAPHASE_PROMOTING_COMPLEX_DEPENDENT_CATABOLIC_PROCESS	2.36136	<1.00E-03
GO_GDP_METABOLIC_PROCESS	1.88989	<1.00E-03	GO_NEGATIVE_REGULATION_OF_CYTOSOLIC_CALCIUM_ION_CONCENTRATION	1.84908	<1.00E-03	GO_CHROMOSOME_CONDENSATION	2.36108	<1.00E-03
GO_CILIARY_BASE	1.88969	<1.00E-03	GO_RESPONSE_TO_INTERLEUKIN_4	1.84727	<1.00E-03	GO_PROTEIN_LOCALIZATION_TO_CHROMOSOME_CENTROMERIC_REGION	2.36092	<1.00E-03
GO_GROWTH_PLATE_CARTILAGE_DEVELOPMENT	1.88596	<1.00E-03	GO_AUTONOMIC_NERVOUS_SYSTEM_DEVELOPMENT	1.84443	<1.00E-03	GO_OXYGEN_TRANSPORT	2.35839	<1.00E-03
GO_GDP_BINDING	1.88138	<1.00E-03	GO_ACTION_POTENTIAL	1.84425	<1.00E-03	GO_NUCLEAR_LOCALIZATION_SEQUENCE_BINDING	2.35776	<1.00E-03
GO_DIVALENT_INORGANIC_ANION_HOMEOSTASIS	1.87102	<1.00E-03	GO_G_PROTEIN_COUPLED_RECEPTOR_ACTIVITY	1.84289	<1.00E-03	GO_NUCLEAR_CHROMOSOME_TELOMERIC_REGION	2.35309	<1.00E-03
GO_CARTILAGE_MORPHOGENESIS	1.87077	<1.00E-03	GO_PEPTIDE_HORMONE_PROCESSING	1.83901	<1.00E-03	GO_RECOMBINATIONAL_REPAIR	2.35082	<1.00E-03
GO_APICAL_JUNCTION_COMPLEX	1.86651	<1.00E-03	GO_MULTICELLULAR_ORGANISM_METABOLIC_PROCESS	1.83778	<1.00E-03	GO_CONDENSED_NUCLEAR_CHROMOSOME_CENTROMERIC_REGION	2.34621	<1.00E-03
GO_ANTIPORTER_ACTIVITY	1.86582	<1.00E-03	GO_COLLAGEN_FIBRIL_ORGANIZATION	1.83657	<1.00E-03	GO_REGULATION_OF_CENTRIOLE_REPLICATION	2.33216	<1.00E-03
GO_GLUCOSE_METABOLIC_PROCESS	1.86458	<1.00E-03	GO_RESPONSE_TO_HISTAMINE	1.83045	<1.00E-03	GO_HEMOGLOBIN_COMPLEX	2.33192	<1.00E-03
GO_AMINO_ACID_TRANSMEMBRANE_TRANSPORT	1.86431	<1.00E-03	GO_REGULATION_OF_EXCRETION	1.82377	<1.00E-03	GO_GAS_TRANSPORT	2.32823	<1.00E-03
GO_MONOSACCHARIDE_TRANSPORT	1.861	<1.00E-03	GO_ENDOCYTIC_VESICLE_LUMEN	1.81738	<1.00E-03	GO_PRONUCLEUS	2.32758	<1.00E-03
GO_REGULATION_OF_POTASSIUM_ION_TRANSMEMBRANE_TRANSPORTER_ACTIVITY	1.85472	<1.00E-03	GO_MULTI_ORGANISM_METABOLIC_PROCESS	1.81696	<1.00E-03	GO_DNA_RECOMBINATION	2.32543	<1.00E-03
GO_INACTIVATION_OF_MAPK_ACTIVITY	1.85393	<1.00E-03	GO_RELAXATION_OF_MUSCLE	1.81542	<1.00E-03	GO_CHROMOSOME_TELOMERIC_REGION	2.32535	<1.00E-03
GO_OXIDOREDUCTASE_ACTIVITY_ACTING_ON_A_SULFUR_GROUP_OF_DONORS_DISULFIDE_AS_ACCEPTOR	1.8515	<1.00E-03	GO_RETINA_VASCULATURE_DEVELOPMENT_IN_CAMERA_TYPE_EYE	1.8146	<1.00E-03	GO_DNA_BINDING_BENDING	2.3242	<1.00E-03
GO_EPHRIN_RECEPTOR_ACTIVITY	1.83641	<1.00E-03	GO_NEUROTRANSMITTER_TRANSPORTER_ACTIVITY	1.81338	<1.00E-03	GO_RIBONUCLEOPROTEIN_COMPLEX_LOCALIZATION	2.32251	<1.00E-03
GO_POSITIVE_REGULATION_OF_CYCLIN_DEPENDENT_PROTEIN_KINASE_ACTIVITY	1.83123	<1.00E-03	GO_REGULATION_OF_TUMOR_NECROSIS_FACTOR_BIOSYNTHETIC_PROCESS	1.81325	<1.00E-03	GO_NUCLEAR_NUCLEOSOME	2.31148	<1.00E-03
GO_NEGATIVE_REGULATION_OF_SYSTEMIC_ARTERIAL_BLOOD_PRESSURE	1.8274	<1.00E-03	GO_REGULATION_OF_RENAL_SYSTEM_PROCESS	1.81144	<1.00E-03	GO_CONDENSED_CHROMOSOME_CENTROMERIC_REGION	2.31052	<1.00E-03
GO_CARBOHYDRATE_TRANSPORT	1.82609	<1.00E-03	GO_POLYPEPTIDE_N_ACETYLGALACTOSAMINYLTRANSFERASE_ACTIVITY	1.81044	<1.00E-03	GO_TELOMERE_ORGANIZATION	2.30319	<1.00E-03
GO_POSITIVE_REGULATION_OF_POTASSIUM_ION_TRANSMEMBRANE_TRANSPORT	1.82432	<1.00E-03	GO_HEPARAN_SULFATE_PROTEOGLYCAN_BINDING	1.81006	<1.00E-03	GO_CHROMATIN_REMODELING	2.29122	<1.00E-03
GO_GLUTAMATE_SECRETION	1.8227	<1.00E-03	GO_MONOCYTE_CHEMOTAXIS	1.80923	<1.00E-03	GO_NUCLEAR_TRANSCRIPTIONAL_REPRESSOR_COMPLEX	2.28138	<1.00E-03
GO_ACTIVIN_RECEPTOR_SIGNALING_PATHWAY	1.81547	<1.00E-03	GO_HYDROGEN_PEROXIDE_CATABOLIC_PROCESS	1.80655	<1.00E-03	GO_MITOTIC_NUCLEAR_DIVISION	2.26813	<1.00E-03
GO_ZYMOGEN_GRANULE	1.81442	<1.00E-03	GO_HEPARIN_BINDING	1.80441	<1.00E-03	GO_PROTEIN_LOCALIZATION_TO_KINETOCHORE	2.26553	<1.00E-03
GO_BASAL_PLASMA_MEMBRANE	1.80485	<1.00E-03	GO_NEURON_MIGRATION	1.80415	<1.00E-03	GO_ATTACHMENT_OF_SPINDLE_MICROTUBULES_TO_KINETOCHORE	2.25857	<1.00E-03
GO_HISTONE_H4_K8_ACETYLATION	1.80418	<1.00E-03	GO_CYTOSOLIC_PART	1.80335	<1.00E-03	GO_NUCLEOCYTOPLASMIC_TRANSPORTER_ACTIVITY	2.25023	<1.00E-03
GO_RENAL_WATER_HOMEOSTASIS	1.80366	<1.00E-03	GO_OXYGEN_BINDING	1.80335	<1.00E-03	GO_KINETOCHORE	2.2461	<1.00E-03
GO_GLYCERALDEHYDE_3_PHOSPHATE_METABOLIC_PROCESS	1.80145	<1.00E-03	GO_DOPAMINE_METABOLIC_PROCESS	1.8029	<1.00E-03	GO_PURINE_CONTAINING_COMPOUND_SALVAGE	2.24481	<1.00E-03
GO_HISTONE_H4_K5_ACETYLATION	1.79741	<1.00E-03	GO_PHOSPHOLIPASE_C_ACTIVATING_G_PROTEIN_COUPLED_RECEPTOR_SIGNALING_PATHWAY	1.80113	<1.00E-03	GO_SPINDLE_CHECKPOINT	2.24418	<1.00E-03
GO_ORGANIC_ACID_TRANSMEMBRANE_TRANSPORT	1.7905	<1.00E-03	GO_AMMONIUM_ION_BINDING	1.7962	<1.00E-03	GO_PROTEIN_SUMOYLATION	2.24379	<1.00E-03
GO_ACIDIC_AMINO_ACID_TRANSMEMBRANE_TRANSPORTER_ACTIVITY	1.78821	<1.00E-03	GO_NEGATIVE_REGULATION_OF_CHOLESTEROL_TRANSPORT	1.79424	<1.00E-03	GO_NUCLEOSOME_DISASSEMBLY	2.24236	<1.00E-03
GO_CARBOHYDRATE_BIOSYNTHETIC_PROCESS	1.78676	<1.00E-03	GO_REGULATION_OF_CARDIAC_MUSCLE_CONTRACTION_BY_REGULATION_OF_THE_RELEASE_OF_SEQUESTERED_CALCIUM_ION	1.78984	<1.00E-03	GO_FOUR_WAY_JUNCTION_DNA_BINDING	2.2413	<1.00E-03
GO_REGULATION_OF_OXIDATIVE_STRESS_INDUCED_NEURON_DEATH	1.78611	<1.00E-03	GO_EYE_PHOTORECEPTOR_CELL_DIFFERENTIATION	1.78881	<1.00E-03	GO_MITOTIC_CHROMOSOME_CONDENSATION	2.24054	<1.00E-03
GO_POSITIVE_REGULATION_OF_BLOOD_PRESSURE	1.78421	<1.00E-03	GO_PEPTIDE_CROSS_LINKING	1.78239	<1.00E-03	GO_REGULATION_OF_DOUBLE_STRAND_BREAK_REPAIR_VIA_HOMOLOGOUS_RECOMBINATION	2.23796	<1.00E-03
GO_DENDRITE_MORPHOGENESIS	1.78082	<1.00E-03	GO_PHOTORECEPTOR_OUTER_SEGMENT	1.77957	<1.00E-03	GO_PERICENTRIOLAR_MATERIAL	2.23603	<1.00E-03
GO_PEROXISOMAL_TRANSPORT	1.77715	<1.00E-03	GO_EXTRACELLULAR_MATRIX	1.77763	<1.00E-03	GO_CHROMATIN_DISASSEMBLY	2.23466	<1.00E-03
GO_EPHRIN_RECEPTOR_SIGNALING_PATHWAY	1.77711	<1.00E-03	GO_CELL_COMMUNICATION_BY_ELECTRICAL_COUPLING	1.77603	<1.00E-03	GO_DEOXYRIBONUCLEOTIDE_BIOSYNTHETIC_PROCESS	2.22968	<1.00E-03
GO_ATRIAL_SEPTUM_MORPHOGENESIS	1.77696	<1.00E-03	GO_REGULATION_OF_CARDIAC_MUSCLE_CONTRACTION_BY_CALCIUM_ION_SIGNALING	1.77501	<1.00E-03	GO_REGULATION_OF_ESTABLISHMENT_OF_PROTEIN_LOCALIZATION_TO_CHROMOSOME	2.22308	<1.00E-03
GO_ENDOCHONDRAL_BONE_MORPHOGENESIS	1.77649	<1.00E-03	GO_DIENCEPHALON_DEVELOPMENT	1.77322	<1.00E-03	GO_MITOTIC_CELL_CYCLE	2.22224	<1.00E-03
GO_BASAL_PART_OF_CELL	1.77494	<1.00E-03	GO_PLATELET_DERIVED_GROWTH_FACTOR_BINDING	1.77132	<1.00E-03	GO_CHD_TYPE_COMPLEX	2.2201	<1.00E-03
GO_GLUTAMATE_RECEPTOR_SIGNALING_PATHWAY	1.77001	<1.00E-03	GO_OLIGODENDROCYTE_DIFFERENTIATION	1.76961	<1.00E-03	GO_MULTI_ORGANISM_TRANSPORT	2.21738	<1.00E-03
GO_ORGANIC_ACID_TRANSMEMBRANE_TRANSPORTER_ACTIVITY	1.76426	<1.00E-03	GO_POSITIVE_REGULATION_OF_NEURAL_PRECURSOR_CELL_PROLIFERATION	1.76915	<1.00E-03	GO_CONDENSED_NUCLEAR_CHROMOSOME	2.21222	<1.00E-03
GO_NUCLEOTIDE_EXCISION_REPAIR_DNA_DAMAGE_RECOGNITION	1.76176	<1.00E-03	GO_EXOCRINE_SYSTEM_DEVELOPMENT	1.76835	<1.00E-03	GO_HELICASE_ACTIVITY	2.21071	<1.00E-03
GO_CARBOHYDRATE_DERIVATIVE_TRANSPORT	1.76168	<1.00E-03	GO_ANATOMICAL_STRUCTURE_ARRANGEMENT	1.76728	<1.00E-03	GO_PERICENTRIC_HETEROCHROMATIN	2.20893	<1.00E-03
GO_AMINO_ACID_TRANSMEMBRANE_TRANSPORTER_ACTIVITY	1.757	<1.00E-03	GO_PHOTOTRANSDUCTION_VISIBLE_LIGHT	1.7663	<1.00E-03	GO_MEIOTIC_CELL_CYCLE	2.20177	<1.00E-03
GO_CELLULAR_RESPONSE_TO_GLUCAGON_STIMULUS	1.75501	<1.00E-03	GO_AMINO_ACID_IMPORT	1.76263	<1.00E-03	GO_TRANSLESION_SYNTHESIS	2.20112	<1.00E-03
GO_ACTIN_MEDIATED_CELL_CONTRACTION	1.75427	<1.00E-03	GO_SCAVENGER_RECEPTOR_ACTIVITY	1.76255	<1.00E-03	GO_METHYLOSOME	2.19641	<1.00E-03
GO_HEXOSE_METABOLIC_PROCESS	1.75244	<1.00E-03	GO_VESICLE_LUMEN	1.7621	<1.00E-03	GO_NUCLEOSOME_BINDING	2.19234	<1.00E-03
GO_ACROSOMAL_VESICLE	1.74662	<1.00E-03	GO_M_BAND	1.7596	<1.00E-03	GO_DAMAGED_DNA_BINDING	2.19077	<1.00E-03
GO_STRIATED_MUSCLE_CONTRACTION	1.74598	<1.00E-03	GO_PROTEINACEOUS_EXTRACELLULAR_MATRIX	1.75919	<1.00E-03	GO_NUCLEAR_REPLICATION_FORK	2.18803	<1.00E-03
GO_REGULATION_OF_POTASSIUM_ION_TRANSMEMBRANE_TRANSPORT	1.74435	<1.00E-03	GO_EXTRACELLULAR_MATRIX_COMPONENT	1.75667	<1.00E-03	GO_U12_TYPE_SPLICEOSOMAL_COMPLEX	2.18551	<1.00E-03
GO_AMINO_ACID_TRANSPORT	1.73635	<1.00E-03	GO_GROWTH_FACTOR_BINDING	1.75575	<1.00E-03	GO_PROTEIN_DNA_COMPLEX_DISASSEMBLY	2.18316	<1.00E-03
GO_REGULATION_OF_POTASSIUM_ION_TRANSPORT	1.73277	<1.00E-03	GO_HOMOPHILIC_CELL_ADHESION_VIA_PLASMA_MEMBRANE_ADHESION_MOLECULES	1.7552	<1.00E-03	GO_MULTI_ORGANISM_LOCALIZATION	2.18092	<1.00E-03
GO_BASOLATERAL_PLASMA_MEMBRANE	1.7309	<1.00E-03	GO_FOREBRAIN_NEURON_DEVELOPMENT	1.7541	<1.00E-03	GO_MITOTIC_SPINDLE_ORGANIZATION	2.17162	<1.00E-03
GO_CARBOHYDRATE_CATABOLIC_PROCESS	1.72804	<1.00E-03	GO_CYTOKINE_ACTIVITY	1.7469	<1.00E-03	GO_DOUBLE_STRAND_BREAK_REPAIR	2.16967	<1.00E-03
GO_CARBOHYDRATE_DERIVATIVE_TRANSPORTER_ACTIVITY	1.72721	<1.00E-03	GO_GLYCOSAMINOGLYCAN_BINDING	1.74608	<1.00E-03	GO_DNA_SECONDARY_STRUCTURE_BINDING	2.16701	<1.00E-03
GO_POSITIVE_REGULATION_OF_POTASSIUM_ION_TRANSMEMBRANE_TRANSPORTER_ACTIVITY	1.72656	<1.00E-03	GO_NEGATIVE_REGULATION_OF_CHEMOTAXIS	1.74528	<1.00E-03	GO_POSITIVE_REGULATION_OF_CELL_CYCLE_PHASE_TRANSITION	2.16497	<1.00E-03
GO_HEART_PROCESS	1.72519	<1.00E-03	GO_PHOTOTRANSDUCTION	1.7412	<1.00E-03	GO_ALTERNATIVE_MRNA_SPLICING_VIA_SPLICEOSOME	2.15164	<1.00E-03
GO_CARDIAC_MUSCLE_CELL_CONTRACTION	1.72482	<1.00E-03	GO_NEURAL_CREST_CELL_MIGRATION	1.73866	<1.00E-03	GO_NUCLEAR_HETEROCHROMATIN	2.14169	<1.00E-03
GO_CHONDROCYTE_DEVELOPMENT	1.72459	<1.00E-03	GO_CARDIAC_MUSCLE_CELL_ACTION_POTENTIAL	1.73806	<1.00E-03	GO_CYTOSKELETON_DEPENDENT_CYTOKINESIS	2.13532	<1.00E-03
GO_EPITHELIAL_CELL_FATE_COMMITMENT	1.72311	<1.00E-03	GO_QUATERNARY_AMMONIUM_GROUP_BINDING	1.73504	<1.00E-03	GO_NUCLEOSIDE_MONOPHOSPHATE_BIOSYNTHETIC_PROCESS	2.1345	<1.00E-03
GO_AXON_EXTENSION	1.72301	<1.00E-03	GO_REGULATION_OF_RELEASE_OF_SEQUESTERED_CALCIUM_ION_INTO_CYTOSOL_BY_SARCOPLASMIC_RETICULUM	1.73497	<1.00E-03	GO_DNA_METABOLIC_PROCESS	2.13426	<1.00E-03
GO_SULFURIC_ESTER_HYDROLASE_ACTIVITY	1.72276	<1.00E-03	GO_RIBOSOME_ASSEMBLY	1.73278	<1.00E-03	GO_PURINE_NTP_DEPENDENT_HELICASE_ACTIVITY	2.13356	<1.00E-03
GO_BENZENE_CONTAINING_COMPOUND_METABOLIC_PROCESS	1.72202	<1.00E-03	GO_CARDIAC_VENTRICLE_MORPHOGENESIS	1.7316	<1.00E-03	GO_NUCLEAR_PORE	2.13307	<1.00E-03
GO_LIPID_PARTICLE	1.71258	<1.00E-03	GO_CELL_CELL_ADHESION_VIA_PLASMA_MEMBRANE_ADHESION_MOLECULES	1.7266	<1.00E-03	GO_DEOXYRIBONUCLEOSIDE_TRIPHOSPHATE_METABOLIC_PROCESS	2.12947	<1.00E-03
GO_ESTABLISHMENT_OR_MAINTENANCE_OF_BIPOLAR_CELL_POLARITY	1.71215	<1.00E-03	GO_NEGATIVE_REGULATION_OF_INTERFERON_GAMMA_PRODUCTION	1.72374	<1.00E-03	GO_NUCLEOSOMAL_DNA_BINDING	2.12737	<1.00E-03
GO_COSTAMERE	1.71165	<1.00E-03	GO_CELL_FATE_DETERMINATION	1.72342	<1.00E-03	GO_MEIOTIC_CELL_CYCLE_PROCESS	2.11796	<1.00E-03
GO_PROTEIN_LIPID_COMPLEX_ASSEMBLY	1.7099	<1.00E-03	GO_NERVE_DEVELOPMENT	1.72106	<1.00E-03	GO_POSITIVE_REGULATION_OF_CELL_CYCLE_G1_S_PHASE_TRANSITION	2.11726	<1.00E-03
GO_REGULATION_OF_PROTEIN_TARGETING_TO_MEMBRANE	1.70105	<1.00E-03	GO_NEGATIVE_REGULATION_OF_CYCLIC_NUCLEOTIDE_METABOLIC_PROCESS	1.72097	<1.00E-03	GO_MICROTUBULE_DEPOLYMERIZATION	2.10893	<1.00E-03
GO_MUSCLE_CONTRACTION	1.70101	<1.00E-03	GO_CONTRACTILE_FIBER	1.71899	<1.00E-03	GO_POSITIVE_REGULATION_OF_G1_S_TRANSITION_OF_MITOTIC_CELL_CYCLE	2.10536	<1.00E-03
GO_L_ALPHA_AMINO_ACID_TRANSMEMBRANE_TRANSPORT	1.69971	<1.00E-03	GO_CARBOXYPEPTIDASE_ACTIVITY	1.71834	<1.00E-03	GO_SMALL_NUCLEOLAR_RIBONUCLEOPROTEIN_COMPLEX	2.10205	<1.00E-03
GO_PHOSPHATIDYLGLYCEROL_METABOLIC_PROCESS	1.69191	<1.00E-03	GO_CARDIAC_CONDUCTION	1.71794	<1.00E-03	GO_NUCLEOTIDE_EXCISION_REPAIR_DNA_GAP_FILLING	2.10195	<1.00E-03
GO_TRANSMEMBRANE_RECEPTOR_PROTEIN_KINASE_ACTIVITY	1.68999	<1.00E-03	GO_VOLTAGE_GATED_CALCIUM_CHANNEL_ACTIVITY	1.71687	<1.00E-03	GO_SMN_SM_PROTEIN_COMPLEX	2.09931	<1.00E-03
GO_NAD_BINDING	1.68398	<1.00E-03	GO_ACETYLGALACTOSAMINYLTRANSFERASE_ACTIVITY	1.71656	<1.00E-03	GO_ANDROGEN_BIOSYNTHETIC_PROCESS	2.09595	<1.00E-03
GO_LIGASE_ACTIVITY_FORMING_CARBON_OXYGEN_BONDS	1.67966	<1.00E-03	GO_REGULATION_OF_AXON_GUIDANCE	1.71612	<1.00E-03	GO_PROTEIN_DNA_COMPLEX	2.08691	<1.00E-03
GO_ACID_SECRETION	1.67884	<1.00E-03	GO_REGULATION_OF_AMINE_TRANSPORT	1.71443	<1.00E-03	GO_PROTEIN_LOCALIZATION_TO_CENTROSOME	2.08621	<1.00E-03
GO_PEROXISOME_ORGANIZATION	1.67783	<1.00E-03	GO_VOLTAGE_GATED_ION_CHANNEL_ACTIVITY	1.71249	<1.00E-03	GO_DNA_REPAIR	2.08607	<1.00E-03
GO_IONOTROPIC_GLUTAMATE_RECEPTOR_COMPLEX	1.67549	<1.00E-03	GO_HUMORAL_IMMUNE_RESPONSE_MEDIATED_BY_CIRCULATING_IMMUNOGLOBULIN	1.71175	<1.00E-03	GO_NEGATIVE_REGULATION_OF_MITOTIC_NUCLEAR_DIVISION	2.0837	<1.00E-03
GO_SUBSTRATE_ADHESION_DEPENDENT_CELL_SPREADING	1.67403	<1.00E-03	GO_RESPONSE_TO_IMMOBILIZATION_STRESS	1.70856	<1.00E-03	GO_MITOTIC_CYTOKINESIS	2.07689	<1.00E-03
GO_ESTABLISHMENT_OR_MAINTENANCE_OF_APICAL_BASAL_CELL_POLARITY	1.66758	<1.00E-03	GO_INTERCALATED_DISC	1.70777	<1.00E-03	GO_MATURATION_OF_5_8S_RRNA_FROM_TRICISTRONIC_RRNA_TRANSCRIPT_SSU_RRNA_5_8S_RRNA_LSU_RRNA_	2.07409	<1.00E-03
GO_SODIUM_ION_HOMEOSTASIS	1.66682	<1.00E-03	GO_SYNAPSE_ASSEMBLY	1.70039	<1.00E-03	GO_METAPHASE_PLATE_CONGRESSION	2.07278	<1.00E-03
GO_G_PROTEIN_COUPLED_AMINE_RECEPTOR_ACTIVITY	1.663	<1.00E-03	GO_VENTRICULAR_CARDIAC_MUSCLE_TISSUE_DEVELOPMENT	1.69977	<1.00E-03	GO_ESTABLISHMENT_OF_MITOTIC_SPINDLE_LOCALIZATION	2.07268	<1.00E-03
GO_APICAL_PLASMA_MEMBRANE	1.66245	<1.00E-03	GO_VOLTAGE_GATED_CATION_CHANNEL_ACTIVITY	1.69942	<1.00E-03	GO_REGULATION_OF_LIPOPROTEIN_PARTICLE_CLEARANCE	2.07263	<1.00E-03
GO_CELL_CELL_SIGNALING_INVOLVED_IN_CARDIAC_CONDUCTION	1.65007	<1.00E-03	GO_LOCOMOTORY_BEHAVIOR	1.69843	<1.00E-03	GO_PURINE_NUCLEOSIDE_MONOPHOSPHATE_BIOSYNTHETIC_PROCESS	2.06832	<1.00E-03
GO_LIPID_STORAGE	1.64766	<1.00E-03	GO_ADENYLATE_CYCLASE_INHIBITING_G_PROTEIN_COUPLED_RECEPTOR_SIGNALING_PATHWAY	1.69566	<1.00E-03	GO_COHESIN_COMPLEX	2.06684	<1.00E-03
GO_PDZ_DOMAIN_BINDING	1.6364	<1.00E-03	GO_EXTRACELLULAR_MATRIX_STRUCTURAL_CONSTITUENT	1.69463	<1.00E-03	GO_NON_RECOMBINATIONAL_REPAIR	2.06647	<1.00E-03
GO_POSITIVE_REGULATION_OF_BMP_SIGNALING_PATHWAY	1.62833	<1.00E-03	GO_AXIS_ELONGATION	1.69084	<1.00E-03	GO_FANCONI_ANAEMIA_NUCLEAR_COMPLEX	2.06532	<1.00E-03
GO_APICAL_PART_OF_CELL	1.61707	<1.00E-03	GO_NEURAL_TUBE_PATTERNING	1.69049	<1.00E-03	GO_TERMINATION_OF_RNA_POLYMERASE_II_TRANSCRIPTION	2.05814	<1.00E-03
GO_COLLAGEN_TRIMER	1.61516	<1.00E-03	GO_SERINE_TYPE_ENDOPEPTIDASE_INHIBITOR_ACTIVITY	1.69014	<1.00E-03	GO_HISTONE_BINDING	2.05614	<1.00E-03
GO_SERINE_TYPE_ENDOPEPTIDASE_INHIBITOR_ACTIVITY	1.61356	<1.00E-03	GO_SECRETORY_GRANULE_LUMEN	1.68262	<1.00E-03	GO_PURINE_RIBONUCLEOSIDE_MONOPHOSPHATE_BIOSYNTHETIC_PROCESS	2.05369	<1.00E-03
GO_CELL_CELL_JUNCTION	1.61326	<1.00E-03	GO_FOREBRAIN_GENERATION_OF_NEURONS	1.67918	<1.00E-03	GO_ORGANELLE_FISSION	2.05102	<1.00E-03
GO_COMPLEX_OF_COLLAGEN_TRIMERS	1.61252	<1.00E-03	GO_PHOTORECEPTOR_CELL_DEVELOPMENT	1.67643	<1.00E-03	GO_SPINDLE_ASSEMBLY	2.04802	<1.00E-03
GO_DICARBOXYLIC_ACID_TRANSPORT	1.60267	<1.00E-03	GO_CHEMOKINE_MEDIATED_SIGNALING_PATHWAY	1.67453	<1.00E-03	GO_HETEROCHROMATIN	2.04563	<1.00E-03
GO_REGULATION_OF_SYSTEMIC_ARTERIAL_BLOOD_PRESSURE	1.6002	<1.00E-03	GO_NEUROTRANSMITTER_RECEPTOR_ACTIVITY	1.67429	<1.00E-03	GO_DNA_POLYMERASE_BINDING	2.04222	<1.00E-03
GO_CARDIAC_CONDUCTION	1.59141	<1.00E-03	GO_HOMOTYPIC_CELL_CELL_ADHESION	1.67266	<1.00E-03	GO_RNA_3_END_PROCESSING	2.03885	<1.00E-03
GO_EXOCYTIC_VESICLE_MEMBRANE	1.5911	<1.00E-03	GO_NEGATIVE_REGULATION_OF_AXON_GUIDANCE	1.67028	<1.00E-03	GO_REGULATION_OF_CENTROSOME_CYCLE	2.03303	<1.00E-03
GO_ACTOMYOSIN_STRUCTURE_ORGANIZATION	1.58545	<1.00E-03	GO_REGULATION_OF_ACUTE_INFLAMMATORY_RESPONSE	1.66796	<1.00E-03	GO_REGULATION_OF_DNA_DAMAGE_CHECKPOINT	2.0307	<1.00E-03
GO_REGULATION_OF_NEURONAL_SYNAPTIC_PLASTICITY	1.58287	<1.00E-03	GO_REGULATION_OF_SYSTEMIC_ARTERIAL_BLOOD_PRESSURE	1.66496	<1.00E-03	GO_SEX_CHROMOSOME	2.0304	<1.00E-03
GO_POSITIVE_REGULATION_OF_DENDRITIC_SPINE_DEVELOPMENT	1.58205	<1.00E-03	GO_ISOPRENOID_METABOLIC_PROCESS	1.65904	<1.00E-03	GO_RNA_LOCALIZATION	2.0256	<1.00E-03
GO_PROTEIN_KINASE_A_BINDING	1.5763	<1.00E-03	GO_EXTRACELLULAR_SPACE	1.65832	<1.00E-03	GO_NEGATIVE_REGULATION_OF_CHROMOSOME_SEGREGATION	2.02446	<1.00E-03
GO_IONOTROPIC_GLUTAMATE_RECEPTOR_SIGNALING_PATHWAY	1.57598	<1.00E-03	GO_CARDIAC_VENTRICLE_DEVELOPMENT	1.65493	<1.00E-03	GO_NUCLEAR_EXPORT	2.0149	<1.00E-03
GO_MONOSACCHARIDE_BINDING	1.57351	<1.00E-03	GO_RETINA_HOMEOSTASIS	1.65374	<1.00E-03	GO_EXOSOME_RNASE_COMPLEX_	2.01401	<1.00E-03
GO_CELL_CELL_ADHESION_VIA_PLASMA_MEMBRANE_ADHESION_MOLECULES	1.57008	<1.00E-03	GO_EXTRACELLULAR_STRUCTURE_ORGANIZATION	1.65012	<1.00E-03	GO_CENTRIOLE	2.01302	<1.00E-03
GO_VESICLE_COATING	1.56747	<1.00E-03	GO_SYNAPSE_ORGANIZATION	1.6473	<1.00E-03	GO_CHROMATIN_SILENCING_AT_RDNA	2.01154	<1.00E-03
GO_TRANSMEMBRANE_RECEPTOR_PROTEIN_TYROSINE_KINASE_ACTIVITY	1.56513	<1.00E-03	GO_NEURONAL_POSTSYNAPTIC_DENSITY	1.64661	<1.00E-03	GO_NUCLEAR_CHROMOSOME	2.0109	<1.00E-03
GO_SPERM_PART	1.56505	<1.00E-03	GO_MULTICELLULAR_ORGANISMAL_SIGNALING	1.64475	<1.00E-03	GO_NEGATIVE_REGULATION_OF_NUCLEAR_DIVISION	2.00636	<1.00E-03
GO_MULTICELLULAR_ORGANISMAL_WATER_HOMEOSTASIS	1.56025	<1.00E-03	GO_HORMONE_METABOLIC_PROCESS	1.64456	<1.00E-03	GO_MICROTUBULE_ORGANIZING_CENTER_PART	2.00617	<1.00E-03
GO_APICAL_JUNCTION_ASSEMBLY	1.55933	<1.00E-03	GO_STRUCTURAL_CONSTITUENT_OF_RIBOSOME	1.63893	<1.00E-03	GO_REGULATION_OF_NUCLEAR_CELL_CYCLE_DNA_REPLICATION	2.00298	<1.00E-03
GO_OXIDOREDUCTASE_ACTIVITY_ACTING_ON_PAIRED_DONORS_WITH_INCORPORATION_OR_REDUCTION_OF_MOLECULAR_OXYGEN	1.55709	<1.00E-03	GO_G_PROTEIN_COUPLED_RECEPTOR_SIGNALING_PATHWAY	1.63792	<1.00E-03	GO_NEGATIVE_REGULATION_OF_CELL_DIVISION	2.00181	<1.00E-03
GO_LYSOSOMAL_LUMEN	1.55567	<1.00E-03	GO_SULFUR_COMPOUND_BINDING	1.63664	<1.00E-03	GO_TRANSLATIONAL_TERMINATION	1.99971	<1.00E-03
GO_CELL_JUNCTION_ORGANIZATION	1.55148	<1.00E-03	GO_EXCITATORY_EXTRACELLULAR_LIGAND_GATED_ION_CHANNEL_ACTIVITY	1.63629	<1.00E-03	GO_DNA_POLYMERASE_ACTIVITY	1.9966	<1.00E-03
GO_PROTEOGLYCAN_METABOLIC_PROCESS	1.54972	<1.00E-03	GO_EXTRACELLULAR_MATRIX_BINDING	1.63205	<1.00E-03	GO_SWI_SNF_SUPERFAMILY_TYPE_COMPLEX	1.9917	<1.00E-03
GO_ANION_TRANSMEMBRANE_TRANSPORT	1.54963	<1.00E-03	GO_BLOOD_MICROPARTICLE	1.63114	<1.00E-03	GO_PURINE_NUCLEOBASE_METABOLIC_PROCESS	1.99108	<1.00E-03
GO_MONOSACCHARIDE_METABOLIC_PROCESS	1.54623	<1.00E-03	GO_METALLOENDOPEPTIDASE_ACTIVITY	1.62965	<1.00E-03	GO_DNA_TEMPLATED_TRANSCRIPTION_TERMINATION	1.98819	<1.00E-03
GO_WATER_HOMEOSTASIS	1.54536	<1.00E-03	GO_REGULATION_OF_SMOOTH_MUSCLE_CONTRACTION	1.62946	<1.00E-03	GO_DNA_DIRECTED_DNA_POLYMERASE_ACTIVITY	1.98621	<1.00E-03
GO_TRANSFERASE_ACTIVITY_TRANSFERRING_HEXOSYL_GROUPS	1.54506	<1.00E-03	GO_POSITIVE_REGULATION_OF_KIDNEY_DEVELOPMENT	1.62822	<1.00E-03	GO_STRAND_DISPLACEMENT	1.98411	<1.00E-03
GO_EXTRACELLULAR_MATRIX_STRUCTURAL_CONSTITUENT	1.54433	<1.00E-03	GO_ADULT_BEHAVIOR	1.62624	<1.00E-03	GO_CLEAVAGE_INVOLVED_IN_RRNA_PROCESSING	1.98253	<1.00E-03
GO_VACUOLAR_LUMEN	1.54173	<1.00E-03	GO_COLLAGEN_TRIMER	1.6247	<1.00E-03	GO_MICROTUBULE_CYTOSKELETON_ORGANIZATION_INVOLVED_IN_MITOSIS	1.98125	<1.00E-03
GO_CELLULAR_RESPONSE_TO_CALCIUM_ION	1.53939	<1.00E-03	GO_REGULATION_OF_PHOSPHOLIPASE_C_ACTIVITY	1.62462	<1.00E-03	GO_DNA_DAMAGE_RESPONSE_DETECTION_OF_DNA_DAMAGE	1.97907	<1.00E-03
GO_OXIDOREDUCTASE_ACTIVITY_ACTING_ON_THE_CH_OH_GROUP_OF_DONORS_NAD_OR_NADP_AS_ACCEPTOR	1.53391	<1.00E-03	GO_RETINA_DEVELOPMENT_IN_CAMERA_TYPE_EYE	1.6235	<1.00E-03	GO_PROTEASOME_ASSEMBLY	1.97723	<1.00E-03
GO_ION_CHANNEL_BINDING	1.5339	<1.00E-03	GO_FEEDING_BEHAVIOR	1.61659	<1.00E-03	GO_CHROMOSOME_SEPARATION	1.97591	<1.00E-03
GO_MICROBODY_MEMBRANE	1.53082	<1.00E-03	GO_CATECHOLAMINE_METABOLIC_PROCESS	1.61631	<1.00E-03	GO_ERROR_FREE_TRANSLESION_SYNTHESIS	1.9747	<1.00E-03
GO_SODIUM_ION_TRANSPORT	1.52777	<1.00E-03	GO_CARDIAC_CHAMBER_MORPHOGENESIS	1.61568	<1.00E-03	GO_REGULATION_OF_TRANSCRIPTION_INVOLVED_IN_G1_S_TRANSITION_OF_MITOTIC_CELL_CYCLE	1.96666	<1.00E-03
GO_ORGANIC_ACID_TRANSPORT	1.52532	<1.00E-03	GO_DETOXIFICATION	1.61414	<1.00E-03	GO_REGULATION_OF_CHROMOSOME_SEGREGATION	1.96323	<1.00E-03
GO_CARBOXYLIC_ESTER_HYDROLASE_ACTIVITY	1.52165	<1.00E-03	GO_RIBOSOME	1.61082	<1.00E-03	GO_HISTONE_H2A_ACETYLATION	1.96212	<1.00E-03
GO_ENDOTHELIAL_CELL_DIFFERENTIATION	1.51677	<1.00E-03	GO_PEPTIDASE_INHIBITOR_ACTIVITY	1.61055	<1.00E-03	GO_NUCLEAR_PORE_ORGANIZATION	1.9573	<1.00E-03
GO_EXTRINSIC_COMPONENT_OF_PLASMA_MEMBRANE	1.50998	<1.00E-03	GO_ACTIN_MEDIATED_CELL_CONTRACTION	1.60995	<1.00E-03	GO_MITOTIC_SPINDLE_ASSEMBLY	1.95308	<1.00E-03
GO_ANION_TRANSMEMBRANE_TRANSPORTER_ACTIVITY	1.50732	<1.00E-03	GO_CELL_RECOGNITION	1.60805	<1.00E-03	GO_DNA_DEPENDENT_DNA_REPLICATION_MAINTENANCE_OF_FIDELITY	1.94424	<1.00E-03
GO_MEMBRANE_MICRODOMAIN	1.5069	<1.00E-03	GO_DIGESTION	1.60641	<1.00E-03	GO_RNA_SPLICING_VIA_TRANSESTERIFICATION_REACTIONS	1.94027	<1.00E-03
GO_LEARNING	1.50588	<1.00E-03	GO_RESPONSE_TO_AMMONIUM_ION	1.60635	<1.00E-03	GO_SNORNA_METABOLIC_PROCESS	1.93856	<1.00E-03
GO_EXTRINSIC_COMPONENT_OF_CYTOPLASMIC_SIDE_OF_PLASMA_MEMBRANE	1.49794	<1.00E-03	GO_REGULATION_OF_MUSCLE_CONTRACTION	1.60534	<1.00E-03	GO_EXONUCLEASE_ACTIVITY_ACTIVE_WITH_EITHER_RIBO_OR_DEOXYRIBONUCLEIC_ACIDS_AND_PRODUCING_5_PHOSPHOMONOESTERS	1.93483	<1.00E-03
GO_UDP_GLYCOSYLTRANSFERASE_ACTIVITY	1.49746	<1.00E-03	GO_GATED_CHANNEL_ACTIVITY	1.60065	<1.00E-03	GO_NUCLEAR_EXOSOME_RNASE_COMPLEX_	1.93461	<1.00E-03
GO_ORGANIC_ANION_TRANSMEMBRANE_TRANSPORTER_ACTIVITY	1.49229	<1.00E-03	GO_I_BAND	1.59884	<1.00E-03	GO_CHAPERONE_MEDIATED_PROTEIN_COMPLEX_ASSEMBLY	1.9341	<1.00E-03
GO_MULTICELLULAR_ORGANISMAL_MACROMOLECULE_METABOLIC_PROCESS	1.49181	<1.00E-03	GO_CELL_CELL_SIGNALING	1.59427	<1.00E-03	GO_NUCLEAR_ENVELOPE_DISASSEMBLY	1.93176	<1.00E-03
GO_RESPONSE_TO_GLUCAGON	1.49157	<1.00E-03	GO_CATION_CHANNEL_COMPLEX	1.58644	<1.00E-03	GO_REGULATION_OF_DOUBLE_STRAND_BREAK_REPAIR	1.931	<1.00E-03
GO_ACTIN_FILAMENT_BASED_MOVEMENT	1.4787	<1.00E-03	GO_ANCHORED_COMPONENT_OF_MEMBRANE	1.58406	<1.00E-03	GO_DEOXYRIBONUCLEOTIDE_METABOLIC_PROCESS	1.92951	<1.00E-03
GO_GENERATION_OF_PRECURSOR_METABOLITES_AND_ENERGY	1.47717	<1.00E-03	GO_CELL_CELL_JUNCTION_ASSEMBLY	1.57632	<1.00E-03	GO_MITOCHONDRIAL_TRANSMEMBRANE_TRANSPORT	1.92294	<1.00E-03
GO_CELL_SUBSTRATE_ADHESION	1.47285	<1.00E-03	GO_VOLTAGE_GATED_POTASSIUM_CHANNEL_ACTIVITY	1.57541	<1.00E-03	GO_MEMBRANE_DISASSEMBLY	1.92073	<1.00E-03
GO_EXOCYTIC_VESICLE	1.47128	<1.00E-03	GO_DEVELOPMENTAL_GROWTH_INVOLVED_IN_MORPHOGENESIS	1.57492	<1.00E-03	GO_POSITIVE_REGULATION_OF_MITOTIC_CELL_CYCLE	1.92069	<1.00E-03
GO_NUCLEOSIDE_TRIPHOSPHATE_METABOLIC_PROCESS	1.46551	<1.00E-03	GO_CELL_CELL_CONTACT_ZONE	1.57311	<1.00E-03	GO_NUCLEOTIDE_SALVAGE	1.92057	<1.00E-03
GO_SARCOLEMMA	1.45884	<1.00E-03	GO_POSITIVE_REGULATION_OF_VASCULATURE_DEVELOPMENT	1.57117	<1.00E-03	GO_METHIONINE_BIOSYNTHETIC_PROCESS	1.91727	<1.00E-03
GO_KINASE_INHIBITOR_ACTIVITY	1.45322	<1.00E-03	GO_INTEGRIN_BINDING	1.57053	<1.00E-03	GO_SOMATIC_DIVERSIFICATION_OF_IMMUNE_RECEPTORS_VIA_GERMLINE_RECOMBINATION_WITHIN_A_SINGLE_LOCUS	1.9092	<1.00E-03
GO_ENDOTHELIUM_DEVELOPMENT	1.44861	<1.00E-03	GO_CELLULAR_HORMONE_METABOLIC_PROCESS	1.56686	<1.00E-03	GO_SOMATIC_CELL_DNA_RECOMBINATION	1.90521	<1.00E-03
GO_ESTABLISHMENT_OR_MAINTENANCE_OF_CELL_POLARITY	1.4444	<1.00E-03	GO_GOLGI_LUMEN	1.56412	<1.00E-03	GO_NCRNA_3_END_PROCESSING	1.9051	<1.00E-03
GO_COENZYME_METABOLIC_PROCESS	1.43967	<1.00E-03	GO_TETRAPYRROLE_BINDING	1.5618	<1.00E-03	GO_NUCLEOTIDE_EXCISION_REPAIR_DNA_INCISION	1.89714	<1.00E-03
GO_HOMOPHILIC_CELL_ADHESION_VIA_PLASMA_MEMBRANE_ADHESION_MOLECULES	1.43813	<1.00E-03	GO_REGULATION_OF_PHOSPHOLIPASE_ACTIVITY	1.56128	<1.00E-03	GO_LYSINE_ACETYLATED_HISTONE_BINDING	1.89327	<1.00E-03
GO_PROTEIN_LOCALIZATION_TO_CELL_PERIPHERY	1.43634	<1.00E-03	GO_SPINAL_CORD_DEVELOPMENT	1.56044	<1.00E-03	GO_SOMATIC_RECOMBINATION_OF_IMMUNOGLOBULIN_GENES_INVOLVED_IN_IMMUNE_RESPONSE	1.88931	<1.00E-03
GO_ER_TO_GOLGI_VESICLE_MEDIATED_TRANSPORT	1.43472	<1.00E-03	GO_NEURON_SPINE	1.5585	<1.00E-03	GO_INTERSTRAND_CROSS_LINK_REPAIR	1.88924	<1.00E-03
GO_CARBOHYDRATE_BINDING	1.4283	<1.00E-03	GO_GROWTH_FACTOR_ACTIVITY	1.55599	<1.00E-03	GO_REGULATION_OF_CELL_CYCLE_G2_M_PHASE_TRANSITION	1.88819	<1.00E-03
GO_MONOCARBOXYLIC_ACID_METABOLIC_PROCESS	1.42806	<1.00E-03	GO_STRIATED_MUSCLE_CONTRACTION	1.55553	<1.00E-03	GO_SOMATIC_DIVERSIFICATION_OF_IMMUNE_RECEPTORS	1.88695	<1.00E-03
GO_CHANNEL_REGULATOR_ACTIVITY	1.42727	<1.00E-03	GO_CENTRAL_NERVOUS_SYSTEM_NEURON_DEVELOPMENT	1.55357	<1.00E-03	GO_REGULATION_OF_ACYL_COA_BIOSYNTHETIC_PROCESS	1.88494	<1.00E-03
GO_SECRETORY_VESICLE	1.41955	<1.00E-03	GO_SODIUM_ION_TRANSMEMBRANE_TRANSPORTER_ACTIVITY	1.54963	<1.00E-03	GO_INFLAMMATORY_RESPONSE_TO_ANTIGENIC_STIMULUS	1.88418	<1.00E-03
GO_MUSCLE_SYSTEM_PROCESS	1.41831	<1.00E-03	GO_CATION_CHANNEL_ACTIVITY	1.54092	<1.00E-03	GO_CELL_CYCLE_G2_M_PHASE_TRANSITION	1.88282	<1.00E-03
GO_NUCLEOSIDE_MONOPHOSPHATE_METABOLIC_PROCESS	1.41308	<1.00E-03	GO_PLATELET_DEGRANULATION	1.53911	<1.00E-03	GO_NEGATIVE_REGULATION_OF_GENE_EXPRESSION_EPIGENETIC	1.88209	<1.00E-03
GO_SYNAPSE	1.41001	<1.00E-03	GO_ADULT_LOCOMOTORY_BEHAVIOR	1.53911	<1.00E-03	GO_CELL_CYCLE_CHECKPOINT	1.88033	<1.00E-03
GO_BASEMENT_MEMBRANE	1.40779	<1.00E-03	GO_SKIN_EPIDERMIS_DEVELOPMENT	1.53847	<1.00E-03	GO_REGULATION_OF_CELLULAR_RESPONSE_TO_HEAT	1.87971	<1.00E-03
GO_ACTIN_BINDING	1.4009	<1.00E-03	GO_POSITIVE_REGULATION_OF_ERK1_AND_ERK2_CASCADE	1.53706	<1.00E-03	GO_H4_HISTONE_ACETYLTRANSFERASE_COMPLEX	1.87898	<1.00E-03
GO_PRESYNAPSE	1.40009	<1.00E-03	GO_NEGATIVE_REGULATION_OF_NEURON_DIFFERENTIATION	1.53629	<1.00E-03	GO_ISOTYPE_SWITCHING	1.87776	<1.00E-03
GO_CARDIAC_CHAMBER_DEVELOPMENT	1.3988	<1.00E-03	GO_NONMOTILE_PRIMARY_CILIUM	1.53375	<1.00E-03	GO_APOPTOTIC_DNA_FRAGMENTATION	1.87715	<1.00E-03
GO_PROTEIN_LOCALIZATION_TO_ENDOPLASMIC_RETICULUM	1.39551	<1.00E-03	GO_BASEMENT_MEMBRANE	1.5313	<1.00E-03	GO_MITOCHONDRIAL_TRANSLATION	1.87675	<1.00E-03
GO_NEGATIVE_REGULATION_OF_NEURON_APOPTOTIC_PROCESS	1.39229	<1.00E-03	GO_METALLOPEPTIDASE_ACTIVITY	1.52861	<1.00E-03	GO_REGULATION_OF_DNA_DEPENDENT_DNA_REPLICATION	1.8766	<1.00E-03
GO_REGULATION_OF_PROTEIN_MATURATION	1.39043	<1.00E-03	GO_VIRAL_LIFE_CYCLE	1.52577	<1.00E-03	GO_CATALYTIC_STEP_2_SPLICEOSOME	1.86943	<1.00E-03
GO_ORGANIC_ANION_TRANSPORT	1.38518	<1.00E-03	GO_CENTRAL_NERVOUS_SYSTEM_NEURON_DIFFERENTIATION	1.52525	<1.00E-03	GO_PROTEIN_IMPORT_INTO_NUCLEUS_TRANSLOCATION	1.86774	<1.00E-03
GO_GROWTH_FACTOR_BINDING	1.38505	<1.00E-03	GO_REGULATION_OF_BLOOD_PRESSURE	1.52391	<1.00E-03	GO_POLY_PURINE_TRACT_BINDING	1.86736	<1.00E-03
GO_ACTIN_CYTOSKELETON	1.38022	<1.00E-03	GO_LIMBIC_SYSTEM_DEVELOPMENT	1.52292	<1.00E-03	GO_POSITIVE_REGULATION_OF_DNA_TEMPLATED_TRANSCRIPTION_ELONGATION	1.86649	<1.00E-03
GO_CELL_JUNCTION_ASSEMBLY	1.38001	<1.00E-03	GO_ACTIN_FILAMENT_BASED_MOVEMENT	1.52281	<1.00E-03	GO_HYDROGEN_PEROXIDE_METABOLIC_PROCESS	1.86037	<1.00E-03
GO_ANCHORING_JUNCTION	1.37975	<1.00E-03	GO_POTASSIUM_ION_TRANSMEMBRANE_TRANSPORTER_ACTIVITY	1.5221	<1.00E-03	GO_NEGATIVE_REGULATION_OF_CELL_AGING	1.85888	<1.00E-03
GO_ANION_TRANSPORT	1.37935	<1.00E-03	GO_APICAL_JUNCTION_COMPLEX	1.5189	<1.00E-03	GO_MRNA_3_END_PROCESSING	1.85696	<1.00E-03
GO_SECRETORY_GRANULE	1.37595	<1.00E-03	GO_EXTERNAL_SIDE_OF_PLASMA_MEMBRANE	1.5187	<1.00E-03	GO_SITE_OF_DOUBLE_STRAND_BREAK	1.8557	<1.00E-03
GO_CELL_JUNCTION	1.37373	<1.00E-03	GO_REGULATION_OF_CYCLIC_NUCLEOTIDE_METABOLIC_PROCESS	1.51667	<1.00E-03	GO_SOMATIC_DIVERSIFICATION_OF_IMMUNOGLOBULINS_INVOLVED_IN_IMMUNE_RESPONSE	1.84927	<1.00E-03
GO_PLASMA_MEMBRANE_REGION	1.37317	<1.00E-03	GO_ESTABLISHMENT_OF_PROTEIN_LOCALIZATION_TO_MEMBRANE	1.51549	<1.00E-03	GO_CELL_DIVISION	1.84777	<1.00E-03
GO_ION_TRANSMEMBRANE_TRANSPORT	1.36552	<1.00E-03	GO_GLIOGENESIS	1.51494	<1.00E-03	GO_CHROMOSOME_LOCALIZATION	1.84274	<1.00E-03
GO_SYNAPSE_PART	1.36216	<1.00E-03	GO_TELENCEPHALON_DEVELOPMENT	1.51205	<1.00E-03	GO_RRNA_3_END_PROCESSING	1.83673	<1.00E-03
GO_TRANSPORTER_COMPLEX	1.36029	<1.00E-03	GO_DIGESTIVE_SYSTEM_DEVELOPMENT	1.51143	<1.00E-03	GO_PROTON_TRANSPORTING_ATP_SYNTHASE_COMPLEX	1.82638	<1.00E-03
GO_NEURON_SPINE	1.35801	<1.00E-03	GO_CELL_CELL_JUNCTION	1.51097	<1.00E-03	GO_MEIOTIC_CHROMOSOME_SEGREGATION	1.82479	<1.00E-03
GO_ORGANIC_ACID_METABOLIC_PROCESS	1.35661	<1.00E-03	GO_SYNAPTIC_SIGNALING	1.50567	<1.00E-03	GO_HEMATOPOIETIC_STEM_CELL_DIFFERENTIATION	1.8237	<1.00E-03
GO_EXTRACELLULAR_MATRIX_COMPONENT	1.35308	<1.00E-03	GO_HAIR_CYCLE	1.49662	<1.00E-03	GO_REGULATION_OF_RNA_POLYMERASE_II_TRANSCRIPTIONAL_PREINITIATION_COMPLEX_ASSEMBLY	1.82291	<1.00E-03
GO_CONTRACTILE_FIBER	1.35041	<1.00E-03	GO_RECEPTOR_ACTIVITY	1.49467	<1.00E-03	GO_NUCLEOID	1.81509	<1.00E-03
GO_SECONDARY_ACTIVE_TRANSMEMBRANE_TRANSPORTER_ACTIVITY	1.34657	<1.00E-03	GO_PRIMARY_CILIUM	1.49383	<1.00E-03	GO_RRNA_TRANSCRIPTION	1.8141	<1.00E-03
GO_TERPENOID_METABOLIC_PROCESS	1.3441	<1.00E-03	GO_NEURON_PROJECTION_GUIDANCE	1.49285	<1.00E-03	GO_SINGLE_STRANDED_DNA_BINDING	1.81274	<1.00E-03
GO_PROTEIN_LOCALIZATION_TO_MEMBRANE	1.34321	<1.00E-03	GO_NEGATIVE_REGULATION_OF_IMMUNE_EFFECTOR_PROCESS	1.48438	<1.00E-03	GO_ADA2_GCN5_ADA3_TRANSCRIPTION_ACTIVATOR_COMPLEX	1.80963	<1.00E-03
GO_COFACTOR_METABOLIC_PROCESS	1.3421	<1.00E-03	GO_MUSCLE_CONTRACTION	1.48399	<1.00E-03	GO_SPLICEOSOMAL_COMPLEX	1.7972	<1.00E-03
GO_I_BAND	1.34085	<1.00E-03	GO_MUSCLE_SYSTEM_PROCESS	1.4813	<1.00E-03	GO_POSITIVE_REGULATION_OF_TYPE_I_INTERFERON_PRODUCTION	1.79441	<1.00E-03
GO_MEMBRANE_REGION	1.33688	<1.00E-03	GO_SARCOLEMMA	1.47962	<1.00E-03	GO_PROTEIN_LOCALIZATION_TO_CHROMOSOME	1.79224	<1.00E-03
GO_POSTSYNAPSE	1.3343	<1.00E-03	GO_TRANSPORTER_COMPLEX	1.47577	<1.00E-03	GO_GENE_SILENCING_BY_RNA	1.78794	<1.00E-03
GO_REGULATION_OF_BLOOD_PRESSURE	1.3306	<1.00E-03	GO_PASSIVE_TRANSMEMBRANE_TRANSPORTER_ACTIVITY	1.47306	<1.00E-03	GO_SOMATIC_DIVERSIFICATION_OF_IMMUNOGLOBULINS	1.7843	<1.00E-03
GO_LOCALIZATION_WITHIN_MEMBRANE	1.32271	<1.00E-03	GO_MONOVALENT_INORGANIC_CATION_TRANSMEMBRANE_TRANSPORTER_ACTIVITY	1.47261	<1.00E-03	GO_REGULATION_OF_SISTER_CHROMATID_COHESION	1.78351	<1.00E-03
GO_CELL_SUBSTRATE_JUNCTION	1.31861	<1.00E-03	GO_SENSORY_PERCEPTION_OF_LIGHT_STIMULUS	1.47257	<1.00E-03	GO_HETEROCHROMATIN_ORGANIZATION	1.77735	<1.00E-03
GO_GLYCOSYL_COMPOUND_METABOLIC_PROCESS	1.31832	<1.00E-03	GO_G_PROTEIN_COUPLED_RECEPTOR_SIGNALING_PATHWAY_COUPLED_TO_CYCLIC_NUCLEOTIDE_SECOND_MESSENGER	1.47224	<1.00E-03	GO_REGULATION_OF_FIBROBLAST_APOPTOTIC_PROCESS	1.77721	<1.00E-03
GO_CYTOPLASMIC_SIDE_OF_MEMBRANE	1.31408	<1.00E-03	GO_POSITIVE_REGULATION_OF_ION_TRANSPORT	1.47083	<1.00E-03	GO_NEGATIVE_REGULATION_OF_CELL_CYCLE_PROCESS	1.77569	<1.00E-03
GO_SITE_OF_POLARIZED_GROWTH	1.29833	<1.00E-03	GO_NEGATIVE_REGULATION_OF_CELL_MORPHOGENESIS_INVOLVED_IN_DIFFERENTIATION	1.46134	<1.00E-03	GO_SOMATIC_RECOMBINATION_OF_IMMUNOGLOBULIN_GENE_SEGMENTS	1.77374	<1.00E-03
GO_ION_TRANSPORT	1.29293	<1.00E-03	GO_POSTSYNAPTIC_MEMBRANE	1.46067	<1.00E-03	GO_NUCLEOBASE_METABOLIC_PROCESS	1.77253	<1.00E-03
GO_REGULATION_OF_SYNAPSE_STRUCTURE_OR_ACTIVITY	1.28628	<1.00E-03	GO_CELL_ADHESION_MOLECULE_BINDING	1.46061	<1.00E-03	GO_REGULATION_OF_NUCLEAR_DIVISION	1.77003	<1.00E-03
GO_ACTIN_FILAMENT_ORGANIZATION	1.28486	<1.00E-03	GO_SKIN_DEVELOPMENT	1.45885	<1.00E-03	GO_MEIOSIS_I	1.76926	<1.00E-03
GO_AXON	1.28439	<1.00E-03	GO_NEGATIVE_REGULATION_OF_NERVOUS_SYSTEM_DEVELOPMENT	1.4573	<1.00E-03	GO_CAJAL_BODY	1.7677	<1.00E-03
GO_GOLGI_VESICLE_TRANSPORT	1.28097	<1.00E-03	GO_SENSORY_PERCEPTION	1.45075	<1.00E-03	GO_MICROTUBULE_ORGANIZING_CENTER_ORGANIZATION	1.7651	<1.00E-03
GO_NEURON_PART	1.27382	<1.00E-03	GO_SIGNALING_RECEPTOR_ACTIVITY	1.44866	<1.00E-03	GO_POSTREPLICATION_REPAIR	1.75906	<1.00E-03
GO_METAL_ION_TRANSPORT	1.27027	<1.00E-03	GO_TAXIS	1.44752	<1.00E-03	GO_SPINDLE_MIDZONE	1.75793	<1.00E-03
GO_CARBOHYDRATE_METABOLIC_PROCESS	1.27001	<1.00E-03	GO_MESENCHYME_DEVELOPMENT	1.44526	<1.00E-03	GO_RNA_PHOSPHODIESTER_BOND_HYDROLYSIS_EXONUCLEOLYTIC	1.75786	<1.00E-03
GO_TRANSMEMBRANE_TRANSPORT	1.26412	<1.00E-03	GO_CELL_JUNCTION_ORGANIZATION	1.44402	<1.00E-03	GO_NUCLEOTIDE_EXCISION_REPAIR_DNA_INCISION_3_TO_LESION	1.75067	<1.00E-03
GO_ESTABLISHMENT_OF_PROTEIN_LOCALIZATION_TO_MEMBRANE	1.26308	<1.00E-03	GO_MESENCHYMAL_CELL_DIFFERENTIATION	1.44332	<1.00E-03	GO_NUCLEOTIDE_EXCISION_REPAIR_DNA_DUPLEX_UNWINDING	1.75046	<1.00E-03
GO_INORGANIC_ION_TRANSMEMBRANE_TRANSPORT	1.25755	<1.00E-03	GO_RESPONSE_TO_ALKALOID	1.43642	<1.00E-03	GO_REGULATION_OF_SIGNAL_TRANSDUCTION_BY_P53_CLASS_MEDIATOR	1.75044	<1.00E-03
GO_VESICLE_ORGANIZATION	1.25646	<1.00E-03	GO_UROGENITAL_SYSTEM_DEVELOPMENT	1.43486	<1.00E-03	GO_INNER_MITOCHONDRIAL_MEMBRANE_PROTEIN_COMPLEX	1.73917	<1.00E-03
GO_PROTEINACEOUS_EXTRACELLULAR_MATRIX	1.25479	<1.00E-03	GO_CELL_FATE_COMMITMENT	1.43179	<1.00E-03	GO_POSITIVE_REGULATION_OF_CELL_CYCLE_PROCESS	1.73765	<1.00E-03
GO_TRANSFERASE_ACTIVITY_TRANSFERRING_GLYCOSYL_GROUPS	1.25192	<1.00E-03	GO_REGULATION_OF_CYTOSOLIC_CALCIUM_ION_CONCENTRATION	1.4317	<1.00E-03	GO_POSITIVE_REGULATION_OF_TELOMERE_MAINTENANCE_VIA_TELOMERE_LENGTHENING	1.73713	<1.00E-03
GO_SMALL_MOLECULE_BIOSYNTHETIC_PROCESS	1.2514	<1.00E-03	GO_STEM_CELL_DIFFERENTIATION	1.42844	<1.00E-03	GO_REGULATION_OF_SISTER_CHROMATID_SEGREGATION	1.73546	<1.00E-03
GO_OXIDATION_REDUCTION_PROCESS	1.25084	<1.00E-03	GO_NEGATIVE_REGULATION_OF_CELL_DEVELOPMENT	1.42686	<1.00E-03	GO_NUCLEOBASE_CONTAINING_COMPOUND_TRANSPORT	1.73504	<1.00E-03
GO_SYSTEM_PROCESS	1.2455	<1.00E-03	GO_HEART_MORPHOGENESIS	1.42312	<1.00E-03	GO_DNA_LIGATION	1.73336	<1.00E-03
GO_ENDOPLASMIC_RETICULUM	1.23903	<1.00E-03	GO_REGULATION_OF_CHEMOTAXIS	1.42285	<1.00E-03	GO_CELLULAR_PROTEIN_COMPLEX_DISASSEMBLY	1.73331	<1.00E-03
GO_ENDOPLASMIC_RETICULUM_PART	1.23772	<1.00E-03	GO_G_PROTEIN_COUPLED_RECEPTOR_BINDING	1.42014	<1.00E-03	GO_NUCLEAR_TRANSCRIBED_MRNA_CATABOLIC_PROCESS_EXONUCLEOLYTIC	1.73148	<1.00E-03
GO_PURINE_CONTAINING_COMPOUND_METABOLIC_PROCESS	1.23393	<1.00E-03	GO_REGULATION_OF_VASCULATURE_DEVELOPMENT	1.41651	<1.00E-03	GO_RNA_SPLICING	1.72955	<1.00E-03
GO_MAGNESIUM_ION_BINDING	1.22773	<1.00E-03	GO_REGULATION_OF_EPITHELIAL_CELL_PROLIFERATION	1.41644	<1.00E-03	GO_RESPONSE_TO_IONIZING_RADIATION	1.72524	<1.00E-03
GO_INTRACELLULAR_VESICLE	1.2269	<1.00E-03	GO_EYE_DEVELOPMENT	1.41567	<1.00E-03	GO_REGULATION_OF_DNA_REPAIR	1.72388	<1.00E-03
GO_SMALL_MOLECULE_METABOLIC_PROCESS	1.22687	<1.00E-03	GO_RESPONSE_TO_TOXIC_SUBSTANCE	1.41362	<1.00E-03	GO_SPINDLE_LOCALIZATION	1.72112	<1.00E-03
GO_CELL_PROJECTION_ASSEMBLY	1.21773	<1.00E-03	GO_NEGATIVE_REGULATION_OF_RESPONSE_TO_EXTERNAL_STIMULUS	1.41241	<1.00E-03	GO_HISTONE_MRNA_METABOLIC_PROCESS	1.71647	<1.00E-03
GO_G_PROTEIN_COUPLED_RECEPTOR_ACTIVITY	1.21696	<1.00E-03	GO_RECEPTOR_COMPLEX	1.41118	<1.00E-03	GO_CYCLIN_DEPENDENT_PROTEIN_KINASE_ACTIVITY	1.71382	<1.00E-03
GO_MONOVALENT_INORGANIC_CATION_TRANSPORT	1.21236	<1.00E-03	GO_LOCALIZATION_OF_CELL	1.40926	<1.00E-03	GO_MRNA_PROCESSING	1.71241	<1.00E-03
GO_CYTOSKELETAL_PROTEIN_BINDING	1.21066	<1.00E-03	GO_RESPIRATORY_SYSTEM_DEVELOPMENT	1.40793	<1.00E-03	GO_REGULATION_OF_DNA_TEMPLATED_TRANSCRIPTION_ELONGATION	1.71089	<1.00E-03
GO_NEURON_PROJECTION	1.20807	<1.00E-03	GO_NEGATIVE_REGULATION_OF_LOCOMOTION	1.4044	<1.00E-03	GO_POSITIVE_REGULATION_OF_CELL_CYCLE_G2_M_PHASE_TRANSITION	1.70904	<1.00E-03
GO_G_PROTEIN_COUPLED_RECEPTOR_SIGNALING_PATHWAY	1.20704	<1.00E-03	GO_PROTEIN_LOCALIZATION_TO_MEMBRANE	1.404	<1.00E-03	GO_APOPTOTIC_NUCLEAR_CHANGES	1.7032	<1.00E-03
GO_GUANYL_NUCLEOTIDE_BINDING	1.20652	<1.00E-03	GO_CELL_MOTILITY	1.40386	<1.00E-03	GO_GENE_SILENCING	1.70092	<1.00E-03
GO_CALCIUM_ION_BINDING	1.20521	<1.00E-03	GO_EPITHELIAL_CELL_DIFFERENTIATION	1.40118	<1.00E-03	GO_REGULATION_OF_CELL_CYCLE_CHECKPOINT	1.69138	<1.00E-03
GO_ORGANOPHOSPHATE_METABOLIC_PROCESS	1.19109	<1.00E-03	GO_FOREBRAIN_DEVELOPMENT	1.3936	<1.00E-03	GO_POSITIVE_REGULATION_OF_VIRAL_TRANSCRIPTION	1.68992	<1.00E-03
GO_DENDRITE	1.18913	<1.00E-03	GO_ORGANIC_ACID_BINDING	1.38765	<1.00E-03	GO_NUCLEOLAR_PART	1.68824	<1.00E-03
GO_SOMATODENDRITIC_COMPARTMENT	1.18879	<1.00E-03	GO_APICAL_PLASMA_MEMBRANE	1.37902	<1.00E-03	GO_CHROMATIN_SILENCING	1.68806	<1.00E-03
GO_LIPID_BIOSYNTHETIC_PROCESS	1.1886	<1.00E-03	GO_INTRINSIC_COMPONENT_OF_PLASMA_MEMBRANE	1.37851	<1.00E-03	GO_ORGANELLAR_SMALL_RIBOSOMAL_SUBUNIT	1.68482	<1.00E-03
GO_BINDING_BRIDGING	1.18586	<1.00E-03	GO_LOCOMOTION	1.37805	<1.00E-03	GO_POLY_PYRIMIDINE_TRACT_BINDING	1.68334	<1.00E-03
GO_CARBOHYDRATE_DERIVATIVE_METABOLIC_PROCESS	1.18397	<1.00E-03	GO_CALCIUM_ION_BINDING	1.37781	<1.00E-03	GO_NUCLEIC_ACID_PHOSPHODIESTER_BOND_HYDROLYSIS	1.68225	<1.00E-03
GO_NUCLEAR_OUTER_MEMBRANE_ENDOPLASMIC_RETICULUM_MEMBRANE_NETWORK	1.18374	<1.00E-03	GO_APICAL_PART_OF_CELL	1.37741	<1.00E-03	GO_CHROMATIN_ORGANIZATION	1.68171	<1.00E-03
GO_ACTIN_FILAMENT_BASED_PROCESS	1.17586	<1.00E-03	GO_CIRCULATORY_SYSTEM_PROCESS	1.37141	<1.00E-03	GO_SPINDLE_POLE	1.67922	<1.00E-03
GO_ENZYME_INHIBITOR_ACTIVITY	1.17423	<1.00E-03	GO_STRUCTURAL_MOLECULE_ACTIVITY	1.35918	<1.00E-03	GO_CHROMATIN	1.67567	<1.00E-03
GO_GOLGI_APPARATUS_PART	1.17414	<1.00E-03	GO_MUSCLE_TISSUE_DEVELOPMENT	1.35817	<1.00E-03	GO_MITOCHONDRIAL_PROTEIN_COMPLEX	1.67141	<1.00E-03
GO_CATION_TRANSPORT	1.17207	<1.00E-03	GO_REGULATION_OF_SYSTEM_PROCESS	1.35697	<1.00E-03	GO_PEPTIDYL_LYSINE_MODIFICATION	1.66923	<1.00E-03
GO_STRUCTURAL_MOLECULE_ACTIVITY	1.16955	<1.00E-03	GO_CELL_CELL_ADHESION	1.35563	<1.00E-03	GO_RNA_PHOSPHODIESTER_BOND_HYDROLYSIS	1.66257	<1.00E-03
GO_PEPTIDE_METABOLIC_PROCESS	1.1695	<1.00E-03	GO_POSTSYNAPSE	1.353	<1.00E-03	GO_MICROTUBULE_CYTOSKELETON_ORGANIZATION	1.65454	<1.00E-03
GO_CARDIOVASCULAR_SYSTEM_DEVELOPMENT	1.16789	<1.00E-03	GO_METAL_ION_TRANSMEMBRANE_TRANSPORTER_ACTIVITY	1.35007	<1.00E-03	GO_TRANSCRIPTION_COUPLED_NUCLEOTIDE_EXCISION_REPAIR	1.64674	<1.00E-03
GO_TRANSMEMBRANE_TRANSPORTER_ACTIVITY	1.16417	<1.00E-03	GO_CELL_JUNCTION	1.34988	<1.00E-03	GO_MITOTIC_CELL_CYCLE_CHECKPOINT	1.64243	<1.00E-03
GO_LIPID_METABOLIC_PROCESS	1.16037	<1.00E-03	GO_BEHAVIOR	1.34966	<1.00E-03	GO_REGULATION_OF_CELL_CYCLE_PHASE_TRANSITION	1.63722	<1.00E-03
GO_HEART_DEVELOPMENT	1.15749	<1.00E-03	GO_INORGANIC_CATION_TRANSMEMBRANE_TRANSPORTER_ACTIVITY	1.34873	<1.00E-03	GO_NEGATIVE_REGULATION_OF_MITOTIC_CELL_CYCLE	1.63658	<1.00E-03
GO_ORGANONITROGEN_COMPOUND_METABOLIC_PROCESS	1.15628	<1.00E-03	GO_SENSORY_ORGAN_DEVELOPMENT	1.34698	<1.00E-03	GO_MITOTIC_SPINDLE	1.63637	<1.00E-03
GO_VESICLE_MEDIATED_TRANSPORT	1.14632	<1.00E-03	GO_SYSTEM_PROCESS	1.34355	<1.00E-03	GO_POSITIVE_REGULATION_OF_GENE_EXPRESSION_EPIGENETIC	1.63428	<1.00E-03
GO_CELL_MORPHOGENESIS_INVOLVED_IN_DIFFERENTIATION	1.14436	<1.00E-03	GO_BLOOD_VESSEL_MORPHOGENESIS	1.34354	<1.00E-03	GO_STRUCTURE_SPECIFIC_DNA_BINDING	1.62592	<1.00E-03
GO_CIRCULATORY_SYSTEM_DEVELOPMENT	1.14024	<1.00E-03	GO_BIOLOGICAL_ADHESION	1.33934	<1.00E-03	GO_REGULATION_OF_GENE_EXPRESSION_EPIGENETIC	1.62562	<1.00E-03
GO_GOLGI_APPARATUS	1.13875	<1.00E-03	GO_NEUROLOGICAL_SYSTEM_PROCESS	1.33766	<1.00E-03	GO_SINGLE_STRANDED_RNA_BINDING	1.62122	<1.00E-03
GO_CELL_PROJECTION	1.12803	<1.00E-03	GO_NEURON_PROJECTION_MORPHOGENESIS	1.33661	<1.00E-03	GO_METHYLATED_HISTONE_BINDING	1.61735	<1.00E-03
GO_ORGAN_MORPHOGENESIS	1.12597	<1.00E-03	GO_ANCHORING_JUNCTION	1.33658	<1.00E-03	GO_REGULATION_OF_CELL_CYCLE_PROCESS	1.61593	<1.00E-03
GO_MEMBRANE_ORGANIZATION	1.11625	<1.00E-03	GO_CELL_MORPHOGENESIS_INVOLVED_IN_NEURON_DIFFERENTIATION	1.33586	<1.00E-03	GO_ACYL_COA_BIOSYNTHETIC_PROCESS	1.61336	<1.00E-03
GO_INTRINSIC_COMPONENT_OF_PLASMA_MEMBRANE	1.09971	<1.00E-03	GO_TISSUE_MORPHOGENESIS	1.33255	<1.00E-03	GO_HISTONE_METHYLTRANSFERASE_COMPLEX	1.61247	<1.00E-03
GO_LIPID_BINDING	1.09554	<1.00E-03	GO_CELL_MORPHOGENESIS_INVOLVED_IN_DIFFERENTIATION	1.33176	<1.00E-03	GO_MATURATION_OF_SSU_RRNA	1.61208	<1.00E-03
GO_SINGLE_ORGANISM_CELLULAR_LOCALIZATION	1.09207	<1.00E-03	GO_TUBE_DEVELOPMENT	1.32745	<1.00E-03	GO_THIOESTER_BIOSYNTHETIC_PROCESS	1.61165	<1.00E-03
GO_CELLULAR_LIPID_METABOLIC_PROCESS	1.08108	<1.00E-03	GO_VASCULATURE_DEVELOPMENT	1.32506	<1.00E-03	GO_REGULATION_OF_CELL_DIVISION	1.60621	<1.00E-03
GO_CELL_DEVELOPMENT	1.07103	<1.00E-03	GO_ORGAN_MORPHOGENESIS	1.31894	<1.00E-03	GO_DNA_INTEGRITY_CHECKPOINT	1.60621	<1.00E-03
GO_TISSUE_DEVELOPMENT	1.07054	<1.00E-03	GO_PLASMA_MEMBRANE_REGION	1.30065	<1.00E-03	GO_3_5_EXONUCLEASE_ACTIVITY	1.60445	<1.00E-03
GO_TRANSPORTER_ACTIVITY	1.06091	<1.00E-03	GO_TISSUE_DEVELOPMENT	1.29304	<1.00E-03	GO_BASE_EXCISION_REPAIR	1.60266	<1.00E-03
GO_PROTEIN_KINASE_A_CATALYTIC_SUBUNIT_BINDING	1.77424	0.00228833	GO_NEURON_DIFFERENTIATION	1.29202	<1.00E-03	GO_EXONUCLEASE_ACTIVITY	1.59834	<1.00E-03
GO_L_GLUTAMATE_TRANSMEMBRANE_TRANSPORT	1.84336	0.00229358	GO_CARDIOVASCULAR_SYSTEM_DEVELOPMENT	1.28983	<1.00E-03	GO_PROTEIN_TETRAMERIZATION	1.59818	<1.00E-03
GO_SARCOPLASMIC_RETICULUM_CALCIUM_ION_TRANSPORT	1.8314	0.00231481	GO_MOVEMENT_OF_CELL_OR_SUBCELLULAR_COMPONENT	1.28973	<1.00E-03	GO_SMALL_NUCLEAR_RIBONUCLEOPROTEIN_COMPLEX	1.58797	<1.00E-03
GO_POSITIVE_REGULATION_OF_CELL_SIZE	1.73603	0.00235294	GO_INORGANIC_ION_TRANSMEMBRANE_TRANSPORT	1.28891	<1.00E-03	GO_NUCLEAR_IMPORT	1.58292	<1.00E-03
GO_TAU_PROTEIN_BINDING	1.7631	0.00235849	GO_MORPHOGENESIS_OF_AN_EPITHELIUM	1.28704	<1.00E-03	GO_CELLULAR_RESPONSE_TO_RADIATION	1.58024	<1.00E-03
GO_NEGATIVE_REGULATION_OF_NEUROTRANSMITTER_SECRETION	1.77375	0.00242131	GO_CIRCULATORY_SYSTEM_DEVELOPMENT	1.28494	<1.00E-03	GO_REGULATION_OF_RNA_STABILITY	1.57938	<1.00E-03
GO_TRANSMEMBRANE_RECEPTOR_PROTEIN_SERINE_THREONINE_KINASE_ACTIVITY	1.67017	0.00242718	GO_CELL_SURFACE	1.27877	<1.00E-03	GO_REGULATION_OF_MICROTUBULE_BASED_PROCESS	1.57136	<1.00E-03
GO_MAP_KINASE_PHOSPHATASE_ACTIVITY	1.81478	0.00243309	GO_EMBRYONIC_MORPHOGENESIS	1.27378	<1.00E-03	GO_RESPONSE_TO_GAMMA_RADIATION	1.56823	<1.00E-03
GO_MEMBRANE_RAFT_ORGANIZATION	1.6115	0.00243902	GO_REGULATION_OF_CELLULAR_COMPONENT_MOVEMENT	1.27256	<1.00E-03	GO_SPLICEOSOMAL_SNRNP_ASSEMBLY	1.56746	<1.00E-03
GO_MONOVALENT_INORGANIC_ANION_HOMEOSTASIS	1.79401	0.00244499	GO_CATION_TRANSMEMBRANE_TRANSPORTER_ACTIVITY	1.27208	<1.00E-03	GO_PYRUVATE_METABOLIC_PROCESS	1.56539	<1.00E-03
GO_HEMIDESMOSOME_ASSEMBLY	2.07776	0.00246914	GO_POSITIVE_REGULATION_OF_CELL_ADHESION	1.26983	<1.00E-03	GO_PROTEIN_UBIQUITINATION_INVOLVED_IN_UBIQUITIN_DEPENDENT_PROTEIN_CATABOLIC_PROCESS	1.56406	<1.00E-03
GO_CUL4_RING_E3_UBIQUITIN_LIGASE_COMPLEX	1.66614	0.00248756	GO_EPITHELIUM_DEVELOPMENT	1.267	<1.00E-03	GO_REGULATION_OF_MICROTUBULE_POLYMERIZATION_OR_DEPOLYMERIZATION	1.5591	<1.00E-03
GO_STEROID_DEHYDROGENASE_ACTIVITY	1.67432	0.00249377	GO_SYNAPSE	1.25912	<1.00E-03	GO_POSITIVE_REGULATION_OF_NIK_NF_KAPPAB_SIGNALING	1.55433	<1.00E-03
GO_REGULATION_OF_VENTRICULAR_CARDIAC_MUSCLE_CELL_ACTION_POTENTIAL	1.71665	0.00251256	GO_NEGATIVE_REGULATION_OF_MULTICELLULAR_ORGANISMAL_PROCESS	1.2584	<1.00E-03	GO_TRANSCRIPTION_ELONGATION_FROM_RNA_POLYMERASE_II_PROMOTER	1.55001	<1.00E-03
GO_MODIFIED_AMINO_ACID_TRANSMEMBRANE_TRANSPORTER_ACTIVITY	1.67268	0.00251256	GO_CELL_DEVELOPMENT	1.25599	<1.00E-03	GO_RNA_HELICASE_ACTIVITY	1.54551	<1.00E-03
GO_CELLULAR_SODIUM_ION_HOMEOSTASIS	1.68725	0.00253165	GO_SIGNAL_TRANSDUCER_ACTIVITY	1.24732	<1.00E-03	GO_POLYSOME	1.54546	<1.00E-03
GO_TROPOMYOSIN_BINDING	1.85132	0.00253807	GO_ANATOMICAL_STRUCTURE_FORMATION_INVOLVED_IN_MORPHOGENESIS	1.24242	<1.00E-03	GO_RIBOSOME_BIOGENESIS	1.54318	<1.00E-03
GO_AMPA_GLUTAMATE_RECEPTOR_COMPLEX	1.76649	0.00255102	GO_CELLULAR_COMPONENT_MORPHOGENESIS	1.23984	<1.00E-03	GO_RECIPROCAL_DNA_RECOMBINATION	1.54195	<1.00E-03
GO_PHOSPHATIDYLINOSITOL_3_4_5_TRISPHOSPHATE_BINDING	1.75251	0.00257732	GO_NEURON_PROJECTION_DEVELOPMENT	1.23709	<1.00E-03	GO_NEGATIVE_REGULATION_OF_PROTEIN_COMPLEX_DISASSEMBLY	1.5403	<1.00E-03
GO_CALCIUM_MEDIATED_SIGNALING_USING_INTRACELLULAR_CALCIUM_SOURCE	1.85039	0.00258398	GO_NEGATIVE_REGULATION_OF_CELL_DIFFERENTIATION	1.2321	<1.00E-03	GO_TRANSCRIPTION_FROM_RNA_POLYMERASE_III_PROMOTER	1.53706	<1.00E-03
GO_REGULATION_OF_RAC_PROTEIN_SIGNAL_TRANSDUCTION	1.76506	0.00262467	GO_NEUROGENESIS	1.22019	<1.00E-03	GO_NUCLEAR_PERIPHERY	1.53053	<1.00E-03
GO_NEGATIVE_REGULATION_OF_NEUROTRANSMITTER_TRANSPORT	1.7206	0.00263158	GO_MEMBRANE_REGION	1.21193	<1.00E-03	GO_MACROMOLECULAR_COMPLEX_DISASSEMBLY	1.53052	<1.00E-03
GO_CELLULAR_RESPONSE_TO_TOXIC_SUBSTANCE	1.67357	0.00269542	GO_RESPONSE_TO_EXTERNAL_STIMULUS	1.17339	<1.00E-03	GO_RIBONUCLEOPROTEIN_COMPLEX	1.53024	<1.00E-03
GO_CONTRACTILE_ACTIN_FILAMENT_BUNDLE_ASSEMBLY	1.68637	0.0027027	GO_NEURON_PART	1.16402	<1.00E-03	GO_NEGATIVE_REGULATION_OF_CELL_CYCLE_PHASE_TRANSITION	1.52979	<1.00E-03
GO_BONE_GROWTH	1.75014	0.00275482	GO_ION_TRANSPORT	1.16378	<1.00E-03	GO_POSITIVE_REGULATION_OF_MITOTIC_NUCLEAR_DIVISION	1.52715	<1.00E-03
GO_NEGATIVE_REGULATION_OF_BLOOD_PRESSURE	1.52497	0.00275482	GO_REGULATION_OF_MULTICELLULAR_ORGANISMAL_DEVELOPMENT	1.14269	<1.00E-03	GO_NUCLEAR_ENVELOPE_ORGANIZATION	1.52704	<1.00E-03
GO_PHOSPHATIDYLINOSITOL_3_KINASE_SIGNALING	1.66162	0.00277778	GO_POSITIVE_REGULATION_OF_CELL_PROLIFERATION	1.26173	0.001	GO_PROTEIN_IMPORT	1.52426	<1.00E-03
GO_REGULATION_OF_VASCULAR_PERMEABILITY	1.61973	0.00280899	GO_NEURON_DEVELOPMENT	1.2528	0.001	GO_CENTROSOME_CYCLE	1.5206	<1.00E-03
GO_GPI_ANCHOR_METABOLIC_PROCESS	1.67608	0.00282486	GO_CELL_PART_MORPHOGENESIS	1.2512	0.001	GO_ACETYLTRANSFERASE_COMPLEX	1.52055	<1.00E-03
GO_LRR_DOMAIN_BINDING	1.6614	0.00283286	GO_CENTRAL_NERVOUS_SYSTEM_DEVELOPMENT	1.2196	0.001	GO_NUCLEOTIDE_EXCISION_REPAIR	1.5186	<1.00E-03
GO_POLYSACCHARIDE_BIOSYNTHETIC_PROCESS	1.68666	0.002849	GO_CELL_PROJECTION_ORGANIZATION	1.20518	0.001	GO_METHYLTRANSFERASE_COMPLEX	1.51847	<1.00E-03
GO_STRESS_FIBER_ASSEMBLY	1.68494	0.00287356	GO_RESPONSE_TO_OXYGEN_CONTAINING_COMPOUND	1.15269	0.001	GO_HISTONE_METHYLTRANSFERASE_ACTIVITY	1.51046	<1.00E-03
GO_AMINO_ACID_ACTIVATION	1.53491	0.00290698	GO_SYNAPTIC_MEMBRANE	1.35364	0.00100503	GO_REGULATION_OF_CHROMOSOME_ORGANIZATION	1.50307	<1.00E-03
GO_TRNA_AMINOACYLATION	1.55185	0.00297619	GO_CELL_PROJECTION_MEMBRANE	1.30837	0.00100503	GO_POSITIVE_REGULATION_OF_DNA_BIOSYNTHETIC_PROCESS	1.49405	<1.00E-03
GO_NEUROTRANSMITTER_RECEPTOR_ACTIVITY	1.51549	0.003003	GO_REGULATION_OF_BLOOD_CIRCULATION	1.31948	0.00100604	GO_NUCLEAR_CHROMATIN	1.49235	<1.00E-03
GO_CYTOSKELETAL_ADAPTOR_ACTIVITY	1.63965	0.0030303	GO_REGULATION_OF_CELLULAR_RESPONSE_TO_GROWTH_FACTOR_STIMULUS	1.37832	0.00100806	GO_SPINDLE	1.49196	<1.00E-03
GO_REGULATION_OF_COENZYME_METABOLIC_PROCESS	1.46136	0.00306748	GO_REGULATION_OF_ERK1_AND_ERK2_CASCADE	1.35352	0.0010101	GO_NCRNA_PROCESSING	1.48893	<1.00E-03
GO_EMBRYO_IMPLANTATION	1.61057	0.00309598	GO_REGULATION_OF_MUSCLE_SYSTEM_PROCESS	1.40603	0.00101112	GO_HEAT_SHOCK_PROTEIN_BINDING	1.48689	<1.00E-03
GO_NADP_BINDING	1.50055	0.00322581	GO_NEGATIVE_REGULATION_OF_SECRETION	1.38545	0.00101523	GO_NEGATIVE_REGULATION_OF_CYTOSKELETON_ORGANIZATION	1.48638	<1.00E-03
GO_POSITIVE_REGULATION_OF_SYNAPSE_ASSEMBLY	1.5415	0.00323625	GO_RESPONSE_TO_MECHANICAL_STIMULUS	1.37952	0.00101729	GO_RRNA_METABOLIC_PROCESS	1.48574	<1.00E-03
GO_ACETYLGLUCOSAMINYLTRANSFERASE_ACTIVITY	1.53693	0.00326797	GO_REGULATION_OF_TRANSMEMBRANE_RECEPTOR_PROTEIN_SERINE_THREONINE_KINASE_SIGNALING_PATHWAY	1.42587	0.00101937	GO_TRANSCRIPTIONAL_REPRESSOR_COMPLEX	1.48342	<1.00E-03
GO_T_TUBULE	1.43532	0.00326797	GO_DETECTION_OF_STIMULUS	1.43081	0.00102041	GO_CHROMATIN_MODIFICATION	1.48335	<1.00E-03
GO_CHLORIDE_TRANSPORT	1.37681	0.00340136	GO_POSITIVE_REGULATION_OF_EPITHELIAL_CELL_PROLIFERATION	1.49318	0.00102249	GO_MITOCHONDRIAL_MEMBRANE_ORGANIZATION	1.48308	<1.00E-03
GO_REGULATION_OF_NEUROTRANSMITTER_TRANSPORT	1.44016	0.00341297	GO_GLIAL_CELL_DIFFERENTIATION	1.44562	0.00102459	GO_NUCLEAR_ENVELOPE	1.47963	<1.00E-03
GO_MEMBRANE_LIPID_BIOSYNTHETIC_PROCESS	1.3607	0.0037037	GO_NEGATIVE_REGULATION_OF_RESPONSE_TO_WOUNDING	1.41842	0.00102564	GO_MITOTIC_DNA_INTEGRITY_CHECKPOINT	1.47743	<1.00E-03
GO_PROTEIN_ACTIVATION_CASCADE	1.5159	0.00373134	GO_CARDIAC_CHAMBER_DEVELOPMENT	1.49728	0.00102775	GO_CELLULAR_MACROMOLECULAR_COMPLEX_ASSEMBLY	1.4766	<1.00E-03
GO_STEROID_BINDING	1.39834	0.00373134	GO_VASCULAR_PROCESS_IN_CIRCULATORY_SYSTEM	1.41404	0.00103627	GO_ORGANELLAR_RIBOSOME	1.4748	<1.00E-03
GO_XENOPHAGY	1.42761	0.00389105	GO_SENSORY_PERCEPTION_OF_CHEMICAL_STIMULUS	1.53105	0.00103842	GO_CYTOKINESIS	1.47378	<1.00E-03
GO_POTASSIUM_CHANNEL_ACTIVITY	1.3163	0.00413223	GO_CELL_CHEMOTAXIS	1.45601	0.00103842	GO_SNRNA_METABOLIC_PROCESS	1.47155	<1.00E-03
GO_OXIDOREDUCTASE_ACTIVITY_ACTING_ON_CH_OH_GROUP_OF_DONORS	1.43169	0.00438597	GO_CEREBRAL_CORTEX_DEVELOPMENT	1.43818	0.0010395	GO_NUCLEOSIDE_PHOSPHATE_BIOSYNTHETIC_PROCESS	1.46937	<1.00E-03
GO_TRANSLATIONAL_INITIATION	1.36043	0.00442478	GO_POSITIVE_REGULATION_OF_CELL_SUBSTRATE_ADHESION	1.42757	0.00104275	GO_REGULATION_OF_MITOTIC_CELL_CYCLE	1.46629	<1.00E-03
GO_DENDRITE_DEVELOPMENT	1.5677	0.0045045	GO_DEFENSE_RESPONSE_TO_BACTERIUM	1.41417	0.00104275	GO_PURINE_CONTAINING_COMPOUND_BIOSYNTHETIC_PROCESS	1.46558	<1.00E-03
GO_MEMBRANE_BUDDING	1.28918	0.00452489	GO_FEMALE_SEX_DIFFERENTIATION	1.52908	0.00104493	GO_MRNA_BINDING	1.46507	<1.00E-03
GO_CLUSTER_OF_ACTIN_BASED_CELL_PROJECTIONS	1.3071	0.00471698	GO_POTASSIUM_ION_TRANSPORT	1.52147	0.00104493	GO_ATPASE_ACTIVITY	1.46106	<1.00E-03
GO_RESPONSE_TO_MITOCHONDRIAL_DEPOLARISATION	1.28989	0.00473934	GO_SPECIFICATION_OF_SYMMETRY	1.54421	0.00105374	GO_POSITIVE_REGULATION_OF_NUCLEAR_DIVISION	1.4609	<1.00E-03
GO_PROTEIN_IMPORT_INTO_PEROXISOME_MATRIX	1.7418	0.00485437	GO_DETECTION_OF_ABIOTIC_STIMULUS	1.55816	0.00105708	GO_DNA_TEMPLATED_TRANSCRIPTION_ELONGATION	1.45533	<1.00E-03
GO_HEPARAN_SULFATE_SULFOTRANSFERASE_ACTIVITY	1.68586	0.00486618	GO_RESPONSE_TO_AMINO_ACID	1.50095	0.00106157	GO_MITOCHONDRIAL_TRANSPORT	1.4547	<1.00E-03
GO_POSITIVE_REGULATION_OF_TRANSCRIPTION_FROM_RNA_POLYMERASE_II_PROMOTER_IN_RESPONSE_TO_ENDOPLASMIC_RETICULUM_STRESS	1.74454	0.00487805	GO_RENAL_SYSTEM_PROCESS	1.47449	0.00106157	GO_RIBONUCLEOPROTEIN_COMPLEX_BIOGENESIS	1.45265	<1.00E-03
GO_CAMP_RESPONSE_ELEMENT_BINDING	1.72076	0.00488998	GO_VACUOLAR_LUMEN	1.45291	0.00106157	GO_CHROMATIN_DNA_BINDING	1.4523	<1.00E-03
GO_HISTONE_H2A_UBIQUITINATION	1.84265	0.00490196	GO_NEGATIVE_REGULATION_OF_IMMUNE_RESPONSE	1.46244	0.0010627	GO_CELLULAR_RESPIRATION	1.44911	<1.00E-03
GO_HISTONE_H2A_MONOUBIQUITINATION	1.75305	0.00490196	GO_REGULATION_OF_CYTOKINE_BIOSYNTHETIC_PROCESS	1.51456	0.00106496	GO_REGULATION_OF_CYTOKINESIS	1.44656	<1.00E-03
GO_EXOGENOUS_DRUG_CATABOLIC_PROCESS	1.63333	0.00497512	GO_CARDIAC_SEPTUM_DEVELOPMENT	1.51552	0.00106724	GO_POSITIVE_REGULATION_OF_CELL_DIVISION	1.44518	<1.00E-03
GO_MODIFIED_AMINO_ACID_TRANSPORT	1.74582	0.00501253	GO_REGULATION_OF_ENDOTHELIAL_CELL_PROLIFERATION	1.45273	0.00106838	GO_SIGNAL_SEQUENCE_BINDING	1.44194	<1.00E-03
GO_GLYCOGEN_BIOSYNTHETIC_PROCESS	1.65822	0.00501253	GO_PLATELET_ALPHA_GRANULE	1.66561	0.00106952	GO_NEGATIVE_REGULATION_OF_CHROMOSOME_ORGANIZATION	1.43471	<1.00E-03
GO_NADP_METABOLIC_PROCESS	1.57315	0.00511509	GO_POTASSIUM_CHANNEL_ACTIVITY	1.64948	0.00107066	GO_CHROMATIN_BINDING	1.42898	<1.00E-03
GO_NEUTRAL_LIPID_CATABOLIC_PROCESS	1.59755	0.00516796	GO_RESPONSE_TO_FATTY_ACID	1.51919	0.00107181	GO_REGULATION_OF_DNA_REPLICATION	1.42755	<1.00E-03
GO_RETINAL_GANGLION_CELL_AXON_GUIDANCE	1.68919	0.00518135	GO_REGULATION_OF_COAGULATION	1.48272	0.00107181	GO_NUCLEOSIDE_MONOPHOSPHATE_METABOLIC_PROCESS	1.42525	<1.00E-03
GO_SOLUTE_CATION_ANTIPORTER_ACTIVITY	1.60158	0.00518135	GO_TRANSMEMBRANE_RECEPTOR_PROTEIN_TYROSINE_KINASE_ACTIVITY	1.56602	0.00107759	GO_NCRNA_METABOLIC_PROCESS	1.42256	<1.00E-03
GO_HISTONE_H3_K4_TRIMETHYLATION	1.64023	0.00522193	GO_NEGATIVE_REGULATION_OF_AXONOGENESIS	1.57889	0.00107991	GO_NUCLEAR_TRANSPORT	1.42141	<1.00E-03
GO_RENAL_SYSTEM_PROCESS_INVOLVED_IN_REGULATION_OF_BLOOD_VOLUME	1.7454	0.0052356	GO_REGULATION_OF_HEART_RATE	1.49761	0.00108342	GO_PROTEIN_TRANSPORTER_ACTIVITY	1.41691	<1.00E-03
GO_REGULATION_OF_EXOCYTOSIS	1.29328	0.005291	GO_MAIN_AXON	1.62104	0.00108578	GO_REGULATION_OF_DNA_METABOLIC_PROCESS	1.4123	<1.00E-03
GO_PROTEIN_TYROSINE_KINASE_ACTIVITY	1.35696	0.00534759	GO_POSITIVE_REGULATION_OF_STEM_CELL_PROLIFERATION	1.53863	0.00108814	GO_CELLULAR_RESPONSE_TO_LIGHT_STIMULUS	1.40657	<1.00E-03
GO_REGULATION_OF_CARDIAC_MUSCLE_CELL_ACTION_POTENTIAL	1.6564	0.00539084	GO_REGULATION_OF_BMP_SIGNALING_PATHWAY	1.49271	0.0010929	GO_CENTROSOME	1.40517	<1.00E-03
GO_NEUROPEPTIDE_RECEPTOR_ACTIVITY	1.59768	0.00539084	GO_PHENOL_CONTAINING_COMPOUND_METABOLIC_PROCESS	1.54033	0.00109769	GO_REGULATION_OF_CELL_CYCLE_G1_S_PHASE_TRANSITION	1.40487	<1.00E-03
GO_UDP_GALACTOSYLTRANSFERASE_ACTIVITY	1.56075	0.00542005	GO_CALCIUM_CHANNEL_COMPLEX	1.57739	0.00110011	GO_NCRNA_TRANSCRIPTION	1.40449	<1.00E-03
GO_POSITIVE_REGULATION_OF_NEURON_MIGRATION	1.61909	0.00544959	GO_PROTEIN_ACTIVATION_CASCADE	1.62723	0.00110619	GO_NUCLEAR_MEMBRANE	1.4034	<1.00E-03
GO_PROTEIN_TARGETING_TO_MEMBRANE	1.29141	0.00546448	GO_CARGO_RECEPTOR_ACTIVITY	1.52532	0.00110988	GO_RNA_POLYMERASE_COMPLEX	1.40123	<1.00E-03
GO_POSITIVE_REGULATION_OF_PROTEIN_MATURATION	1.63637	0.00549451	GO_SODIUM_ION_TRANSMEMBRANE_TRANSPORT	1.56435	0.00111235	GO_REGULATION_OF_PROTEIN_COMPLEX_DISASSEMBLY	1.40069	<1.00E-03
GO_REGULATION_OF_SYNAPTIC_PLASTICITY	1.28744	0.00552486	GO_CELL_FATE_SPECIFICATION	1.58124	0.00112486	GO_NUCLEUS_ORGANIZATION	1.3993	<1.00E-03
GO_POSITIVE_REGULATION_OF_TRANSCRIPTION_FROM_RNA_POLYMERASE_II_PROMOTER_INVOLVED_IN_CELLULAR_RESPONSE_TO_CHEMICAL_STIMULUS	1.58394	0.00558659	GO_CEREBRAL_CORTEX_CELL_MIGRATION	1.48008	0.00112486	GO_MRNA_METABOLIC_PROCESS	1.39758	<1.00E-03
GO_CHLORIDE_CHANNEL_COMPLEX	1.56807	0.0056338	GO_NEUROPEPTIDE_SIGNALING_PATHWAY	1.61019	0.0011325	GO_METANEPHROS_DEVELOPMENT	1.39408	<1.00E-03
GO_HEPARAN_SULFATE_PROTEOGLYCAN_METABOLIC_PROCESS	1.57744	0.00573066	GO_PHOTORECEPTOR_CELL_DIFFERENTIATION	1.71632	0.00113507	GO_MIDBODY	1.39124	<1.00E-03
GO_ACTIN_BASED_CELL_PROJECTION	1.27049	0.00574713	GO_EXTRACELLULAR_LIGAND_GATED_ION_CHANNEL_ACTIVITY	1.63638	0.00114025	GO_REGULATION_OF_MEMBRANE_PERMEABILITY	1.38845	<1.00E-03
GO_ARACHIDONIC_ACID_METABOLIC_PROCESS	1.44182	0.0057971	GO_MONOCARBOXYLIC_ACID_BINDING	1.56924	0.00114548	GO_REGULATION_OF_TYPE_I_INTERFERON_PRODUCTION	1.38791	<1.00E-03
GO_NEGATIVE_REGULATION_OF_NEURON_DEATH	1.23401	0.00584795	GO_POSITIVE_REGULATION_OF_CYTOKINE_BIOSYNTHETIC_PROCESS	1.59634	0.00116144	GO_POSITIVE_REGULATION_OF_CHROMOSOME_ORGANIZATION	1.3847	<1.00E-03
GO_STEREOCILIUM_BUNDLE	1.56302	0.00588235	GO_RESPONSE_TO_COPPER_ION	1.65445	0.00116279	GO_NEGATIVE_REGULATION_OF_ORGANELLE_ORGANIZATION	1.38325	<1.00E-03
GO_REGULATION_OF_COFACTOR_METABOLIC_PROCESS	1.48479	0.00597015	GO_REGULATION_OF_SYSTEMIC_ARTERIAL_BLOOD_PRESSURE_MEDIATED_BY_A_CHEMICAL_SIGNAL	1.61268	0.00116686	GO_MICROTUBULE_BASED_PROCESS	1.38302	<1.00E-03
GO_NEURON_RECOGNITION	1.50153	0.00598802	GO_NEGATIVE_REGULATION_OF_COAGULATION	1.65997	0.00118483	GO_CHAPERONE_BINDING	1.37137	<1.00E-03
GO_DENDRITIC_SHAFT	1.47755	0.00619195	GO_ACUTE_PHASE_RESPONSE	1.63728	0.00118765	GO_MULTI_ORGANISM_METABOLIC_PROCESS	1.36619	<1.00E-03
GO_ESTABLISHMENT_OF_ENDOTHELIAL_BARRIER	1.36337	0.00625	GO_GLYCEROLIPID_CATABOLIC_PROCESS	1.68142	0.00120337	GO_PROTEIN_LOCALIZATION_TO_NUCLEUS	1.35721	<1.00E-03
GO_BONE_DEVELOPMENT	1.33486	0.00625	GO_OXIDOREDUCTASE_ACTIVITY_ACTING_ON_PEROXIDE_AS_ACCEPTOR	1.65923	0.00120773	GO_ATPASE_ACTIVITY_COUPLED	1.35706	<1.00E-03
GO_EPITHELIAL_CELL_DEVELOPMENT	1.29719	0.00628931	GO_AXONAL_FASCICULATION	1.77872	0.00120919	GO_NUCLEAR_BODY	1.35274	<1.00E-03
GO_REGULATION_OF_NEURON_APOPTOTIC_PROCESS	1.16472	0.00641026	GO_RESPONSE_TO_PH	1.60975	0.00121212	GO_REGULATION_OF_RESPONSE_TO_DNA_DAMAGE_STIMULUS	1.34419	<1.00E-03
GO_PLASMA_MEMBRANE_ORGANIZATION	1.24673	0.00653595	GO_G_PROTEIN_COUPLED_AMINE_RECEPTOR_ACTIVITY	1.73986	0.00121951	GO_NEGATIVE_REGULATION_OF_CELL_CYCLE	1.33267	<1.00E-03
GO_ADENYLATE_CYCLASE_ACTIVATING_G_PROTEIN_COUPLED_RECEPTOR_SIGNALING_PATHWAY	1.46254	0.00657895	GO_REGULATION_OF_SENSORY_PERCEPTION_OF_PAIN	1.65845	0.00121951	GO_NUCLEASE_ACTIVITY	1.32091	<1.00E-03
GO_PRESYNAPTIC_MEMBRANE	1.48661	0.00677966	GO_CRANIAL_NERVE_MORPHOGENESIS	1.79699	0.00122249	GO_ORGANELLE_INNER_MEMBRANE	1.32018	<1.00E-03
GO_NEGATIVE_REGULATION_OF_PROTEIN_AUTOPHOSPHORYLATION	1.7777	0.00688073	GO_PHENOL_CONTAINING_COMPOUND_BIOSYNTHETIC_PROCESS	1.70128	0.00122549	GO_NUCLEOSIDE_TRIPHOSPHATE_METABOLIC_PROCESS	1.30917	<1.00E-03
GO_ENDOTHELIAL_CELL_DEVELOPMENT	1.51908	0.00692042	GO_BRANCHING_INVOLVED_IN_SALIVARY_GLAND_MORPHOGENESIS	1.78443	0.00123762	GO_REGULATION_OF_LIGASE_ACTIVITY	1.30847	<1.00E-03
GO_FRUCTOSE_METABOLIC_PROCESS	1.64116	0.00696056	GO_ACYLGLYCEROL_CATABOLIC_PROCESS	1.71562	0.00124224	GO_ANATOMICAL_STRUCTURE_HOMEOSTASIS	1.30835	<1.00E-03
GO_NEGATIVE_REGULATION_OF_NITRIC_OXIDE_BIOSYNTHETIC_PROCESS	1.7161	0.00699301	GO_ACETYLCHOLINE_RECEPTOR_ACTIVITY	1.65821	0.00124224	GO_NUCLEAR_SPECK	1.28974	<1.00E-03
GO_AMINOGLYCAN_CATABOLIC_PROCESS	1.41529	0.00711744	GO_NEUROMUSCULAR_SYNAPTIC_TRANSMISSION	1.79043	0.00124533	GO_CELLULAR_COMPONENT_DISASSEMBLY	1.25314	<1.00E-03
GO_MICROGLIAL_CELL_ACTIVATION	1.68084	0.0071599	GO_CALCIUM_DEPENDENT_CELL_CELL_ADHESION_VIA_PLASMA_MEMBRANE_CELL_ADHESION_MOLECULES	1.67224	0.00124688	GO_TRNA_METABOLIC_PROCESS	1.24823	<1.00E-03
GO_EXCITATORY_SYNAPSE	1.26337	0.00719425	GO_POSITIVE_REGULATION_OF_NEUROBLAST_PROLIFERATION	1.75399	0.00125313	GO_RESPONSE_TO_RADIATION	1.24203	<1.00E-03
GO_CALCIUM_INDEPENDENT_CELL_CELL_ADHESION_VIA_PLASMA_MEMBRANE_CELL_ADHESION_MOLECULES	1.71283	0.00721154	GO_POSITIVE_REGULATION_OF_AMINE_TRANSPORT	1.68194	0.00126103	GO_POSITIVE_REGULATION_OF_CELL_CYCLE	1.22685	<1.00E-03
GO_MYOSIN_V_BINDING	1.6208	0.00729927	GO_OXIDOREDUCTASE_ACTIVITY_ACTING_ON_THE_CH_NH2_GROUP_OF_DONORS_OXYGEN_AS_ACCEPTOR	1.75091	0.00126263	GO_MITOCHONDRIAL_ENVELOPE	1.22027	<1.00E-03
GO_LYSOPHOSPHOLIPASE_ACTIVITY	1.65568	0.00731707	GO_INTERSTITIAL_MATRIX	1.84914	0.00126904	GO_NEGATIVE_REGULATION_OF_CELLULAR_COMPONENT_ORGANIZATION	1.17937	<1.00E-03
GO_GABA_RECEPTOR_ACTIVITY	1.63132	0.00742574	GO_NEGATIVE_REGULATION_OF_PROTEIN_ACTIVATION_CASCADE	1.71588	0.00129199	GO_TRANSFERASE_COMPLEX_TRANSFERRING_PHOSPHORUS_CONTAINING_GROUPS	1.1754	<1.00E-03
GO_MYELIN_ASSEMBLY	1.6602	0.00759494	GO_AXON_EXTENSION_INVOLVED_IN_AXON_GUIDANCE	1.74854	0.00130208	GO_REGULATION_OF_CELLULAR_PROTEIN_CATABOLIC_PROCESS	1.14389	<1.00E-03
GO_VENOUS_BLOOD_VESSEL_DEVELOPMENT	1.66887	0.00763359	GO_CELLULAR_RESPONSE_TO_THYROID_HORMONE_STIMULUS	1.91948	0.00130548	GO_MITOCHONDRIAL_MATRIX	1.14231	<1.00E-03
GO_REGULATION_OF_ACTIVIN_RECEPTOR_SIGNALING_PATHWAY	1.68163	0.00789474	GO_REGULATION_OF_MONOCYTE_CHEMOTAXIS	1.75148	0.00131406	GO_MITOCHONDRIAL_PART	1.09909	<1.00E-03
GO_MULTICELLULAR_ORGANISM_METABOLIC_PROCESS	1.44639	0.008	GO_TROPOMYOSIN_BINDING	1.73655	0.00133156	GO_PURINE_CONTAINING_COMPOUND_METABOLIC_PROCESS	1.0955	<1.00E-03
GO_REGULATION_OF_MONOCYTE_DIFFERENTIATION	1.49966	0.00808625	GO_G_PROTEIN_COUPLED_NEUROTRANSMITTER_RECEPTOR_ACTIVITY	1.81423	0.00134228	GO_NUCLEOBASE_CONTAINING_SMALL_MOLECULE_METABOLIC_PROCESS	1.09331	<1.00E-03
GO_BONE_MORPHOGENESIS	1.41232	0.00809717	GO_THALAMUS_DEVELOPMENT	1.76827	0.00136986	GO_TRANSFERASE_COMPLEX	1.08366	<1.00E-03
GO_POSITIVE_REGULATION_OF_DNA_RECOMBINATION	1.62842	0.00815217	GO_REGULATION_OF_CHEMOKINE_SECRETION	1.6509	0.00139276	GO_MITOCHONDRION_ORGANIZATION	1.08263	<1.00E-03
GO_GLYCEROLIPID_CATABOLIC_PROCESS	1.53876	0.00826446	GO_CELL_SUBSTRATE_JUNCTION	1.30405	0.002	GO_POSTTRANSCRIPTIONAL_REGULATION_OF_GENE_EXPRESSION	1.07418	<1.00E-03
GO_DETECTION_OF_ABIOTIC_STIMULUS	1.31814	0.00826446	GO_HEART_DEVELOPMENT	1.26848	0.002	GO_PROTEIN_MODIFICATION_BY_SMALL_PROTEIN_CONJUGATION_OR_REMOVAL	1.05265	<1.00E-03
GO_GLYCEROLIPID_METABOLIC_PROCESS	1.19915	0.00826446	GO_PLASMA_MEMBRANE_PROTEIN_COMPLEX	1.2264	0.002	GO_ETHER_METABOLIC_PROCESS	2.02221	0.00280899
GO_CARDIAC_ATRIUM_DEVELOPMENT	1.51742	0.00833333	GO_RECEPTOR_BINDING	1.15101	0.002	GO_LATERAL_ELEMENT	1.86006	0.00286533
GO_PH_REDUCTION	1.50636	0.00837989	GO_REPRODUCTIVE_SYSTEM_DEVELOPMENT	1.28491	0.002002	GO_TELOMERASE_HOLOENZYME_COMPLEX	1.86972	0.00291545
GO_CARDIAC_SEPTUM_DEVELOPMENT	1.34536	0.00851064	GO_MONOVALENT_INORGANIC_CATION_TRANSPORT	1.26963	0.002002	GO_PYRIMIDINE_NUCLEOSIDE_MONOPHOSPHATE_METABOLIC_PROCESS	1.80935	0.00299401
GO_AMINOGLYCAN_BIOSYNTHETIC_PROCESS	1.312	0.00851064	GO_TRANSCRIPTIONAL_ACTIVATOR_ACTIVITY_RNA_POLYMERASE_II_TRANSCRIPTION_REGULATORY_REGION_SEQUENCE_SPECIFIC_BINDING	1.3033	0.00200401	GO_NEGATIVE_REGULATION_OF_CELLULAR_SENESCENCE	1.84904	0.0030303
GO_POTASSIUM_ION_TRANSMEMBRANE_TRANSPORTER_ACTIVITY	1.36405	0.00858369	GO_MUSCLE_STRUCTURE_DEVELOPMENT	1.27059	0.00200401	GO_MITOTIC_SISTER_CHROMATID_COHESION	2.00186	0.003125
GO_PROTEIN_LIPID_COMPLEX_SUBUNIT_ORGANIZATION	1.51401	0.00862069	GO_REGULATION_OF_CELL_MORPHOGENESIS_INVOLVED_IN_DIFFERENTIATION	1.24401	0.00200401	GO_DNA_DOUBLE_STRAND_BREAK_PROCESSING	1.6468	0.00325733
GO_INTEGRIN_BINDING	1.32846	0.00862069	GO_BASOLATERAL_PLASMA_MEMBRANE	1.35573	0.0020284	GO_CYTOPLASMIC_TRANSLATIONAL_INITIATION	1.93487	0.00332226
GO_CARTILAGE_DEVELOPMENT_INVOLVED_IN_ENDOCHONDRAL_BONE_MORPHOGENESIS	1.56264	0.00864553	GO_SENSORY_ORGAN_MORPHOGENESIS	1.37114	0.00203252	GO_NEGATIVE_REGULATION_OF_HEMATOPOIETIC_PROGENITOR_CELL_DIFFERENTIATION	1.86736	0.00333333
GO_NEGATIVE_REGULATION_OF_CELLULAR_PROTEIN_LOCALIZATION	1.23111	0.00865801	GO_KIDNEY_EPITHELIUM_DEVELOPMENT	1.45119	0.00204918	GO_INO80_TYPE_COMPLEX	1.74472	0.00334448
GO_EXCRETION	1.54289	0.00867052	GO_EYE_MORPHOGENESIS	1.44245	0.00206825	GO_REGULATION_OF_PROTEIN_LOCALIZATION_TO_CHROMOSOME_TELOMERIC_REGION	1.70543	0.00342466
GO_GALACTOSYLTRANSFERASE_ACTIVITY	1.57837	0.00882353	GO_NEGATIVE_REGULATION_OF_CELL_PROJECTION_ORGANIZATION	1.39477	0.00207039	GO_DICARBOXYLIC_ACID_BIOSYNTHETIC_PROCESS	1.63647	0.00344828
GO_LAMELLIPODIUM_ORGANIZATION	1.49298	0.00887574	GO_NEPHRON_DEVELOPMENT	1.42889	0.00208117	GO_PROTEASOME_ACCESSORY_COMPLEX	1.63896	0.00347222
GO_POSITIVE_REGULATION_OF_IMMUNOGLOBULIN_PRODUCTION	1.48103	0.00887574	GO_HUMORAL_IMMUNE_RESPONSE	1.45097	0.00208551	GO_NUCLEOTIDE_EXCISION_REPAIR_PREINCISION_COMPLEX_STABILIZATION	1.76867	0.0034965
GO_PENTOSE_PHOSPHATE_SHUNT	1.72131	0.00943396	GO_MUSCLE_CELL_DEVELOPMENT	1.46745	0.00208986	GO_TELOMERE_CAPPING	1.7159	0.00352113
GO_NEGATIVE_REGULATION_OF_PROTEIN_SERINE_THREONINE_KINASE_ACTIVITY	1.34903	0.00952381	GO_ENDOCRINE_SYSTEM_DEVELOPMENT	1.38873	0.00209644	GO_NUCLEOSIDE_SALVAGE	1.60568	0.00355872
GO_ENDOTHELIAL_TUBE_MORPHOGENESIS	1.6968	0.00968523	GO_REGULATION_OF_CAMP_METABOLIC_PROCESS	1.44776	0.00211193	GO_HISTONE_KINASE_ACTIVITY	1.67355	0.00357143
GO_HETEROPHILIC_CELL_CELL_ADHESION_VIA_PLASMA_MEMBRANE_CELL_ADHESION_MOLECULES	1.48202	0.00974026	GO_TRANSMEMBRANE_RECEPTOR_PROTEIN_KINASE_ACTIVITY	1.42015	0.00211193	GO_REPLISOME	1.95885	0.00361011
GO_GLYCOLIPID_BIOSYNTHETIC_PROCESS	1.4241	0.00980392	GO_REGULATION_OF_STEM_CELL_PROLIFERATION	1.45546	0.0021254	GO_NEGATIVE_REGULATION_OF_LIPID_CATABOLIC_PROCESS	1.53352	0.00367647
GO_G_PROTEIN_COUPLED_RECEPTOR_SIGNALING_PATHWAY_COUPLED_TO_CYCLIC_NUCLEOTIDE_SECOND_MESSENGER	1.2787	0.00980392	GO_MOLTING_CYCLE	1.49361	0.00214823	GO_REGULATION_OF_TRANSCRIPTION_FROM_RNA_POLYMERASE_I_PROMOTER	1.67751	0.00369004
GO_MEMBRANE_DEPOLARIZATION_DURING_CARDIAC_MUSCLE_CELL_ACTION_POTENTIAL	1.6452	0.00987654	GO_VIRUS_RECEPTOR_ACTIVITY	1.50769	0.00215285	GO_POSITIVE_REGULATION_BY_HOST_OF_VIRAL_TRANSCRIPTION	1.66237	0.0037037
GO_REGULATION_OF_NOREPINEPHRINE_SECRETION	1.68269	0.00992556	GO_NEGATIVE_REGULATION_OF_DEVELOPMENTAL_GROWTH	1.43854	0.00215285	GO_ESC_E_Z_COMPLEX	1.82638	0.00373134
GO_ACYLGLYCEROL_CATABOLIC_PROCESS	1.55042	0.00995025	GO_ARTERY_DEVELOPMENT	1.47473	0.00215517	GO_REGULATION_OF_CELLULAR_SENESCENCE	1.63262	0.00381679
GO_ORGANELLE_TRANSPORT_ALONG_MICROTUBULE	1.31656	0.01	GO_FOREBRAIN_CELL_MIGRATION	1.55265	0.00218103	GO_REGULATION_OF_CENTROSOME_DUPLICATION	1.76693	0.00389105
GO_CYTOKINE_PRODUCTION_INVOLVED_IN_IMMUNE_RESPONSE	1.58477	0.0100251	GO_SEGMENTATION	1.47696	0.00218341	GO_NUCLEOTIDE_EXCISION_REPAIR_PREINCISION_COMPLEX_ASSEMBLY	1.73656	0.00393701
GO_POTASSIUM_TRANSPORTING_ATPASE_ACTIVITY	1.53912	0.0100503	GO_OVULATION_CYCLE_PROCESS	1.56348	0.00219058	GO_SNRNA_PROCESSING	1.61296	0.00403226
GO_SYNAPTIC_TRANSMISSION_DOPAMINERGIC	1.6038	0.010101	GO_PEPTIDE_RECEPTOR_ACTIVITY	1.50478	0.00219298	GO_PROTEIN_LOCALIZATION_TO_CYTOSKELETON	1.59274	0.00408163
GO_REGULATION_OF_SULFUR_METABOLIC_PROCESS	1.53262	0.010101	GO_ACID_SECRETION	1.49695	0.00220507	GO_SECRETORY_GRANULE_ORGANIZATION	1.41798	0.00408163
GO_CIRCULATORY_SYSTEM_PROCESS	1.33053	0.010101	GO_SMOOTH_MUSCLE_CONTRACTION	1.58533	0.00221239	GO_NEGATIVE_REGULATION_OF_ANDROGEN_RECEPTOR_SIGNALING_PATHWAY	1.66964	0.00409836
GO_GLYCOPROTEIN_METABOLIC_PROCESS	1.22174	0.010101	GO_MUSCLE_ORGAN_MORPHOGENESIS	1.55135	0.00223714	GO_CELL_PROLIFERATION_IN_FOREBRAIN	1.4742	0.00416667
GO_COFACTOR_TRANSPORTER_ACTIVITY	1.55106	0.0101266	GO_CELLULAR_RESPONSE_TO_FATTY_ACID	1.49037	0.00223964	GO_CENTROSOME_DUPLICATION	1.55284	0.00420168
GO_PROTEIN_HETEROTRIMERIZATION	1.48094	0.0101266	GO_HORMONE_BINDING	1.50233	0.00225479	GO_B_CELL_ACTIVATION_INVOLVED_IN_IMMUNE_RESPONSE	1.54019	0.00425532
GO_TRANSLATION_REGULATOR_ACTIVITY_NUCLEIC_ACID_BINDING	1.65348	0.0104167	GO_POSITIVE_REGULATION_OF_REPRODUCTIVE_PROCESS	1.57432	0.00227531	GO_CENTRIOLAR_SATELLITE	1.60236	0.0042735
GO_POSITIVE_REGULATION_OF_TRANSCRIPTION_FROM_RNA_POLYMERASE_II_PROMOTER_IN_RESPONSE_TO_STRESS	1.64216	0.0106383	GO_SPROUTING_ANGIOGENESIS	1.50749	0.00229095	GO_EXORIBONUCLEASE_ACTIVITY	1.61919	0.00434783
GO_VASCULAR_ENDOTHELIAL_GROWTH_FACTOR_SIGNALING_PATHWAY	1.54901	0.0106667	GO_DETECTION_OF_LIGHT_STIMULUS	1.69766	0.00231481	GO_RECIPROCAL_MEIOTIC_RECOMBINATION	1.56868	0.00442478
GO_VESICLE_COAT	1.43952	0.0107914	GO_RESPONSE_TO_AXON_INJURY	1.54911	0.00231481	GO_SPLICEOSOMAL_COMPLEX_ASSEMBLY	1.58979	0.0046729
GO_CATION_CATION_ANTIPORTER_ACTIVITY	1.47791	0.0108401	GO_AXON_EXTENSION	1.65547	0.00232558	GO_RIBOSOMAL_SMALL_SUBUNIT_BIOGENESIS	1.47364	0.00469484
GO_LOCOMOTORY_BEHAVIOR	1.18348	0.010989	GO_ENDODERMAL_CELL_DIFFERENTIATION	1.65121	0.00232558	GO_MEIOTIC_CHROMOSOME_SEPARATION	1.93392	0.00542005
GO_MONOCARBOXYLIC_ACID_BIOSYNTHETIC_PROCESS	1.25818	0.0110497	GO_CELLULAR_RESPONSE_TO_ESTRADIOL_STIMULUS	1.55007	0.00238379	GO_CYTOPLASMIC_EXOSOME_RNASE_COMPLEX_	1.80651	0.00630915
GO_DELAYED_RECTIFIER_POTASSIUM_CHANNEL_ACTIVITY	1.533	0.011236	GO_CATECHOL_CONTAINING_COMPOUND_METABOLIC_PROCESS	1.61334	0.00239234	GO_POSITIVE_REGULATION_OF_CELL_ADHESION_MEDIATED_BY_INTEGRIN	1.83333	0.00638978
GO_EXTRACELLULAR_FIBRIL_ORGANIZATION	1.58113	0.0112676	GO_PROSTATE_GLAND_MORPHOGENESIS	1.61495	0.00242131	GO_NEGATIVE_REGULATION_OF_JUN_KINASE_ACTIVITY	1.73049	0.00645161
GO_APOPTOTIC_CELL_CLEARANCE	1.459	0.0112676	GO_BICARBONATE_TRANSPORT	1.74123	0.00242718	GO_EXODEOXYRIBONUCLEASE_ACTIVITY	1.68373	0.00647249
GO_INORGANIC_ANION_TRANSPORT	1.31249	0.0112782	GO_CELLULAR_RESPONSE_TO_ALKALOID	1.6151	0.002442	GO_PROTEIN_LOCALIZATION_TO_MITOCHONDRION	1.32024	0.00649351
GO_PHOSPHOTRANSFERASE_ACTIVITY_NITROGENOUS_GROUP_AS_ACCEPTOR	1.72149	0.0115741	GO_FIBROBLAST_GROWTH_FACTOR_BINDING	1.61489	0.00246002	GO_NUCLEOSIDE_TRIPHOSPHATE_CATABOLIC_PROCESS	1.75437	0.00660066
GO_MITOCHONDRION_LOCALIZATION	1.52183	0.0116959	GO_BILE_ACID_METABOLIC_PROCESS	1.6924	0.00248139	GO_NIK_NF_KAPPAB_SIGNALING	1.41089	0.00675676
GO_PHOSPHATIDYLETHANOLAMINE_ACYL_CHAIN_REMODELING	1.55655	0.0117647	GO_ESTROGEN_METABOLIC_PROCESS	1.70616	0.00248447	GO_REGULATION_OF_ATTACHMENT_OF_SPINDLE_MICROTUBULES_TO_KINETOCHORE	1.61468	0.00677966
GO_ENERGY_DERIVATION_BY_OXIDATION_OF_ORGANIC_COMPOUNDS	1.22599	0.0118343	GO_NEGATIVE_REGULATION_OF_AMINE_TRANSPORT	1.657	0.00250313	GO_REGULATION_OF_CHROMATIN_SILENCING	1.67107	0.00684931
GO_AMINOACYL_TRNA_EDITING_ACTIVITY	1.78577	0.0118483	GO_SEMAPHORIN_RECEPTOR_COMPLEX	1.68761	0.00254453	GO_MYELIN_ASSEMBLY	1.65957	0.00696864
GO_MACROMITOPHAGY	1.28744	0.0119522	GO_NEURON_PROJECTION_EXTENSION_INVOLVED_IN_NEURON_PROJECTION_GUIDANCE	1.72023	0.002574	GO_U1_SNRNP	1.636	0.00696864
GO_CELL_ADHESION_MOLECULE_BINDING	1.26934	0.011976	GO_NEUTRAL_LIPID_CATABOLIC_PROCESS	1.7292	0.00258065	GO_MITOCHONDRIAL_ATP_SYNTHESIS_COUPLED_PROTON_TRANSPORT	1.67397	0.00711744
GO_GLUCAN_BIOSYNTHETIC_PROCESS	1.63679	0.0120192	GO_EPHRIN_RECEPTOR_ACTIVITY	1.63874	0.00258065	GO_REGULATION_OF_INTERFERON_ALPHA_PRODUCTION	1.68486	0.00722022
GO_ESTABLISHMENT_OF_PROTEIN_LOCALIZATION_TO_ENDOPLASMIC_RETICULUM	1.30027	0.0123457	GO_INTERMEDIATE_FILAMENT_ORGANIZATION	1.66832	0.00260417	GO_NEUTRAL_LIPID_METABOLIC_PROCESS	1.35203	0.00729927
GO_REGULATION_OF_CYTOPLASMIC_TRANSLATION	1.7135	0.0124069	GO_GABA_RECEPTOR_ACTIVITY	1.71434	0.00261438	GO_NPBAF_COMPLEX	1.57127	0.00738007
GO_PEPTIDASE_INHIBITOR_ACTIVITY	1.29582	0.0124481	GO_POSITIVE_REGULATION_OF_INTERLEUKIN_2_BIOSYNTHETIC_PROCESS	1.82798	0.00262123	GO_STEROID_CATABOLIC_PROCESS	1.60954	0.00746269
GO_INSULIN_LIKE_GROWTH_FACTOR_RECEPTOR_SIGNALING_PATHWAY	1.60085	0.0125313	GO_VASODILATION	1.66189	0.00262123	GO_V_D_J_RECOMBINATION	1.57639	0.00763359
GO_AMIDE_BIOSYNTHETIC_PROCESS	1.12631	0.0126582	GO_DETECTION_OF_MECHANICAL_STIMULUS_INVOLVED_IN_SENSORY_PERCEPTION_OF_SOUND	1.69816	0.00263505	GO_POSITIVE_REGULATION_OF_TELOMERASE_ACTIVITY	1.51279	0.00787402
GO_MONOVALENT_INORGANIC_CATION_HOMEOSTASIS	1.30448	0.012766	GO_POSITIVE_REGULATION_OF_INSULIN_RECEPTOR_SIGNALING_PATHWAY	1.84175	0.00265604	GO_POSITIVE_REGULATION_OF_CHROMOSOME_SEGREGATION	1.61718	0.008
GO_BASAL_LAMINA	1.53413	0.0129534	GO_BEHAVIORAL_RESPONSE_TO_COCAINE	1.75154	0.00265604	GO_SNRNA_BINDING	1.53857	0.00806452
GO_GTPASE_ACTIVITY	1.22274	0.0130719	GO_L_AMINO_ACID_IMPORT	1.71835	0.00265604	GO_RIBONUCLEASE_ACTIVITY	1.37116	0.00806452
GO_FATTY_ACID_BIOSYNTHETIC_PROCESS	1.35193	0.0131004	GO_POSITIVE_REGULATION_OF_RENAL_SODIUM_EXCRETION	1.82395	0.00268817	GO_POLY_A_BINDING	1.71066	0.00813008
GO_ADENYLATE_CYCLASE_MODULATING_G_PROTEIN_COUPLED_RECEPTOR_SIGNALING_PATHWAY	1.27431	0.0132159	GO_VENOUS_BLOOD_VESSEL_DEVELOPMENT	1.68572	0.00269906	GO_CELLULAR_METABOLIC_COMPOUND_SALVAGE	1.59374	0.00813008
GO_M_BAND	1.49459	0.0133333	GO_SIGNALING_PATTERN_RECOGNITION_RECEPTOR_ACTIVITY	1.71481	0.00272109	GO_REGULATION_OF_TRANSCRIPTION_ELONGATION_FROM_RNA_POLYMERASE_II_PROMOTER	1.4702	0.00826446
GO_MACROAUTOPHAGY	1.22594	0.0133333	GO_POSITIVE_REGULATION_OF_CATECHOLAMINE_SECRETION	1.66517	0.00278164	GO_GLUCOSE_CATABOLIC_PROCESS	1.47067	0.00829876
GO_MITOPHAGY_IN_RESPONSE_TO_MITOCHONDRIAL_DEPOLARIZATION	1.27889	0.0135747	GO_SYNAPSE_PART	1.21241	0.003	GO_PROTEIN_HETEROOLIGOMERIZATION	1.24493	0.00847458
GO_RENAL_SYSTEM_PROCESS_INVOLVED_IN_REGULATION_OF_SYSTEMIC_ARTERIAL_BLOOD_PRESSURE	1.69452	0.013587	GO_TRANSMEMBRANE_TRANSPORTER_ACTIVITY	1.18778	0.003	GO_NEGATIVE_REGULATION_OF_MEGAKARYOCYTE_DIFFERENTIATION	1.89449	0.00857143
GO_RECEPTOR_SIGNALING_PROTEIN_ACTIVITY	1.21203	0.0136986	GO_HEAD_DEVELOPMENT	1.18506	0.003	GO_5_3_EXONUCLEASE_ACTIVITY	1.94618	0.00859599
GO_GATED_CHANNEL_ACTIVITY	1.22031	0.0137931	GO_NEGATIVE_REGULATION_OF_IMMUNE_SYSTEM_PROCESS	1.28079	0.00300903	GO_HISTONE_METHYLATION	1.4802	0.00869565
GO_TRANSEPITHELIAL_TRANSPORT	1.68755	0.0138568	GO_GROWTH	1.22793	0.00300903	GO_TRANSLATIONAL_ELONGATION	1.38989	0.00877193
GO_G_PROTEIN_COUPLED_NEUROTRANSMITTER_RECEPTOR_ACTIVITY	1.62626	0.013986	GO_ANGIOGENESIS	1.29418	0.00301811	GO_ATP_DEPENDENT_MICROTUBULE_MOTOR_ACTIVITY	1.65697	0.00879765
GO_ACTIN_FILAMENT_BUNDLE	1.35692	0.013986	GO_SEX_DIFFERENTIATION	1.33721	0.00303337	GO_NADH_METABOLIC_PROCESS	1.54676	0.00888889
GO_RESPIRATORY_SYSTEM_PROCESS	1.64901	0.0140845	GO_REGULATION_OF_PROTEIN_KINASE_B_SIGNALING	1.40616	0.0031185	GO_PROTEIN_ACETYLATION	1.27942	0.00917431
GO_CERAMIDE_CATABOLIC_PROCESS	1.60926	0.0141176	GO_ACTOMYOSIN_STRUCTURE_ORGANIZATION	1.44102	0.00315789	GO_DNA_REPAIR_COMPLEX	1.47194	0.00934579
GO_POSITIVE_REGULATION_OF_IMMUNOGLOBULIN_MEDIATED_IMMUNE_RESPONSE	1.42435	0.0141243	GO_OVULATION_CYCLE	1.45906	0.0031746	GO_FATTY_ACYL_COA_METABOLIC_PROCESS	1.40881	0.00938967
GO_HYDROLASE_ACTIVITY_ACTING_ON_ETHER_BONDS	1.73092	0.0142857	GO_POSITIVE_REGULATION_OF_PROTEIN_KINASE_B_SIGNALING	1.48392	0.00322234	GO_REGULATION_OF_GLUCOSE_TRANSPORT	1.34114	0.00943396
GO_ASPARTIC_TYPE_PEPTIDASE_ACTIVITY	1.50317	0.0144231	GO_PERIKARYON	1.44681	0.00322928	GO_POSITIVE_REGULATION_OF_DNA_REPAIR	1.41218	0.00952381
GO_REGULATION_OF_NEUROTRANSMITTER_UPTAKE	1.60948	0.0144578	GO_REGULATION_OF_LIPASE_ACTIVITY	1.43306	0.00323625	GO_NEGATIVE_REGULATION_OF_DNA_REPAIR	1.63372	0.00955414
GO_CARBONATE_DEHYDRATASE_ACTIVITY	1.60287	0.0144578	GO_REACTIVE_OXYGEN_SPECIES_METABOLIC_PROCESS	1.44483	0.00327511	GO_POSITIVE_REGULATION_OF_MITOCHONDRIAL_OUTER_MEMBRANE_PERMEABILIZATION_INVOLVED_IN_APOPTOTIC_SIGNALING_PATHWAY	1.44377	0.00956938
GO_SYNAPTIC_MEMBRANE	1.17822	0.0144928	GO_COLLAGEN_BINDING	1.48312	0.00329308	GO_REGULATION_OF_CELL_ADHESION_MEDIATED_BY_INTEGRIN	1.59945	0.00961539
GO_ADULT_LOCOMOTORY_BEHAVIOR	1.3041	0.014652	GO_ENDODERM_DEVELOPMENT	1.44673	0.00332963	GO_REGULATION_OF_CELL_AGING	1.61542	0.00966184
GO_PERK_MEDIATED_UNFOLDED_PROTEIN_RESPONSE	1.60694	0.014742	GO_POSITIVE_REGULATION_OF_PHOSPHOLIPASE_ACTIVITY	1.55286	0.00333704	GO_CENTRIOLE_ASSEMBLY	1.62602	0.0100334
GO_MEMBRANE_REPOLARIZATION	1.60286	0.014742	GO_CARDIAC_CELL_DEVELOPMENT	1.53755	0.00333704	GO_NEGATIVE_REGULATION_OF_STRESS_FIBER_ASSEMBLY	1.61504	0.0100671
GO_MITOCHONDRION_DISTRIBUTION	1.66277	0.0148148	GO_REGULATION_OF_NEUROLOGICAL_SYSTEM_PROCESS	1.49049	0.00337458	GO_MALE_MEIOSIS	1.5004	0.010101
GO_REGULATION_OF_RESPIRATORY_GASEOUS_EXCHANGE_BY_NEUROLOGICAL_SYSTEM_PROCESS	1.59641	0.0149254	GO_DIGESTIVE_TRACT_MORPHOGENESIS	1.54568	0.00345224	GO_DNA_CATABOLIC_PROCESS_ENDONUCLEOLYTIC	1.65082	0.0101351
GO_LYMPHANGIOGENESIS	1.66545	0.015	GO_REGULATION_OF_CHONDROCYTE_DIFFERENTIATION	1.55541	0.0034642	GO_CHROMOSOME_ORGANIZATION_INVOLVED_IN_MEIOTIC_CELL_CYCLE	1.44067	0.0102041
GO_ALPHA_ACTININ_BINDING	1.45251	0.015015	GO_CARDIAC_MUSCLE_TISSUE_MORPHOGENESIS	1.54048	0.00348028	GO_NUCLEAR_TRANSCRIBED_MRNA_CATABOLIC_PROCESS_DEADENYLATION_DEPENDENT_DECAY	1.44609	0.0104712
GO_PALATE_DEVELOPMENT	1.32254	0.0150376	GO_POSITIVE_REGULATION_OF_SMOOTH_MUSCLE_CONTRACTION	1.56489	0.00351288	GO_ASPARTATE_FAMILY_AMINO_ACID_BIOSYNTHETIC_PROCESS	1.61852	0.0105263
GO_ACTIN_FILAMENT_BINDING	1.2323	0.0152284	GO_CHEMOKINE_RECEPTOR_BINDING	1.65536	0.003517	GO_FEMALE_MEIOTIC_DIVISION	1.49049	0.010989
GO_MORPHOGENESIS_OF_AN_ENDOTHELIUM	1.58885	0.015625	GO_LONG_CHAIN_FATTY_ACID_TRANSPORT	1.61775	0.00356718	GO_POSITIVE_REGULATION_OF_CANONICAL_WNT_SIGNALING_PATHWAY	1.30105	0.010989
GO_NEGATIVE_REGULATION_OF_INTRACELLULAR_TRANSPORT	1.24854	0.015625	GO_BRUSH_BORDER_MEMBRANE	1.55541	0.00356718	GO_VESICLE_MEDIATED_TRANSPORT_BETWEEN_ENDOSOMAL_COMPARTMENTS	1.57991	0.0110294
GO_ROUGH_ENDOPLASMIC_RETICULUM_MEMBRANE	1.56471	0.0156658	GO_OXIDOREDUCTASE_ACTIVITY_ACTING_ON_PAIRED_DONORS_WITH_INCORPORATION_OR_REDUCTION_OF_MOLECULAR_OXYGEN_REDUCED_FLAVIN_OR_FLAVOPROTEIN_AS_ONE_DONOR_AND_INCORPORATION_OF_ONE_ATOM_OF_OXYGEN	1.56032	0.00363196	GO_OXIDOREDUCTASE_ACTIVITY_ACTING_ON_THE_ALDEHYDE_OR_OXO_GROUP_OF_DONORS_NAD_OR_NADP_AS_ACCEPTOR	1.44795	0.011194
GO_RIBOSOMAL_LARGE_SUBUNIT_ASSEMBLY	1.59033	0.015748	GO_ISOPRENOID_BINDING	1.58587	0.00364964	GO_PROTEIN_LOCALIZATION_TO_CHROMATIN	1.57445	0.0112782
GO_REGULATION_OF_LONG_TERM_SYNAPTIC_POTENTIATION	1.55289	0.0158311	GO_EYE_PHOTORECEPTOR_CELL_DEVELOPMENT	1.74238	0.00365408	GO_INNATE_IMMUNE_RESPONSE_IN_MUCOSA	1.61863	0.0113314
GO_HISTONE_DEACETYLASE_ACTIVITY_H3_K14_SPECIFIC_	1.61506	0.0159574	GO_REGULATION_OF_PROTEIN_ACTIVATION_CASCADE	1.69349	0.00365408	GO_POSITIVE_REGULATION_OF_VIRAL_PROCESS	1.3638	0.0114943
GO_REGULATION_OF_CATION_CHANNEL_ACTIVITY	1.25417	0.016	GO_REGULATION_OF_PLATELET_ACTIVATION	1.63604	0.00367647	GO_REGULATION_OF_TRANSCRIPTION_INITIATION_FROM_RNA_POLYMERASE_II_PROMOTER	1.5112	0.011583
GO_BLOOD_COAGULATION_FIBRIN_CLOT_FORMATION	1.49903	0.0162602	GO_OXIDOREDUCTASE_ACTIVITY_ACTING_ON_THE_CH_NH2_GROUP_OF_DONORS	1.65616	0.0036855	GO_T_CELL_MIGRATION	1.74727	0.0119403
GO_BANDED_COLLAGEN_FIBRIL	1.54931	0.0164319	GO_VASCULAR_SMOOTH_MUSCLE_CONTRACTION	1.6752	0.00377834	GO_DEOXYRIBOSE_PHOSPHATE_CATABOLIC_PROCESS	1.58868	0.0123457
GO_POSITIVE_REGULATION_OF_TRANSMEMBRANE_RECEPTOR_PROTEIN_SERINE_THREONINE_KINASE_SIGNALING_PATHWAY	1.30404	0.0166667	GO_RIBOSOMAL_LARGE_SUBUNIT_ASSEMBLY	1.63644	0.00382653	GO_REGULATION_OF_PROTEIN_POLYUBIQUITINATION	1.6028	0.0124224
GO_AXONAL_FASCICULATION	1.52095	0.0169014	GO_VOCALIZATION_BEHAVIOR	1.6842	0.00384123	GO_REGULATION_OF_VIRAL_TRANSCRIPTION	1.36666	0.0124224
GO_CELL_BODY	1.12633	0.0169492	GO_NEGATIVE_REGULATION_OF_LEUKOCYTE_CHEMOTAXIS	1.67218	0.00388098	GO_PRECATALYTIC_SPLICEOSOME	1.67489	0.0126183
GO_MICROVILLUS_ORGANIZATION	1.55926	0.0170455	GO_REGULATION_OF_FEVER_GENERATION	1.67541	0.00392157	GO_POSITIVE_REGULATION_OF_TRANSCRIPTION_FROM_RNA_POLYMERASE_I_PROMOTER	1.59774	0.012987
GO_LAMELLIPODIUM_ASSEMBLY	1.46666	0.0170455	GO_BILE_ACID_BIOSYNTHETIC_PROCESS	1.63708	0.004	GO_NEGATIVE_REGULATION_OF_DENDRITIC_SPINE_DEVELOPMENT	1.67799	0.0132013
GO_REGULATION_OF_GLOMERULAR_FILTRATION	1.70003	0.0173267	GO_SINGLE_ORGANISM_CELL_ADHESION	1.23561	0.004	GO_FOLIC_ACID_CONTAINING_COMPOUND_METABOLIC_PROCESS	1.52017	0.0132743
GO_NEGATIVE_REGULATION_OF_NITRIC_OXIDE_METABOLIC_PROCESS	1.6683	0.0173267	GO_NEGATIVE_REGULATION_OF_DEVELOPMENTAL_PROCESS	1.19639	0.004	GO_OXIDOREDUCTASE_ACTIVITY_ACTING_ON_PEROXIDE_AS_ACCEPTOR	1.60152	0.0133929
GO_LYMPH_VESSEL_MORPHOGENESIS	1.61441	0.0174564	GO_RESPONSE_TO_ORGANIC_CYCLIC_COMPOUND	1.17293	0.004	GO_REGULATION_OF_PROTEIN_INSERTION_INTO_MITOCHONDRIAL_MEMBRANE_INVOLVED_IN_APOPTOTIC_SIGNALING_PATHWAY	1.42352	0.0133929
GO_TRANSFORMING_GROWTH_FACTOR_BETA_RECEPTOR_SIGNALING_PATHWAY	1.2777	0.0175439	GO_RESPONSE_TO_ENDOGENOUS_STIMULUS	1.11854	0.004	GO_NEGATIVE_REGULATION_OF_DEPHOSPHORYLATION	1.25832	0.0135135
GO_STRIATED_MUSCLE_CELL_DIFFERENTIATION	1.20941	0.0176471	GO_PATTERN_SPECIFICATION_PROCESS	1.26687	0.00400802	GO_REGULATION_OF_RETINOIC_ACID_RECEPTOR_SIGNALING_PATHWAY	1.57181	0.0139373
GO_CYTOSOLIC_RIBOSOME	1.2831	0.0177778	GO_ORGANIC_CYCLIC_COMPOUND_CATABOLIC_PROCESS	1.25645	0.00400802	GO_POSITIVE_REGULATION_OF_TELOMERE_CAPPING	1.67099	0.0141343
GO_INORGANIC_ANION_TRANSMEMBRANE_TRANSPORTER_ACTIVITY	1.29968	0.0178571	GO_OXYGEN_TRANSPORT	1.77851	0.00401606	GO_CYTOPLASMIC_MRNA_PROCESSING_BODY	1.34164	0.0141844
GO_SINGLE_ORGANISM_MEMBRANE_BUDDING	1.372	0.0179856	GO_REGULATION_OF_CELL_FATE_SPECIFICATION	1.66836	0.00402685	GO_NEGATIVE_REGULATION_OF_ACTIN_FILAMENT_BUNDLE_ASSEMBLY	1.46976	0.0144928
GO_NEGATIVE_REGULATION_OF_POTASSIUM_ION_TRANSPORT	1.48567	0.0180723	GO_PROGESTERONE_METABOLIC_PROCESS	1.78612	0.00405405	GO_PURINE_NUCLEOSIDE_BIOSYNTHETIC_PROCESS	1.25421	0.0145985
GO_POSITIVE_REGULATION_OF_AMINE_TRANSPORT	1.51073	0.0180879	GO_REGULATION_OF_HEART_CONTRACTION	1.32679	0.00406091	GO_LAMIN_BINDING	1.65417	0.0147059
GO_REGULATION_OF_SYNAPSE_ASSEMBLY	1.37033	0.0181818	GO_DEVELOPMENT_OF_PRIMARY_SEXUAL_CHARACTERISTICS	1.34102	0.00406504	GO_SNORNA_BINDING	1.59354	0.0151976
GO_RECEPTOR_SIGNALING_PROTEIN_SERINE_THREONINE_KINASE_ACTIVITY	1.26577	0.0185185	GO_EPITHELIAL_CELL_DEVELOPMENT	1.33003	0.00406504	GO_U2_SNRNP	1.50744	0.0152672
GO_LATERAL_PLASMA_MEMBRANE	1.3608	0.0185759	GO_SERINE_HYDROLASE_ACTIVITY	1.35347	0.00407332	GO_PROTEIN_IMPORT_INTO_MITOCHONDRIAL_MATRIX	1.61749	0.015674
GO_NUCLEOTIDE_EXCISION_REPAIR_DNA_DUPLEX_UNWINDING	1.51689	0.018617	GO_CELL_JUNCTION_ASSEMBLY	1.41906	0.00412371	GO_LATERAL_VENTRICLE_DEVELOPMENT	1.62595	0.0159744
GO_CELLULAR_KETONE_METABOLIC_PROCESS	1.3759	0.01875	GO_LIGAND_GATED_CHANNEL_ACTIVITY	1.41192	0.00412371	GO_VENTRICULAR_SYSTEM_DEVELOPMENT	1.43538	0.0162602
GO_POSITIVE_REGULATION_OF_ION_TRANSPORT	1.20362	0.01875	GO_SYNAPTONEMAL_COMPLEX_ORGANIZATION	1.71004	0.00413793	GO_MICROTUBULE_POLYMERIZATION_OR_DEPOLYMERIZATION	1.36801	0.0168539
GO_ACTIN_FILAMENT_BUNDLE_ORGANIZATION	1.31924	0.018797	GO_RETINOIC_ACID_METABOLIC_PROCESS	1.70369	0.00416089	GO_RESPONSE_TO_ISCHEMIA	1.53287	0.0171674
GO_PLATELET_DERIVED_GROWTH_FACTOR_BINDING	1.46969	0.0190217	GO_INTERMEDIATE_FILAMENT_BINDING	1.70506	0.0041958	GO_MRNA_3_UTR_BINDING	1.41275	0.0172414
GO_SULFUR_COMPOUND_CATABOLIC_PROCESS	1.38653	0.0191693	GO_OXYGEN_TRANSPORTER_ACTIVITY	1.7674	0.00426136	GO_CELLULAR_RESPONSE_TO_IONIZING_RADIATION	1.39882	0.0172414
GO_ENDOPLASMIC_RETICULUM_LUMEN	1.19775	0.0192308	GO_NEGATIVE_REGULATION_OF_STEROL_TRANSPORT	1.77303	0.00429185	GO_DNA_POLYMERASE_COMPLEX	1.71116	0.0177515
GO_TRANSPORT_VESICLE	1.16915	0.0192308	GO_NEURAL_CREST_CELL_DIFFERENTIATION	1.49802	0.0043057	GO_EUCHROMATIN	1.50194	0.0179856
GO_OXIDOREDUCTASE_ACTIVITY	1.15251	0.0192308	GO_AMINOGLYCAN_CATABOLIC_PROCESS	1.44679	0.00442478	GO_POSITIVE_REGULATION_OF_LIGASE_ACTIVITY	1.28004	0.0185185
GO_REGULATION_OF_EPITHELIAL_CELL_MIGRATION	1.21319	0.0193548	GO_ARTERY_MORPHOGENESIS	1.50369	0.00453515	GO_PROTEIN_TARGETING_TO_MITOCHONDRION	1.34058	0.0186335
GO_SOLUTE_PROTON_ANTIPORTER_ACTIVITY	1.58246	0.0194647	GO_MYOFIBRIL_ASSEMBLY	1.48599	0.00455581	GO_TRANSCRIPTION_FROM_RNA_POLYMERASE_I_PROMOTER	1.47552	0.0186567
GO_FIBROBLAST_GROWTH_FACTOR_RECEPTOR_BINDING	1.44094	0.0194986	GO_SEMAPHORIN_PLEXIN_SIGNALING_PATHWAY	1.55981	0.0045977	GO_CELL_CYCLE_DNA_REPLICATION	1.73639	0.0186667
GO_INTRINSIC_COMPONENT_OF_THE_CYTOPLASMIC_SIDE_OF_THE_PLASMA_MEMBRANE	1.52037	0.019656	GO_PLATELET_ALPHA_GRANULE_LUMEN	1.59167	0.0046083	GO_KIDNEY_MESENCHYME_DEVELOPMENT	1.5524	0.0189274
GO_NEGATIVE_REGULATION_OF_DIGESTIVE_SYSTEM_PROCESS	1.58085	0.0200501	GO_GLIAL_CELL_MIGRATION	1.53863	0.00462963	GO_RNA_POLYADENYLATION	1.45891	0.0189573
GO_POTASSIUM_ION_TRANSPORT	1.24398	0.0201005	GO_RESPONSE_TO_PROSTAGLANDIN	1.54984	0.00468933	GO_POSITIVE_REGULATION_OF_INTERFERON_ALPHA_PRODUCTION	1.63837	0.0191571
GO_POSITIVE_REGULATION_OF_BIOMINERAL_TISSUE_DEVELOPMENT	1.40732	0.0203488	GO_SOMATIC_STEM_CELL_DIVISION	1.63226	0.00472813	GO_REGULATION_OF_MRNA_METABOLIC_PROCESS	1.24394	0.0194175
GO_QUATERNARY_AMMONIUM_GROUP_TRANSPORT	1.43083	0.0203562	GO_COMPLEMENT_ACTIVATION	1.55881	0.00473373	GO_TRANSCRIPTION_FROM_MITOCHONDRIAL_PROMOTER	1.50481	0.0194444
GO_RESPONSE_TO_METHYLMERCURY	1.56306	0.0205128	GO_VOLTAGE_GATED_CALCIUM_CHANNEL_COMPLEX	1.55793	0.00475059	GO_POLYOL_CATABOLIC_PROCESS	1.43576	0.02
GO_TRANSMEMBRANE_RECEPTOR_PROTEIN_TYROSINE_KINASE_SIGNALING_PATHWAY	1.13229	0.0208333	GO_CARDIAC_ATRIUM_DEVELOPMENT	1.56335	0.00476758	GO_RRNA_CONTAINING_RIBONUCLEOPROTEIN_COMPLEX_EXPORT_FROM_NUCLEUS	1.56751	0.0200573
GO_TRANSLATION_REGULATOR_ACTIVITY	1.39437	0.021021	GO_DETECTION_OF_VISIBLE_LIGHT	1.68212	0.00484848	GO_NEGATIVE_REGULATION_OF_NEUROLOGICAL_SYSTEM_PROCESS	1.54807	0.0201342
GO_CEREBRAL_CORTEX_NEURON_DIFFERENTIATION	1.47378	0.0210526	GO_FUCOSYLATION	1.63135	0.00490798	GO_SMALL_RIBOSOMAL_SUBUNIT	1.33762	0.0206897
GO_REGULATION_OF_HEART_RATE	1.30578	0.021097	GO_REFLEX	1.609	0.00492005	GO_POSITIVE_REGULATION_OF_WNT_SIGNALING_PATHWAY	1.20253	0.0212766
GO_NEURONAL_POSTSYNAPTIC_DENSITY	1.26618	0.0211268	GO_REGULATION_OF_HORMONE_LEVELS	1.24151	0.005	GO_MITOCHONDRIAL_MEMBRANE_PART	1.29372	0.0215054
GO_COATED_MEMBRANE	1.25364	0.0212766	GO_REGULATION_OF_NEURON_DIFFERENTIATION	1.22044	0.005	GO_TUBE_FORMATION	1.2299	0.0215054
GO_EYE_MORPHOGENESIS	1.21948	0.0215054	GO_CELLULAR_RESPONSE_TO_OXYGEN_CONTAINING_COMPOUND	1.17862	0.005	GO_POSITIVE_REGULATION_OF_CYTOSOLIC_CALCIUM_ION_CONCENTRATION_INVOLVED_IN_PHOSPHOLIPASE_C_ACTIVATING_G_PROTEIN_COUPLED_SIGNALING_PATHWAY	1.51214	0.0216049
GO_NEUROTRANSMITTER_TRANSPORTER_ACTIVITY	1.45514	0.0216802	GO_REGULATION_OF_NUCLEOTIDE_METABOLIC_PROCESS	1.30686	0.00505561	GO_POSITIVE_REGULATION_OF_DNA_METABOLIC_PROCESS	1.23031	0.0217391
GO_CELLULAR_MONOVALENT_INORGANIC_ANION_HOMEOSTASIS	1.58707	0.0217918	GO_DEVELOPMENTAL_PROGRAMMED_CELL_DEATH	1.65669	0.00506329	GO_REGULATION_OF_TELOMERE_CAPPING	1.37595	0.0220588
GO_MONOOXYGENASE_ACTIVITY	1.29178	0.021978	GO_CELL_CELL_SIGNALING_INVOLVED_IN_CARDIAC_CONDUCTION	1.64122	0.00506329	GO_PALMITOYL_COA_HYDROLASE_ACTIVITY	1.58196	0.0222841
GO_GLYCOLIPID_BINDING	1.52167	0.0220049	GO_SEMAPHORIN_RECEPTOR_ACTIVITY	1.67906	0.00508259	GO_REGULATION_OF_INTERFERON_GAMMA_SECRETION	1.57653	0.0222841
GO_NEURON_PROJECTION_EXTENSION	1.34385	0.0220126	GO_APPENDAGE_DEVELOPMENT	1.31851	0.00508647	GO_SPLICEOSOMAL_TRI_SNRNP_COMPLEX	1.46482	0.0223881
GO_VITAMIN_BINDING	1.31028	0.0221402	GO_RESPONSE_TO_CARBOHYDRATE	1.33799	0.00509684	GO_REGULATION_OF_PROTEIN_PHOSPHATASE_TYPE_2A_ACTIVITY	1.42535	0.0228137
GO_POSITIVE_REGULATION_OF_PATHWAY_RESTRICTED_SMAD_PROTEIN_PHOSPHORYLATION	1.40968	0.022293	GO_GLIAL_CELL_FATE_COMMITMENT	1.68893	0.00510204	GO_CARBON_OXYGEN_LYASE_ACTIVITY	1.31404	0.0228571
GO_REGULATION_OF_GLUCONEOGENESIS	1.39676	0.022409	GO_REGULATION_OF_INTERLEUKIN_2_BIOSYNTHETIC_PROCESS	1.68502	0.00512821	GO_ENDOSOME_LUMEN	1.38834	0.0229008
GO_REGULATION_OF_GLUCOSE_METABOLIC_PROCESS	1.24277	0.022831	GO_CORNIFIED_ENVELOPE	1.68454	0.00513479	GO_NUCLEAR_INCLUSION_BODY	1.55109	0.0229885
GO_A_BAND	1.34891	0.0228758	GO_PHAGOCYTOSIS_RECOGNITION	1.58926	0.00513479	GO_PRIMARY_AMINO_COMPOUND_METABOLIC_PROCESS	1.44766	0.0230263
GO_HMG_BOX_DOMAIN_BINDING	1.44531	0.0230769	GO_ACETYLCHOLINE_BINDING	1.70765	0.00516129	GO_MODULATION_OF_TRANSCRIPTION_IN_OTHER_ORGANISM_INVOLVED_IN_SYMBIOTIC_INTERACTION	1.3833	0.0230769
GO_REGULATION_OF_PROTEIN_POLYUBIQUITINATION	1.56605	0.0231362	GO_POSITIVE_REGULATION_OF_NEUROTRANSMITTER_TRANSPORT	1.66416	0.00519481	GO_METHYLATION_DEPENDENT_CHROMATIN_SILENCING	1.59447	0.0233918
GO_REGULATION_OF_VASODILATION	1.35457	0.0231884	GO_RESPONSE_TO_PROTOZOAN	1.63141	0.00519481	GO_POSITIVE_REGULATION_OF_TELOMERE_MAINTENANCE	1.39471	0.0233918
GO_PHOSPHOTRANSFERASE_ACTIVITY_FOR_OTHER_SUBSTITUTED_PHOSPHATE_GROUPS	1.53184	0.0234375	GO_RESPONSE_TO_TRANSITION_METAL_NANOPARTICLE	1.37829	0.00521921	GO_REGULATION_OF_INTERLEUKIN_8_SECRETION	1.50911	0.023569
GO_NEGATIVE_REGULATION_OF_POTASSIUM_ION_TRANSMEMBRANE_TRANSPORT	1.51429	0.0234375	GO_NEGATIVE_REGULATION_OF_SMOOTH_MUSCLE_CELL_MIGRATION	1.66132	0.00524934	GO_SPERMATID_NUCLEUS_DIFFERENTIATION	1.53735	0.0236487
GO_SYNTAXIN_1_BINDING	1.49773	0.0234375	GO_ALCOHOL_DEHYDROGENASE_NADP_ACTIVITY	1.69387	0.00528402	GO_RNA_DNA_HYBRID_RIBONUCLEASE_ACTIVITY	1.62627	0.0240642
GO_BRUSH_BORDER_MEMBRANE	1.32764	0.023569	GO_INWARD_RECTIFIER_POTASSIUM_CHANNEL_ACTIVITY	1.65152	0.00528402	GO_T_HELPER_1_TYPE_IMMUNE_RESPONSE	1.60031	0.0241379
GO_VESICLE_TARGETING	1.30235	0.0237154	GO_STRUCTURAL_CONSTITUENT_OF_CYTOSKELETON	1.43206	0.00531915	GO_DEOXYRIBONUCLEASE_ACTIVITY	1.2661	0.0245399
GO_FIBRIL_ORGANIZATION	1.45442	0.0237467	GO_CATECHOL_CONTAINING_COMPOUND_BIOSYNTHETIC_PROCESS	1.63918	0.00532623	GO_REGULATION_OF_RUFFLE_ASSEMBLY	1.53313	0.0248227
GO_REGULATION_OF_ISOTYPE_SWITCHING	1.3719	0.0239362	GO_ICOSANOID_TRANSPORT	1.65839	0.00533333	GO_REGULATION_OF_EXIT_FROM_MITOSIS	1.55811	0.0248447
GO_REGULATION_OF_GRANULOCYTE_DIFFERENTIATION	1.49437	0.0241287	GO_POSITIVE_REGULATION_OF_MONOCYTE_CHEMOTAXIS	1.68839	0.00536193	GO_RESPONSE_TO_INSECTICIDE	1.58681	0.0250784
GO_CARDIAC_VENTRICLE_DEVELOPMENT	1.25309	0.0241935	GO_SODIUM_CHANNEL_COMPLEX	1.66357	0.00540541	GO_NUCLEAR_EUCHROMATIN	1.50645	0.0251799
GO_CARBOHYDRATE_PHOSPHATASE_ACTIVITY	1.64905	0.0242131	GO_VENTRICULAR_SEPTUM_DEVELOPMENT	1.48205	0.00549451	GO_IMMUNOGLOBULIN_PRODUCTION_INVOLVED_IN_IMMUNOGLOBULIN_MEDIATED_IMMUNE_RESPONSE	1.45164	0.0255319
GO_1_PHOSPHATIDYLINOSITOL_BINDING	1.46947	0.0246575	GO_DORSAL_VENTRAL_PATTERN_FORMATION	1.50665	0.00555556	GO_PYRIMIDINE_DEOXYRIBONUCLEOTIDE_METABOLIC_PROCESS	1.48124	0.02589
GO_DESMOSOME	1.49876	0.0249307	GO_ROSTROCAUDAL_NEURAL_TUBE_PATTERNING	1.7746	0.0056101	GO_POSITIVE_REGULATION_OF_CYTOKINESIS	1.41319	0.0260417
GO_POSITIVE_REGULATION_OF_VASODILATION	1.41672	0.025	GO_ANTIOXIDANT_ACTIVITY	1.56472	0.00563063	GO_LIPOPOLYSACCHARIDE_BINDING	1.46268	0.0261438
GO_VOLTAGE_GATED_CHLORIDE_CHANNEL_ACTIVITY	1.59609	0.0250627	GO_CELL_CELL_ADHERENS_JUNCTION	1.49958	0.00563063	GO_PENTOSE_PHOSPHATE_SHUNT	1.55322	0.0262391
GO_NUCLEOBASE_CONTAINING_COMPOUND_KINASE_ACTIVITY	1.3892	0.0252366	GO_ENDODERM_FORMATION	1.48677	0.00565611	GO_COA_HYDROLASE_ACTIVITY	1.50467	0.0267559
GO_HIPPO_SIGNALING	1.34997	0.0252525	GO_APICAL_JUNCTION_ASSEMBLY	1.48972	0.00566893	GO_DNA_REPLICATION_CHECKPOINT	1.63986	0.027027
GO_PROTEIN_METHYLATION	1.24476	0.0253165	GO_NEGATIVE_REGULATION_OF_WOUND_HEALING	1.48414	0.00566893	GO_REGULATION_OF_TELOMERE_MAINTENANCE_VIA_TELOMERE_LENGTHENING	1.28006	0.027027
GO_MYOFIBRIL_ASSEMBLY	1.35704	0.0255474	GO_REGULATION_OF_KIDNEY_DEVELOPMENT	1.54483	0.00578035	GO_CELLULAR_RESPONSE_TO_ABIOTIC_STIMULUS	1.12728	0.027027
GO_CYCLOOXYGENASE_PATHWAY	1.52144	0.0258216	GO_NEGATIVE_REGULATION_OF_LEUKOCYTE_MEDIATED_IMMUNITY	1.47509	0.00586166	GO_90S_PRERIBOSOME	1.52442	0.0271903
GO_CELLULAR_ANION_HOMEOSTASIS	1.56468	0.026087	GO_ION_TRANSMEMBRANE_TRANSPORT	1.18094	0.006	GO_ATP_BIOSYNTHETIC_PROCESS	1.35563	0.0272374
GO_ASYMMETRIC_PROTEIN_LOCALIZATION	1.44287	0.0263852	GO_SINGLE_ORGANISM_BEHAVIOR	1.25644	0.0060241	GO_POSITIVE_REGULATION_OF_TRANSCRIPTION_ELONGATION_FROM_RNA_POLYMERASE_II_PROMOTER	1.41101	0.0273973
GO_OXIDOREDUCTASE_ACTIVITY_ACTING_ON_PEROXIDE_AS_ACCEPTOR	1.37319	0.026393	GO_PALLIUM_DEVELOPMENT	1.35335	0.00607903	GO_REGULATION_OF_TELOMERE_MAINTENANCE	1.2868	0.0273973
GO_CARBOHYDRATE_TRANSPORTER_ACTIVITY	1.39242	0.0264706	GO_FATTY_ACID_BINDING	1.58715	0.00609756	GO_AXON_INITIAL_SEGMENT	1.46715	0.0274914
GO_LIPASE_ACTIVITY	1.22378	0.0265487	GO_CARBOHYDRATE_BINDING	1.36168	0.00610376	GO_AORTA_MORPHOGENESIS	1.38004	0.0275591
GO_HEPARAN_SULFATE_PROTEOGLYCAN_BINDING	1.44359	0.0265957	GO_SECOND_MESSENGER_MEDIATED_SIGNALING	1.32635	0.00610998	GO_XENOPHAGY	1.24011	0.0275862
GO_LEUCINE_ZIPPER_DOMAIN_BINDING	1.54287	0.0266344	GO_REGULATION_OF_SENSORY_PERCEPTION	1.65372	0.00619579	GO_PTERIDINE_CONTAINING_COMPOUND_METABOLIC_PROCESS	1.31922	0.0276498
GO_NEGATIVE_REGULATION_OF_REACTIVE_OXYGEN_SPECIES_BIOSYNTHETIC_PROCESS	1.60353	0.0270936	GO_CELLULAR_RESPONSE_TO_ACID_CHEMICAL	1.3523	0.00619835	GO_BILE_ACID_BIOSYNTHETIC_PROCESS	1.4521	0.0280374
GO_LONG_CHAIN_FATTY_ACID_METABOLIC_PROCESS	1.31518	0.027451	GO_PROTEIN_TARGETING_TO_PLASMA_MEMBRANE	1.61874	0.00620347	GO_PIGMENT_METABOLIC_PROCESS	1.32538	0.0280899
GO_ELECTRON_TRANSPORT_CHAIN	1.31031	0.0275591	GO_REGULATION_OF_ANION_TRANSPORT	1.32796	0.00626305	GO_ASPARTATE_FAMILY_AMINO_ACID_METABOLIC_PROCESS	1.33183	0.0284091
GO_POTASSIUM_ION_HOMEOSTASIS	1.44554	0.0275689	GO_RESPONSE_TO_CAFFEINE	1.61723	0.00627353	GO_MISMATCH_REPAIR	1.39041	0.0284553
GO_REGULATION_OF_CARDIAC_MUSCLE_CELL_CONTRACTION	1.42564	0.0277008	GO_DETECTION_OF_MECHANICAL_STIMULUS_INVOLVED_IN_SENSORY_PERCEPTION	1.66506	0.00629723	GO_CELLULAR_MODIFIED_AMINO_ACID_BIOSYNTHETIC_PROCESS	1.26925	0.0288462
GO_REGULATION_OF_BLOOD_CIRCULATION	1.15844	0.0277778	GO_CYTOKINE_BINDING	1.37055	0.00630252	GO_POSITIVE_REGULATION_OF_PROTEIN_INSERTION_INTO_MITOCHONDRIAL_MEMBRANE_INVOLVED_IN_APOPTOTIC_SIGNALING_PATHWAY	1.41272	0.0292683
GO_GLYCOSYLATION	1.15833	0.0277778	GO_VASCULAR_ENDOTHELIAL_GROWTH_FACTOR_SIGNALING_PATHWAY	1.67179	0.00632111	GO_ASPARTATE_FAMILY_AMINO_ACID_CATABOLIC_PROCESS	1.49116	0.0295082
GO_MONOVALENT_INORGANIC_CATION_TRANSMEMBRANE_TRANSPORTER_ACTIVITY	1.13808	0.0277778	GO_POSITIVE_REGULATION_OF_T_CELL_PROLIFERATION	1.42857	0.00638298	GO_ORGAN_OR_TISSUE_SPECIFIC_IMMUNE_RESPONSE	1.4017	0.029703
GO_POSITIVE_REGULATION_OF_ERAD_PATHWAY	1.47409	0.0278481	GO_RENAL_SYSTEM_VASCULATURE_DEVELOPMENT	1.57481	0.00641026	GO_SIGNAL_TRANSDUCTION_IN_RESPONSE_TO_DNA_DAMAGE	1.21487	0.029703
GO_POSITIVE_REGULATION_OF_CARTILAGE_DEVELOPMENT	1.33787	0.0278638	GO_POSITIVE_REGULATION_OF_LIPASE_ACTIVITY	1.46966	0.00650759	GO_REGULATION_OF_EXECUTION_PHASE_OF_APOPTOSIS	1.39686	0.0297398
GO_TRIGLYCERIDE_HOMEOSTASIS	1.38943	0.028169	GO_NEGATIVE_REGULATION_OF_HUMORAL_IMMUNE_RESPONSE	1.64588	0.00651891	GO_POSITIVE_REGULATION_OF_MULTICELLULAR_ORGANISM_GROWTH	1.36774	0.0301724
GO_AXONAL_GROWTH_CONE	1.39079	0.0282486	GO_CATECHOLAMINE_BIOSYNTHETIC_PROCESS	1.64138	0.0065703	GO_S_ADENOSYLHOMOCYSTEINE_METABOLIC_PROCESS	1.59069	0.0302115
GO_HEPARAN_SULFATE_PROTEOGLYCAN_BIOSYNTHETIC_PROCESS	1.44139	0.0284974	GO_CARDIAC_SEPTUM_MORPHOGENESIS	1.53828	0.00664452	GO_REGULATION_OF_B_CELL_APOPTOTIC_PROCESS	1.4221	0.030303
GO_PROTEIN_ALKYLATION	1.24441	0.0285714	GO_MEMBRANE_DEPOLARIZATION	1.46213	0.00673401	GO_PROTEIN_DEPOLYMERIZATION	1.37913	0.030303
GO_MEMBRANE_PROTEIN_ECTODOMAIN_PROTEOLYSIS	1.40602	0.0286458	GO_CRANIAL_NERVE_DEVELOPMENT	1.57095	0.00685714	GO_REGULATION_OF_MITOCHONDRIAL_OUTER_MEMBRANE_PERMEABILIZATION_INVOLVED_IN_APOPTOTIC_SIGNALING_PATHWAY	1.29165	0.030303
GO_CHANNEL_INHIBITOR_ACTIVITY	1.36991	0.0289017	GO_CELL_DIFFERENTIATION_INVOLVED_IN_KIDNEY_DEVELOPMENT	1.50102	0.00694444	GO_PORE_COMPLEX_ASSEMBLY	1.48748	0.0308219
GO_SODIUM_POTASSIUM_EXCHANGING_ATPASE_COMPLEX	1.52006	0.0289855	GO_PHOSPHATIDYLINOSITOL_ACYL_CHAIN_REMODELING	1.6289	0.00699301	GO_CELL_AGING	1.28322	0.0308642
GO_MAIN_AXON	1.29087	0.0294118	GO_ACTIN_BINDING	1.21973	0.007	GO_REGULATION_OF_PROTEIN_UBIQUITINATION_INVOLVED_IN_UBIQUITIN_DEPENDENT_PROTEIN_CATABOLIC_PROCESS	1.22459	0.03125
GO_REGULATION_OF_IMMUNOGLOBULIN_PRODUCTION	1.3137	0.0297619	GO_RESPONSE_TO_NITROGEN_COMPOUND	1.17919	0.007	GO_FOLIC_ACID_CONTAINING_COMPOUND_BIOSYNTHETIC_PROCESS	1.47568	0.0315457
GO_OLIGOSACCHARIDE_METABOLIC_PROCESS	1.29698	0.030303	GO_RESPONSE_TO_ACID_CHEMICAL	1.2617	0.00702811	GO_NONRIBOSOMAL_PEPTIDE_BIOSYNTHETIC_PROCESS	1.5199	0.0319767
GO_GLYCEROPHOSPHOLIPID_METABOLIC_PROCESS	1.15677	0.030303	GO_REGIONALIZATION	1.2938	0.0071066	GO_REGULATION_OF_PROTEIN_EXPORT_FROM_NUCLEUS	1.33752	0.0320856
GO_NEUREXIN_FAMILY_PROTEIN_BINDING	1.44286	0.0307692	GO_CELL_DIFFERENTIATION_IN_SPINAL_CORD	1.53126	0.00711744	GO_ESTROUS_CYCLE	1.47028	0.0323741
GO_REGULATION_OF_RELEASE_OF_SEQUESTERED_CALCIUM_ION_INTO_CYTOSOL_BY_SARCOPLASMIC_RETICULUM	1.29616	0.0307692	GO_RNA_CATABOLIC_PROCESS	1.33418	0.00715015	GO_RNA_SECONDARY_STRUCTURE_UNWINDING	1.33318	0.0326087
GO_MONOSACCHARIDE_TRANSMEMBRANE_TRANSPORTER_ACTIVITY	1.4303	0.0308483	GO_RRNA_METABOLIC_PROCESS	1.32529	0.00716479	GO_ACTIVATION_OF_NF_KAPPAB_INDUCING_KINASE_ACTIVITY	1.45259	0.0327273
GO_NEGATIVE_REGULATION_OF_CATION_TRANSMEMBRANE_TRANSPORT	1.28801	0.0309278	GO_MALE_SEX_DIFFERENTIATION	1.35524	0.00718686	GO_MATURATION_OF_SSU_RRNA_FROM_TRICISTRONIC_RRNA_TRANSCRIPT_SSU_RRNA_5_8S_RRNA_LSU_RRNA_	1.44749	0.0328467
GO_VIRAL_GENOME_REPLICATION	1.39007	0.0314961	GO_REGULATION_OF_OSTEOBLAST_DIFFERENTIATION	1.34489	0.00723888	GO_7_METHYLGUANOSINE_RNA_CAPPING	1.41121	0.0328467
GO_BLOOD_COAGULATION_INTRINSIC_PATHWAY	1.52694	0.0316302	GO_CYTOSKELETAL_ADAPTOR_ACTIVITY	1.60101	0.00725514	GO_TRICARBOXYLIC_ACID_METABOLIC_PROCESS	1.3785	0.0337553
GO_INTESTINAL_EPITHELIAL_CELL_DEVELOPMENT	1.5198	0.0317073	GO_INNERVATION	1.54224	0.00744417	GO_DNA_DIRECTED_RNA_POLYMERASE_II_HOLOENZYME	1.29414	0.0340136
GO_PEPTIDYL_TYROSINE_AUTOPHOSPHORYLATION	1.36572	0.0321543	GO_ACTIVATION_OF_PHOSPHOLIPASE_C_ACTIVITY	1.58264	0.0075	GO_POSITIVE_REGULATION_OF_HISTONE_METHYLATION	1.37176	0.034188
GO_EPITHELIAL_CILIUM_MOVEMENT	1.49368	0.0325203	GO_CGMP_METABOLIC_PROCESS	1.64604	0.0075662	GO_REGULATION_OF_HEMATOPOIETIC_PROGENITOR_CELL_DIFFERENTIATION	1.36835	0.034188
GO_PROTEIN_KINASE_COMPLEX	1.23881	0.0325733	GO_RESPONSE_TO_HEAT	1.43818	0.00761697	GO_PROTEIN_KINASE_C_ACTIVATING_G_PROTEIN_COUPLED_RECEPTOR_SIGNALING_PATHWAY	1.33435	0.0344828
GO_GLUTATHIONE_PEROXIDASE_ACTIVITY	1.4474	0.0326633	GO_PLATELET_DERIVED_GROWTH_FACTOR_RECEPTOR_BINDING	1.63153	0.00765306	GO_NAD_METABOLIC_PROCESS	1.30705	0.0344828
GO_EPITHELIAL_CELL_DIFFERENTIATION	1.12777	0.0327869	GO_MONOVALENT_INORGANIC_ANION_HOMEOSTASIS	1.61842	0.00772201	GO_TRANSLATION_INITIATION_FACTOR_ACTIVITY	1.32205	0.0347826
GO_NEGATIVE_REGULATION_OF_PEPTIDYL_THREONINE_PHOSPHORYLATION	1.45929	0.0332542	GO_REGULATION_OF_T_HELPER_1_TYPE_IMMUNE_RESPONSE	1.63883	0.00773196	GO_AMP_METABOLIC_PROCESS	1.41092	0.0348101
GO_EXTRACELLULAR_MATRIX	1.11408	0.0333333	GO_PROTEIN_O_LINKED_FUCOSYLATION	1.60169	0.00776197	GO_POSITIVE_REGULATION_OF_CELL_CYCLE_ARREST	1.182	0.0350877
GO_BEHAVIOR	1.07928	0.0333333	GO_SYNAPTIC_TRANSMISSION_DOPAMINERGIC	1.66206	0.00784314	GO_AEROBIC_RESPIRATION	1.3442	0.0351759
GO_BLOOD_VESSEL_ENDOTHELIAL_CELL_MIGRATION	1.40387	0.0337079	GO_POSITIVE_REGULATION_OF_CATENIN_IMPORT_INTO_NUCLEUS	1.70472	0.00797872	GO_REGULATION_OF_NEUROLOGICAL_SYSTEM_PROCESS	1.27714	0.0352941
GO_OPTIC_NERVE_DEVELOPMENT	1.49028	0.0340314	GO_REGULATION_OF_PHOSPHOLIPID_BIOSYNTHETIC_PROCESS	1.6961	0.00798935	GO_DNA_TEMPLATED_TRANSCRIPTIONAL_PREINITIATION_COMPLEX_ASSEMBLY	1.50598	0.0353698
GO_AXON_PART	1.18987	0.0342466	GO_REGULATION_OF_MEMBRANE_POTENTIAL	1.25849	0.00803213	GO_MACROPHAGE_ACTIVATION_INVOLVED_IN_IMMUNE_RESPONSE	1.44593	0.0354839
GO_REGULATION_OF_MITOPHAGY	1.3419	0.0344828	GO_DENDRITIC_SHAFT	1.57056	0.00803674	GO_RETINOL_DEHYDROGENASE_ACTIVITY	1.491	0.0359281
GO_REGULATION_OF_PROTEIN_POLYMERIZATION	1.1766	0.0344828	GO_LEUKOCYTE_MIGRATION	1.27375	0.00805639	GO_U2_TYPE_SPLICEOSOMAL_COMPLEX	1.39293	0.0361991
GO_REGULATION_OF_ATP_METABOLIC_PROCESS	1.26938	0.0345912	GO_POSITIVE_REGULATION_OF_MACROPHAGE_ACTIVATION	1.6241	0.00809717	GO_BLASTOCYST_GROWTH	1.51132	0.0362538
GO_GLUCOSYLTRANSFERASE_ACTIVITY	1.51009	0.0347222	GO_ACETYLCHOLINE_GATED_CHANNEL_COMPLEX	1.6106	0.00809717	GO_PROTEASOME_REGULATORY_PARTICLE_BASE_SUBCOMPLEX	1.48768	0.0369318
GO_SULFUR_COMPOUND_METABOLIC_PROCESS	1.14457	0.0347826	GO_ENDOCRINE_PROCESS	1.49651	0.00813953	GO_HISTONE_H3_K4_METHYLATION	1.39687	0.037037
GO_DOPAMINE_TRANSPORT	1.5041	0.0349127	GO_CHYLOMICRON	1.64252	0.00814111	GO_LIGASE_ACTIVITY_FORMING_CARBON_NITROGEN_BONDS	1.34608	0.037234
GO_INTEGRIN_MEDIATED_SIGNALING_PATHWAY	1.19879	0.0349345	GO_CILIARY_TIP	1.47668	0.00819672	GO_MAINTENANCE_OF_CELL_POLARITY	1.41295	0.0373832
GO_GTP_DEPENDENT_PROTEIN_BINDING	1.46523	0.0350404	GO_CGMP_BIOSYNTHETIC_PROCESS	1.66982	0.00828729	GO_TETRAHYDROFOLATE_INTERCONVERSION	1.393	0.0378007
GO_ESTABLISHMENT_OF_MITOCHONDRION_LOCALIZATION	1.44414	0.0350877	GO_GLYCOPROTEIN_BINDING	1.36082	0.00835073	GO_GLYCINE_METABOLIC_PROCESS	1.45863	0.0384615
GO_STEROID_HYDROXYLASE_ACTIVITY	1.39017	0.0351351	GO_CELL_MIGRATION_INVOLVED_IN_HEART_DEVELOPMENT	1.71213	0.00835655	GO_RNA_SPLICING_VIA_ENDONUCLEOLYTIC_CLEAVAGE_AND_LIGATION	1.48906	0.0390879
GO_REGULATION_OF_NEURON_MIGRATION	1.38141	0.0352941	GO_CELL_FATE_COMMITMENT_INVOLVED_IN_FORMATION_OF_PRIMARY_GERM_LAYER	1.58035	0.00846433	GO_REGULATION_OF_HISTONE_METHYLATION	1.22768	0.0393258
GO_ESTABLISHMENT_OF_PROTEIN_LOCALIZATION_TO_PLASMA_MEMBRANE	1.25931	0.0355731	GO_CHLORIDE_CHANNEL_COMPLEX	1.51982	0.00851581	GO_PIGMENT_BIOSYNTHETIC_PROCESS	1.30007	0.0396476
GO_CHOLESTEROL_EFFLUX	1.38356	0.0356164	GO_CELL_PROLIFERATION_IN_FOREBRAIN	1.56131	0.00866337	GO_DNA_MODIFICATION	1.23951	0.04
GO_REGULATION_OF_DEFENSE_RESPONSE_TO_VIRUS_BY_VIRUS	1.36162	0.036036	GO_NEURONAL_STEM_CELL_DIVISION	1.58812	0.00870647	GO_SOMATIC_DIVERSIFICATION_OF_IMMUNE_RECEPTORS_VIA_SOMATIC_MUTATION	1.52627	0.0401235
GO_PHOSPHATIDYLINOSITOL_BINDING	1.17882	0.0361446	GO_CCR_CHEMOKINE_RECEPTOR_BINDING	1.55681	0.00871731	GO_PEPTIDYL_LYSINE_METHYLATION	1.24197	0.0402685
[truncated: 3,508 more rows]

## Sheet: CMap (CLUE)
LP-1/Cfz vs LP-1				TJP1 EXPRESSION INCREASED AT RELAPSE (logFC = 2.70; P = 7.63E-04)				TJP1 EXPRESSION DECREASED AT RELAPSE (logFC = -1.88; P = 3.98E-03)
[truncated: 102 more rows]

[truncated: 1 more sheets: CMap (Build 02)]
